# Supplementary material for: Global transcriptional analysis suggests Lasiodiplodia theobromae pathogenicity factors involved in modulation of grapevine defensive response
Source: BMC Genomics. 2016 Aug 11;17:615. doi: 10.1186/s12864-016-2952-3 (PMC4981995; doi:10.1186/s12864-016-2952-3)
Supplement: Additional file 2: Table S1. — List of primers employed in RT-qPCR. (XLSX 9 kb) [file 12864_2016_2952_MOESM2_ESM.xlsx]

## Sheet: Hoja1
Primer Name	Predicted protein enconding gene	Sequence (5'-3')	Primer Lenght (bp)	Tm	Amplicon length
comp7300_FW	multicopper oxidase type 1 (comp7300_c0_seq1)	GTTCAAGGGCGATCTGACTA	20	59.66	93
comp7300_RV	multicopper oxidase type 1 (comp7300_c0_seq1)	CAACCCAGAATCACCGATCTC	21	60.97	93
comp8181_FW	sugar inositol transporter (comp8181_c0_seq1)	ATCAAGAGCTGGAAGATGACGA	22	61.73	98
comp8181_RV	sugar inositol transporter (comp8181_c0_seq1)	CTCCTTTATTGCGTACTGGATCA	23	60.7	98
comp13164_FW	apo9 cpo9 protein (comp13164_c0_seq1)	GGATGCGAGGTTAACTTCCC	20	60.95	108
comp13164_RV	apo9 cpo9 protein (comp13164_c0_seq1)	TCCCAACCGCATTATCCTTC	20	60.3	108
comp4276_FW	intradiol ring-cleavage dioxygenase (comp4276_c0_seq1)	CCTACAGCACCAACACTCAG	20	60.8	128
comp4276_RV	intradiol ring-cleavage dioxygenase (comp4276_c0_seq1)	AGAAGATGCCGTCAGAAACC	20	60.52	128
comp8066_FW	thioesterase family protein (comp8066_c0_seq1)	GCCAGCTTGACGATTAACTAC	21	59.55	126
comp8066_RV	thioesterase family protein (comp8066_c0_seq1)	CATCCACCAACGTCTCCAAC	20	61.43	126
comp14342_FW	Fumarylacetoacetase (comp14342_c0_seq1)	TTTGGAGGACGGAGATGAGA	20	60.45	114
comp14342_RV	Fumarylacetoacetase (comp14342_c0_seq1)	GAACGGGAATTTGACAGCAG	20	59.95	114
comp12473_FW	salicylate hydroxylase protein (comp12473_c0_seq1)	TCCAGCAACACCAATATCGG	20	60.59	119
comp12473_RV	salicylate hydroxylase protein (comp12473_c0_seq1)	TCTCCTCCTTGAAATTGTCTCGT	23	61.85	119
TUB_FW	b-tubuline (JN607139)	GAACGTCTACTTCAACGAGGT	21	60.1	114
TUB_RV	b-tubuline (JN607139)	GAGGATAGCACGAGGAACGT	20	60.5	114
