# Supplementary material for: Global transcriptional analysis suggests Lasiodiplodia theobromae pathogenicity factors involved in modulation of grapevine defensive response
Source: BMC Genomics. 2016 Aug 11;17:615. doi: 10.1186/s12864-016-2952-3 (PMC4981995; doi:10.1186/s12864-016-2952-3)
Supplement: Additional file 8: File S3. — Functional annotation for transcripts that showed Blastp hits on Pathogen Host Interaction database, that were identified as differentially expressed and that present secretion signal on its encoding open reading frames. (XLSX 19 kb) [file 12864_2016_2952_MOESM8_ESM.xlsx]

## Sheet: PHI_DEG_up
File_S3 “Global transcriptional analysis suggests Lasiodiplodia theobromae pathogenicity factors involved in modulation of grapevine defensive response”
Marcos Paolinelli-Alfonso1, Jose Manuel Villalobos-Escobedo2, José Fabricio López-Hernández2, Clara Galindo-Sánchez3, Philippe Rolshausen4, Alfredo Heriberto Herrera-Estrella2 and Rufina Hernández-Martínez1
1Centro de Investigación Científica y de Educación Superior de Ensenada. Departamento de Microbiología. Ensenada, Baja California, México.2Laboratorio Nacional de Genómica para la Biodiversidad (LANGEBIO). Centro de Investigación y de Estudios Avanzados del I. P. N. Irapuato, Guanajuato, México.3 Centro de Investigación Científica y de Educación Superior de Ensenada. Departamento de Biotecnología…
Seq. Name	Seq. Description	Seq. Length	#Hits	min. eValue	mean Similarity	#GOs	GOs	Enzyme Codes	InterProScan
comp29118_c0_seq1	SMG1	2133	1	0	90.0%	3	F:oxidoreductase activity	acting on CH-OH group of donors; P:oxidation-reduction process; F:flavin adenine dinucleotide binding	IPR007867 (PFAM); IPR000172 (PFAM)
comp5623_c0_seq3	glycoside hydrolase family 3	3341	1	0	94.0%	2	P:carbohydrate metabolic process; F:hydrolase activity	hydrolyzing O-glycosyl compounds	IPR001764 (PFAM); IPR026891 (PFAM); IPR002772 (PFAM); IPR011658 (PFAM)
comp13725_c0_seq1	glycoside hydrolase family 3	4293	1	0	91.0%	2	P:carbohydrate metabolic process; F:hydrolase activity	hydrolyzing O-glycosyl compounds	IPR001764 (PRINTS); IPR002772 (PFAM); IPR001764 (PFAM); SignalP-noTM (SIGNALP_EUK)
comp10314_c0_seq1	hypothetical protein MPH_00771	2702	1	0	92.0%	3	F:ATP binding; F:protein kinase activity; P:protein phosphorylation	-	IPR000719 (PFAM)
comp18096_c0_seq1	beta-glucosidase 1 protein	2775	1	0	88.0%	2	P:carbohydrate metabolic process; F:hydrolase activity	hydrolyzing O-glycosyl compounds	IPR001764 (PRINTS); IPR002772 (PFAM); IPR026891 (PFAM); IPR001764 (PFAM); SignalP-noTM (SIGNALP_EUK); SignalP-TM (SIGNALP_GRAM_POSITIVE); SignalP-noTM (SIGNALP_GRAM_NEGATIVE)
comp15609_c0_seq1	beta-glucosidase g protein	2674	1	0	92.0%	2	P:carbohydrate metabolic process; F:hydrolase activity	hydrolyzing O-glycosyl compounds	IPR001764 (PRINTS); IPR002772 (PFAM); IPR001764 (PFAM); IPR026891 (PFAM); SignalP-noTM (SIGNALP_EUK); SignalP-noTM (SIGNALP_GRAM_NEGATIVE); SignalP-TM (SIGNALP_GRAM_POSITIVE)
comp3579_c0_seq2	hypothetical protein MPH_09969	2422	1	0	86.0%	3	F:ATP binding; P:protein phosphorylation; F:protein kinase activity	-	IPR000719 (PFAM); TMhelix (TMHMM); TMhelix (TMHMM); TMhelix (TMHMM)
comp5526_c0_seq1	choline dehydrogenase protein	2081	1	0	89.0%	3	P:oxidation-reduction process; F:oxidoreductase activity	acting on CH-OH group of donors; F:flavin adenine dinucleotide binding	IPR000172 (PFAM); IPR007867 (PFAM); SignalP-noTM (SIGNALP_EUK); SignalP-TM (SIGNALP_GRAM_POSITIVE)
comp7222_c0_seq1	glucose-methanol-choline oxidoreductase	3410	1	0	86.0%	3	F:oxidoreductase activity	acting on CH-OH group of donors; P:oxidation-reduction process; F:flavin adenine dinucleotide binding	IPR007867 (PFAM); IPR000172 (PFAM); SignalP-noTM (SIGNALP_EUK)
comp4962_c1_seq1	glycoside hydrolase family 3	2525	1	0	94.0%	2	F:hydrolase activity	hydrolyzing O-glycosyl compounds; P:carbohydrate metabolic process	IPR011658 (PFAM); IPR002772 (PFAM); IPR001764 (PFAM)
comp4936_c0_seq1	beta-glucosidase protein	3158	1	0	85.0%	2	P:carbohydrate metabolic process; F:hydrolase activity	hydrolyzing O-glycosyl compounds	IPR011658 (PFAM); IPR026891 (PFAM); IPR002772 (PFAM)
comp6350_c0_seq7	serine carboxypeptidase	2111	1	0	76.0%	2	P:proteolysis; F:serine-type carboxypeptidase activity	(3.4) Acting on peptide bonds (peptide hydrolases)	IPR001563 (PFAM)
comp4868_c0_seq1	beta-glucosidase 1 protein	1334	1	0	93.0%	2	P:carbohydrate metabolic process; F:hydrolase activity	hydrolyzing O-glycosyl compounds	IPR002772 (PFAM); IPR001764 (PFAM)
comp4656_c0_seq1	methionine synthase vitamin-b12 independent	2801	1	0	98.0%	3	F:5-methyltetrahydropteroyltriglutamate-homocysteine S-methyltransferase activity; F:zinc ion binding; P:methionine biosynthetic process	(2.1) Transferring one-carbon groups	IPR013215 (PFAM); IPR002629 (PFAM); IPR006276 (HAMAP)
comp5340_c0_seq1	beta-glucosidase 1 protein	4381	1	0	96.0%	2	F:hydrolase activity	hydrolyzing O-glycosyl compounds; P:carbohydrate metabolic process	IPR001764 (PRINTS); IPR001764 (PFAM); IPR002772 (PFAM); IPR026891 (PFAM); SignalP-noTM (SIGNALP_EUK); SignalP-noTM (SIGNALP_GRAM_NEGATIVE); SignalP-TM (SIGNALP_GRAM_POSITIVE)
comp2615_c0_seq1	3-hydroxy-3-methylglutaryl- reductase	5023	1	0	99.0%	7	F:NADP binding; P:isoprenoid biosynthetic process; C:integral to membrane; P:coenzyme A metabolic process; F:hydroxymethylglutaryl-CoA reductase (NADPH) activity; P:oxidation-reduction process; P:steroid biosynthetic process	(1.1) Acting on the CH-OH group of donors	IPR002202 (PRINTS); PF12349 (PFAM); IPR002202 (PFAM); IPR025583 (PFAM); SignalP-TM (SIGNALP_GRAM_POSITIVE); TMhelix (TMHMM); TMhelix (TMHMM); TMhelix (TMHMM); TMhelix (TMHMM); TMhelix (TMHMM); TMhelix (TMHMM)
comp8376_c0_seq1	serine carboxypeptidase protein	1865	1	0	92.0%	2	F:serine-type carboxypeptidase activity; P:proteolysis	(3.4) Acting on peptide bonds (peptide hydrolases)	IPR001563 (PRINTS); IPR001563 (PFAM); SignalP-TM (SIGNALP_GRAM_POSITIVE); SignalP-noTM (SIGNALP_GRAM_NEGATIVE); SignalP-noTM (SIGNALP_EUK)
comp7535_c0_seq1	serine threonine protein kinase	2676	1	7.21221e-81	63.0%	0	-		no IPS match
comp4768_c0_seq1	annexin protein	2411	1	0	93.0%	2	F:calcium-dependent phospholipid binding; F:calcium ion binding	-	IPR001464 (PRINTS); IPR018502 (PFAM)
comp3130_c0_seq2	hypothetical protein MPH_11348	4878	1	0	80.0%	2	F:oxidoreductase activity; P:oxidation-reduction process	-	IPR015590 (PFAM); TMhelix (TMHMM)
comp9551_c0_seq1	glycoside hydrolase family 3 protein	3147	1	0	94.0%	0	-		no IPS match
comp24663_c0_seq1	hypothetical protein O988_08477	4978	1	9.79757e-140	62.0%	4	F:protein binding; F:ATP binding; F:protein kinase activity; P:protein phosphorylation	-	IPR002110 (PRINTS); IPR000719 (PFAM); IPR020683 (PFAM); IPR012475 (PFAM)
comp2494_c1_seq1	choline dehydrogenase	1413	1	0	89.0%	7	F:flavin adenine dinucleotide binding; F:choline dehydrogenase activity; P:oxidation-reduction process; P:alcohol metabolic process; P:glycine metabolic process; P:L-serine metabolic process; P:threonine metabolic process	(1.1) Acting on the CH-OH group of donors	IPR000172 (PFAM); SignalP-noTM (SIGNALP_EUK)
comp26209_c0_seq1	glucose-methanol-choline oxidoreductase	1660	1	2.03308e-168	75.0%	3	P:oxidation-reduction process; F:oxidoreductase activity	acting on CH-OH group of donors; F:flavin adenine dinucleotide binding	IPR007867 (PFAM); IPR000172 (PFAM)
comp6284_c0_seq2	glucose-methanol-choline oxidoreductase	3122	1	5.09599e-132	61.0%	7	F:flavin adenine dinucleotide binding; F:choline dehydrogenase activity; P:oxidation-reduction process; P:alcohol metabolic process; P:glycine metabolic process; P:L-serine metabolic process; P:threonine metabolic process	(1.1) Acting on the CH-OH group of donors	IPR000172 (PFAM); IPR007867 (PFAM)

## Sheet: PHI_DEG_down
File_S3 “Global transcriptional analysis suggests Lasiodiplodia theobromae pathogenicity factors involved in modulation of grapevine defensive response”
Marcos Paolinelli-Alfonso1, Jose Manuel Villalobos-Escobedo2, José Fabricio López-Hernández2, Clara Galindo-Sánchez3, Philippe Rolshausen4, Alfredo Heriberto Herrera-Estrella2 and Rufina Hernández-Martínez1
1Centro de Investigación Científica y de Educación Superior de Ensenada. Departamento de Microbiología. Ensenada, Baja California, México.2Laboratorio Nacional de Genómica para la Biodiversidad (LANGEBIO). Centro de Investigación y de Estudios Avanzados del I. P. N. Irapuato, Guanajuato, México.3 Centro de Investigación Científica y de Educación Superior de Ensenada. Departamento de Biotecnología…
Seq. Name	Seq. Description	Seq. Length	#Hits	min. eValue	mean Similarity	#GOs	GOs	Enzyme Codes	InterProScan
comp4608_c0_seq2	glucose-methanol-choline oxidoreductase	4686	1	0	88.0%	0	-		no IPS match
comp4264_c0_seq3	beta-d-glucoside glucohydrolase protein	4209	1	0	90.0%	0	-		no IPS match
comp18096_c0_seq1	beta-glucosidase 1 protein	2775	1	0	88.0%	2	P:carbohydrate metabolic process; F:hydrolase activity	hydrolyzing O-glycosyl compounds	IPR001764 (PRINTS); IPR002772 (PFAM); IPR026891 (PFAM); IPR001764 (PFAM); SignalP-noTM (SIGNALP_EUK); SignalP-TM (SIGNALP_GRAM_POSITIVE); SignalP-noTM (SIGNALP_GRAM_NEGATIVE)
comp6498_c0_seq1	alcohol oxidase protein	6247	1	0	97.0%	3	P:oxidation-reduction process; F:oxidoreductase activity	acting on CH-OH group of donors; F:flavin adenine dinucleotide binding	IPR007867 (PFAM); IPR000172 (PFAM)
comp12483_c0_seq1	alpha beta hydrolase fold-1	1190	1	0	94.0%	0	-		IPR000073 (PFAM)
comp8058_c0_seq1	hypothetical protein MPH_07605	3065	1	0	79.0%	3	F:ATP binding; P:protein phosphorylation; F:protein kinase activity	-	IPR000719 (PFAM)
comp18208_c0_seq1	hypothetical protein SNOG_02957	1884	1	2.7417e-24	66.0%	4	P:protein phosphorylation; F:ATP binding; F:protein serine/threonine kinase activity; P:serine family amino acid metabolic process	(2.7) Transferring phosphorous-containing groups	no IPS match
comp9469_c0_seq1	hypothetical protein MPH_04556	2180	1	0	96.0%	1	F:protein binding	-	IPR001680 (PFAM)
comp8087_c0_seq1	o-acetylhomoserine -lyase protein	1804	1	0	94.0%	1	F:pyridoxal phosphate binding	-	IPR000277 (PFAM)
comp7093_c0_seq1	glucose-methanol-choline oxidoreductase	3089	1	0	83.0%	0	-		no IPS match
comp15981_c0_seq1	choline dehydrogenase protein	2313	1	0	88.0%	0	-		no IPS match
comp2762_c0_seq1	hypothetical protein MPH_05628	4561	1	0	92.0%	0	-		no IPS match
comp2775_c0_seq1	hypothetical protein MPH_09062	3100	1	0	88.0%	0	-		no IPS match
comp26224_c0_seq1	hypothetical protein MPH_04626	1840	1	0	90.0%	3	F:ATP binding; P:protein phosphorylation; F:protein kinase activity	-	IPR000719 (PFAM)
comp4656_c0_seq1	methionine synthase vitamin-b12 independent	2801	1	0	98.0%	3	F:5-methyltetrahydropteroyltriglutamate-homocysteine S-methyltransferase activity; F:zinc ion binding; P:methionine biosynthetic process	(2.1) Transferring one-carbon groups	IPR013215 (PFAM); IPR002629 (PFAM); IPR006276 (HAMAP)
comp8793_c0_seq1	glucose-methanol-choline oxidoreductase protein	2353	1	0	88.0%	3	P:oxidation-reduction process; F:flavin adenine dinucleotide binding; F:oxidoreductase activity	acting on CH-OH group of donors	IPR000172 (PFAM); IPR007867 (PFAM)
comp10406_c0_seq1	aryl-alcohol dehydrogenase protein	2247	1	0	80.0%	3	F:oxidoreductase activity	acting on CH-OH group of donors; P:oxidation-reduction process; F:flavin adenine dinucleotide binding	IPR000172 (PFAM); IPR007867 (PFAM)
comp4768_c0_seq1	annexin protein	2411	1	0	93.0%	2	F:calcium-dependent phospholipid binding; F:calcium ion binding	-	IPR001464 (PRINTS); IPR018502 (PFAM)
comp11047_c0_seq1	protein kinase protein	2453	1	0	96.0%	3	F:protein kinase activity; F:ATP binding; P:protein phosphorylation	-	IPR000719 (PFAM)
comp2783_c1_seq1	transcriptional repressor tup1 protein	1109	1	2.90759e-153	90.0%	1	F:protein binding	-	IPR020472 (PRINTS); IPR001680 (PFAM)
comp24663_c0_seq1	hypothetical protein O988_08477	4978	1	9.79757e-140	62.0%	4	F:protein binding; F:ATP binding; F:protein kinase activity; P:protein phosphorylation	-	IPR002110 (PRINTS); IPR000719 (PFAM); IPR020683 (PFAM); IPR012475 (PFAM)
comp12056_c0_seq1	carboxypeptidase s1 protein	1810	1	0	85.0%	2	P:proteolysis; F:serine-type carboxypeptidase activity	(3.4) Acting on peptide bonds (peptide hydrolases)	IPR001563 (PRINTS); IPR001563 (PFAM); SignalP-TM (SIGNALP_GRAM_POSITIVE); SignalP-noTM (SIGNALP_GRAM_NEGATIVE); SignalP-noTM (SIGNALP_EUK)
comp2950_c0_seq1	camp-dependent protein kinase catalytic subunit 1 protein	3074	1	0	92.0%	3	P:protein phosphorylation; F:protein kinase activity; F:ATP binding	-	IPR000719 (PFAM)

## Sheet: PHI_secreted
File_S3 “Global transcriptional analysis suggests Lasiodiplodia theobromae pathogenicity factors involved in modulation of grapevine defensive response”
Marcos Paolinelli-Alfonso1, Jose Manuel Villalobos-Escobedo2, José Fabricio López-Hernández2, Clara Galindo-Sánchez3, Philippe Rolshausen4, Alfredo Heriberto Herrera-Estrella2 and Rufina Hernández-Martínez1
1Centro de Investigación Científica y de Educación Superior de Ensenada. Departamento de Microbiología. Ensenada, Baja California, México.2Laboratorio Nacional de Genómica para la Biodiversidad (LANGEBIO). Centro de Investigación y de Estudios Avanzados del I. P. N. Irapuato, Guanajuato, México.3 Centro de Investigación Científica y de Educación Superior de Ensenada. Departamento de Biotecnología…
Seq. Name	Seq. Description	Seq. Length	#Hits	min. eValue	mean Similarity	#GOs	GOs	Enzyme Codes	InterProScan
comp7956_c0_seq1	hypothetical protein MPH_08173	4210	1	0	0.92	6	F:ribonuclease activity; P:mRNA processing; F:ATP binding; P:protein phosphorylation; F:protein kinase activity; P:regulation of RNA metabolic process	-	IPR010513 (PFAM); IPR000719 (PFAM); SignalP-noTM (SIGNALP_EUK); SignalP-TM (SIGNALP_GRAM_POSITIVE); SignalP-noTM (SIGNALP_GRAM_NEGATIVE); TMhelix (TMHMM)
comp7439_c0_seq1	carboxypeptidase s1 protein	1968	1	0	0.91	2	F:serine-type carboxypeptidase activity; P:proteolysis	(3.4) Acting on peptide bonds (peptide hydrolases)	IPR001563 (PRINTS); IPR001563 (PFAM); SignalP-noTM (SIGNALP_EUK); SignalP-noTM (SIGNALP_GRAM_NEGATIVE); SignalP-TM (SIGNALP_GRAM_POSITIVE)
comp13725_c0_seq1	glycoside hydrolase family 3	4293	1	0	0.91	2	P:carbohydrate metabolic process; F:hydrolase activity, hydrolyzing O-glycosyl compounds	-	IPR001764 (PRINTS); IPR002772 (PFAM); IPR001764 (PFAM); SignalP-noTM (SIGNALP_EUK)
comp5417_c0_seq1	hypothetical protein MPH_05863	7874	1	0	0.91	3	F:ATP binding; F:protein kinase activity; P:protein phosphorylation	-	IPR000719 (PFAM); SignalP-noTM (SIGNALP_EUK); SignalP-TM (SIGNALP_GRAM_POSITIVE); SignalP-noTM (SIGNALP_GRAM_NEGATIVE); TMhelix (TMHMM)
comp6744_c0_seq1	bzip transcription factor protein	2358	1	0	0.88	0	-		SignalP-noTM (SIGNALP_EUK); SignalP-noTM (SIGNALP_GRAM_NEGATIVE)
comp18096_c0_seq1	beta-glucosidase 1 protein	2775	1	0	0.88	2	P:carbohydrate metabolic process; F:hydrolase activity, hydrolyzing O-glycosyl compounds	-	IPR001764 (PRINTS); IPR002772 (PFAM); IPR026891 (PFAM); IPR001764 (PFAM); SignalP-noTM (SIGNALP_EUK); SignalP-TM (SIGNALP_GRAM_POSITIVE); SignalP-noTM (SIGNALP_GRAM_NEGATIVE)
comp15609_c0_seq1	beta-glucosidase g protein	2674	1	0	0.92	2	P:carbohydrate metabolic process; F:hydrolase activity, hydrolyzing O-glycosyl compounds	-	IPR001764 (PRINTS); IPR002772 (PFAM); IPR001764 (PFAM); IPR026891 (PFAM); SignalP-noTM (SIGNALP_EUK); SignalP-noTM (SIGNALP_GRAM_NEGATIVE); SignalP-TM (SIGNALP_GRAM_POSITIVE)
comp5526_c0_seq1	choline dehydrogenase protein	2081	1	0	0.89	3	P:oxidation-reduction process; F:oxidoreductase activity, acting on CH-OH group of donors; F:flavin adenine dinucleotide binding	-	IPR000172 (PFAM); IPR007867 (PFAM); SignalP-noTM (SIGNALP_EUK); SignalP-TM (SIGNALP_GRAM_POSITIVE)
comp7222_c0_seq1	glucose-methanol-choline oxidoreductase	3410	1	0	0.86	3	F:oxidoreductase activity, acting on CH-OH group of donors; P:oxidation-reduction process; F:flavin adenine dinucleotide binding	-	IPR007867 (PFAM); IPR000172 (PFAM); SignalP-noTM (SIGNALP_EUK)
comp5633_c0_seq6	camk camkl protein kinase	3255	1	0	0.76	0	-		SignalP-noTM (SIGNALP_EUK)
comp13016_c0_seq1	glucose-methanol-choline oxidoreductase	2348	1	0	0.9	3	P:oxidation-reduction process; F:oxidoreductase activity, acting on CH-OH group of donors; F:flavin adenine dinucleotide binding	-	IPR000172 (PFAM); IPR007867 (PFAM); SignalP-noTM (SIGNALP_EUK); SignalP-noTM (SIGNALP_GRAM_NEGATIVE)
comp13403_c0_seq1	hypothetical protein MPH_05108	1804	1	0	0.95	0	-		SignalP-noTM (SIGNALP_EUK)
comp6836_c0_seq1	carboxypeptidase protein	2068	1	0	0.96	3	F:serine-type carboxypeptidase activity; P:proteolysis; C:vacuole	(3.4) Acting on peptide bonds (peptide hydrolases)	IPR001563 (PRINTS); IPR001563 (PFAM); IPR008442 (PFAM); SignalP-noTM (SIGNALP_GRAM_NEGATIVE); SignalP-noTM (SIGNALP_EUK)
comp2733_c0_seq1	peptidase s10 serine carboxypeptidase	5337	1	0	0.95	2	F:serine-type carboxypeptidase activity; P:proteolysis	(3.4) Acting on peptide bonds (peptide hydrolases)	IPR001563 (PRINTS); IPR001563 (PFAM); SignalP-TM (SIGNALP_GRAM_POSITIVE); SignalP-noTM (SIGNALP_EUK)
comp5340_c0_seq1	beta-glucosidase 1 protein	4381	1	0	0.96	2	F:hydrolase activity, hydrolyzing O-glycosyl compounds; P:carbohydrate metabolic process	-	IPR001764 (PRINTS); IPR001764 (PFAM); IPR002772 (PFAM); IPR026891 (PFAM); SignalP-noTM (SIGNALP_EUK); SignalP-noTM (SIGNALP_GRAM_NEGATIVE); SignalP-TM (SIGNALP_GRAM_POSITIVE)
comp5524_c0_seq2	beta-glucosidase 1 protein	3127	1	0	0.89	2	F:hydrolase activity, hydrolyzing O-glycosyl compounds; P:carbohydrate metabolic process	-	IPR001764 (PRINTS); IPR001764 (PFAM); IPR026891 (PFAM); IPR002772 (PFAM); SignalP-noTM (SIGNALP_GRAM_NEGATIVE); SignalP-noTM (SIGNALP_EUK); SignalP-TM (SIGNALP_GRAM_POSITIVE)
comp8376_c0_seq1	serine carboxypeptidase protein	1865	1	0	0.92	2	F:serine-type carboxypeptidase activity; P:proteolysis	(3.4) Acting on peptide bonds (peptide hydrolases)	IPR001563 (PRINTS); IPR001563 (PFAM); SignalP-TM (SIGNALP_GRAM_POSITIVE); SignalP-noTM (SIGNALP_GRAM_NEGATIVE); SignalP-noTM (SIGNALP_EUK)
comp7078_c0_seq1	oxysterol-binding protein	6285	1	0	0.91	3	F:oxidoreductase activity, acting on CH-OH group of donors; F:flavin adenine dinucleotide binding; P:oxidation-reduction process	-	IPR000172 (PFAM); IPR007867 (PFAM); SignalP-TM (SIGNALP_GRAM_POSITIVE); SignalP-TM (SIGNALP_GRAM_NEGATIVE); SignalP-noTM (SIGNALP_EUK)
comp2109_c0_seq2	tripeptidyl-peptidase 1 protein	4250	1	0	0.92	2	F:serine-type endopeptidase activity; P:proteolysis	(3.4) Acting on peptide bonds (peptide hydrolases)	IPR015366 (PFAM); IPR000209 (PFAM); SignalP-noTM (SIGNALP_GRAM_NEGATIVE); SignalP-noTM (SIGNALP_EUK); SignalP-TM (SIGNALP_GRAM_POSITIVE)
comp2494_c1_seq1	choline dehydrogenase	1413	1	0	0.89	7	F:flavin adenine dinucleotide binding; F:choline dehydrogenase activity; P:oxidation-reduction process; P:alcohol metabolic process; P:glycine metabolic process; P:L-serine metabolic process; P:threonine metabolic process	(1.1) Acting on the CH-OH group of donors	IPR000172 (PFAM); SignalP-noTM (SIGNALP_EUK)
comp12056_c0_seq1	carboxypeptidase s1 protein	1810	1	0	0.85	2	P:proteolysis; F:serine-type carboxypeptidase activity	(3.4) Acting on peptide bonds (peptide hydrolases)	IPR001563 (PRINTS); IPR001563 (PFAM); SignalP-TM (SIGNALP_GRAM_POSITIVE); SignalP-noTM (SIGNALP_GRAM_NEGATIVE); SignalP-noTM (SIGNALP_EUK)
comp6743_c0_seq1	hypothetical protein MPH_10506	6108	1	0	0.98	2	P:proteolysis; F:aspartic-type endopeptidase activity	(3.4) Acting on peptide bonds (peptide hydrolases)	IPR001461 (PRINTS); IPR001461 (PFAM); SignalP-TM (SIGNALP_GRAM_POSITIVE); SignalP-noTM (SIGNALP_EUK); SignalP-noTM (SIGNALP_GRAM_NEGATIVE); TMhelix (TMHMM)
