# Supplementary material for: Global transcriptional analysis suggests Lasiodiplodia theobromae pathogenicity factors involved in modulation of grapevine defensive response
Source: BMC Genomics. 2016 Aug 11;17:615. doi: 10.1186/s12864-016-2952-3 (PMC4981995; doi:10.1186/s12864-016-2952-3)
Supplement: Additional file 10: File S5. — List of genes with LFC and FDR values for each contrasting condition (XLSX 2599 kb) [file 12864_2016_2952_MOESM10_ESM.xlsx]

## Sheet: FWSvsFW
File_S5 “Global transcriptional analysis suggests Lasiodiplodia theobromae pathogenicity factors involved in modulation of grapevine defensive response ”
Marcos Paolinelli-Alfonso1, Jose Manuel Villalobos-Escobedo2, José Fabricio López-Hernández2, Clara Galindo-Sánchez3, Philippe Rolshausen4, Alfredo Heriberto Herrera-Estrella2 and Rufina Hernández-Martínez1
1Centro de Investigación Científica y de Educación Superior de Ensenada. Departamento de Microbiología. Ensenada, Baja California, México.2Laboratorio Nacional de Genómica para la Biodiversidad (LANGEBIO). Centro de Investigación y de Estudios Avanzados del I. P. N. Irapuato, Guanajuato, México.3 Centro de Investigación Científica y de Educación Superior de Ensenada. Departamento de Biotecnología…
transcripts_ID	logFC	logCPM	LR	PValue	FDR
comp1851_c0_seq1	9.39162	1.68152	76.4133	2.30099e-18	1.82952e-14
comp8644_c0_seq1	3.07435	5.17344	64.1825	1.13411e-15	3.19599e-12
comp7030_c0_seq1	-3.51627	7.0567	64.0616	1.20588e-15	3.19599e-12
comp5012_c0_seq2	-2.55235	7.08412	61.1054	5.4099e-15	1.07535e-11
comp5055_c0_seq1	5.81595	2.61082	60.3005	8.14247e-15	1.29482e-11
comp6249_c0_seq2	9.11839	1.39464	59.7847	1.05821e-14	1.40231e-11
comp4971_c0_seq1	4.18518	3.3833	59.209	1.41782e-14	1.61044e-11
comp11728_c0_seq1	7.59889	2.44398	55.1214	1.13311e-13	1.12617e-10
comp9662_c0_seq1	5.70527	2.95763	52.3611	4.61785e-13	4.07962e-10
comp8473_c0_seq1	-2.39265	6.19891	51.6833	6.52153e-13	5.18527e-10
comp2605_c0_seq1	-2.23262	5.52691	51.1924	8.37403e-13	6.0529e-10
comp2429_c0_seq1	-3.6695	4.28833	50.268	1.3412e-12	8.8866e-10
comp6478_c0_seq1	-6.39677	8.56184	48.9903	2.5723e-12	1.57326e-09
comp14155_c0_seq1	-3.15272	3.98466	47.5485	5.36589e-12	2.90077e-09
comp8986_c0_seq1	-4.1619	5.16366	47.51	5.47247e-12	2.90077e-09
comp6504_c0_seq1	-3.64774	10.3368	47.0945	6.76458e-12	3.36157e-09
comp19343_c0_seq1	5.32766	1.87329	46.9684	7.2141e-12	3.37408e-09
comp7000_c0_seq1	-3.93078	5.85236	45.0057	1.9646e-11	8.41406e-09
comp7172_c0_seq1	-2.29326	6.95348	44.9603	2.01065e-11	8.41406e-09
comp5097_c0_seq1	3.91899	4.03622	44.5153	2.52376e-11	1.00332e-08
comp5968_c0_seq1	2.97746	3.9212	42.7955	6.07705e-11	2.30089e-08
comp6539_c0_seq1	-2.47082	9.77185	42.6694	6.48175e-11	2.34256e-08
comp8870_c0_seq1	-2.8917	5.56763	42.1993	8.24291e-11	2.84954e-08
comp6446_c0_seq1	3.97517	12.8753	41.3495	1.27304e-10	4.15223e-08
comp35131_c0_seq1	-5.74651	0.532895	41.237	1.34845e-10	4.15223e-08
comp8604_c0_seq1	-2.39748	5.85597	41.2235	1.35779e-10	4.15223e-08
comp8562_c0_seq1	2.61199	4.82033	41.065	1.47252e-10	4.33631e-08
comp13575_c0_seq1	-4.96208	3.01589	39.5642	3.17448e-10	8.96969e-08
comp6164_c0_seq1	-4.25641	3.10661	39.5054	3.27155e-10	8.96969e-08
comp7929_c0_seq1	2.36402	5.40423	38.7853	4.73065e-10	1.25378e-07
comp7770_c0_seq1	2.24669	6.14265	38.6438	5.08649e-10	1.3046e-07
comp3016_c0_seq1	-2.61285	6.57567	37.5579	8.874e-10	2.20491e-07
comp2300_c0_seq1	-2.2159	7.71965	37.1795	1.07741e-09	2.59592e-07
comp11993_c0_seq1	2.39791	3.76149	36.6841	1.38909e-09	3.24842e-07
comp16558_c0_seq1	-4.95556	2.03996	36.2583	1.72823e-09	3.92604e-07
comp2436_c0_seq2	-2.08865	6.61097	36.1272	1.84847e-09	4.06966e-07
comp12095_c0_seq1	3.14855	3.99995	36.08	1.89382e-09	4.06966e-07
comp20475_c0_seq1	-3.2471	1.69464	35.7069	2.2935e-09	4.72211e-07
comp4147_c0_seq1	-2.74662	5.4468	35.6877	2.31622e-09	4.72211e-07
comp14147_c0_seq1	-3.2242	3.42705	35.1265	3.08971e-09	6.14157e-07
comp4305_c0_seq1	-1.69682	5.65179	34.754	3.74115e-09	7.13403e-07
comp2752_c1_seq1	2.4565	5.56326	34.7051	3.83635e-09	7.13403e-07
comp2181_c0_seq1	-3.91645	11.008	34.694	3.85817e-09	7.13403e-07
comp4437_c0_seq3	4.18114	2.14691	34.6102	4.02799e-09	7.27875e-07
comp6746_c0_seq1	-3.28815	7.80308	34.0493	5.37339e-09	9.49418e-07
comp5277_c0_seq1	3.86698	1.70876	33.9925	5.53237e-09	9.56258e-07
comp4276_c0_seq1	3.94489	5.07352	33.6997	6.43112e-09	1.07771e-06
comp7360_c0_seq1	-3.83426	6.13667	33.6771	6.50608e-09	1.07771e-06
comp1689_c0_seq1	3.67513	2.72832	33.3459	7.71391e-09	1.2517e-06
comp13101_c0_seq1	-2.73077	3.34094	32.786	1.02883e-08	1.61673e-06
comp8146_c0_seq1	1.95387	5.4371	32.7706	1.03702e-08	1.61673e-06
comp1693_c0_seq2	2.68179	3.54489	32.2233	1.37433e-08	2.1014e-06
comp1834_c0_seq1	-2.86611	2.79023	32.0246	1.52236e-08	2.28383e-06
comp6036_c0_seq1	1.89382	7.41407	31.5063	1.98798e-08	2.92711e-06
comp6913_c0_seq1	-4.34498	7.91146	31.3156	2.19309e-08	3.17041e-06
comp4735_c0_seq2	-2.85437	8.80325	31.0923	2.46043e-08	3.49337e-06
comp2498_c0_seq1	-3.34129	3.87758	30.9821	2.60424e-08	3.63268e-06
comp7336_c0_seq1	2.24216	6.2337	30.705	3.00394e-08	4.11799e-06
comp31588_c0_seq1	-5.21173	0.843574	30.5607	3.23582e-08	4.36068e-06
comp7177_c0_seq1	-1.76605	6.86883	30.2702	3.75849e-08	4.98063e-06
comp7409_c0_seq1	-6.17918	4.61435	30.1555	3.98763e-08	5.19764e-06
comp6842_c0_seq1	-3.19603	8.32276	29.9704	4.38688e-08	5.46819e-06
comp8179_c0_seq1	-1.7004	5.59482	29.9703	4.38706e-08	5.46819e-06
comp11103_c0_seq1	3.99747	3.70288	29.964	4.40151e-08	5.46819e-06
comp4074_c0_seq2	-1.94718	5.0831	29.9168	4.50983e-08	5.51656e-06
comp5927_c0_seq1	3.00799	5.53586	29.6751	5.10881e-08	6.15457e-06
comp12250_c0_seq1	-5.66545	2.89507	29.6237	5.24606e-08	6.17988e-06
comp7420_c0_seq1	2.04321	6.21987	29.6092	5.28527e-08	6.17988e-06
comp27262_c0_seq1	4.43033	0.845244	29.5516	5.44487e-08	6.19911e-06
comp14182_c0_seq1	-2.98488	3.13888	29.547	5.45765e-08	6.19911e-06
comp5219_c0_seq2	4.81001	1.5972	29.3065	6.17885e-08	6.91944e-06
comp9533_c0_seq1	-2.55772	4.96961	29.0508	7.05049e-08	7.7859e-06
comp1770_c0_seq2	5.58498	1.43688	28.868	7.74831e-08	8.42483e-06
comp3211_c0_seq1	-3.91453	3.80993	28.845	7.841e-08	8.42483e-06
comp1771_c0_seq2	-2.61766	2.34232	28.6395	8.71849e-08	9.20823e-06
comp5415_c0_seq2	-2.46128	9.98303	28.6211	8.80173e-08	9.20823e-06
comp4986_c0_seq1	-2.21936	4.06654	28.3437	1.01577e-07	1.04888e-05
comp1663_c0_seq1	2.13445	3.03449	28.2718	1.0542e-07	1.07461e-05
comp4713_c0_seq3	-2.76651	2.69738	28.1965	1.09605e-07	1.10313e-05
comp8821_c0_seq1	2.38778	5.197	28.1716	1.1102e-07	1.1034e-05
comp6620_c0_seq1	2.2255	9.27449	27.953	1.24299e-07	1.22012e-05
comp10094_c0_seq1	-3.39608	2.63542	27.4463	1.61515e-07	1.56611e-05
comp6039_c1_seq2	3.84807	1.44444	27.2422	1.79502e-07	1.71747e-05
comp12747_c0_seq1	4.3484	0.987647	27.2213	1.81446e-07	1.71747e-05
comp8837_c0_seq1	-1.93654	6.29633	27.1215	1.91057e-07	1.78717e-05
comp5632_c0_seq2	-4.12617	3.13334	26.9124	2.12894e-07	1.96828e-05
comp5377_c0_seq2	-3.63582	1.81992	26.6132	2.48539e-07	2.27139e-05
comp16588_c0_seq1	-6.47845	1.8736	26.5912	2.51392e-07	2.27139e-05
comp2131_c0_seq1	-2.43644	8.9035	26.3166	2.8979e-07	2.5889e-05
comp8833_c0_seq1	3.19298	2.70234	26.2416	3.01267e-07	2.66153e-05
comp6492_c0_seq1	-2.21102	10.043	26.1558	3.14945e-07	2.75179e-05
comp4502_c0_seq2	-2.00124	5.4038	25.8468	3.69613e-07	3.19434e-05
comp3074_c0_seq2	1.7716	6.38895	25.7997	3.78745e-07	3.23807e-05
comp3082_c0_seq1	-2.21065	6.78275	25.5647	4.27795e-07	3.61851e-05
comp7258_c0_seq1	-1.68177	7.66555	25.4178	4.61639e-07	3.86368e-05
comp10406_c0_seq1	-2.2786	4.87953	25.3698	4.73278e-07	3.91983e-05
comp5728_c0_seq1	1.5277	6.47526	25.2102	5.14093e-07	4.13935e-05
comp7967_c0_seq1	1.75474	5.25073	25.209	5.14413e-07	4.13935e-05
comp7886_c0_seq1	-1.51327	6.50599	25.1873	5.20247e-07	4.13935e-05
comp6956_c0_seq1	-2.80275	6.94417	25.1859	5.20608e-07	4.13935e-05
comp8904_c0_seq1	1.68921	4.92491	25.1335	5.34948e-07	4.18199e-05
comp1493_c0_seq2	-2.83306	3.27289	25.128	5.36489e-07	4.18199e-05
comp8828_c0_seq1	-1.77762	4.97898	24.9095	6.00865e-07	4.63833e-05
comp7208_c0_seq1	-3.04904	5.94371	24.7776	6.43413e-07	4.91902e-05
comp6215_c0_seq4	1.71936	4.87202	24.719	6.63257e-07	4.9722e-05
comp1413_c0_seq1	3.63123	1.77952	24.71	6.66388e-07	4.9722e-05
comp8066_c0_seq1	2.07501	5.44573	24.702	6.6913e-07	4.9722e-05
comp12498_c0_seq1	-6.51394	2.07317	24.6745	6.7875e-07	4.99698e-05
comp9634_c0_seq1	-1.75816	5.54435	24.5752	7.1467e-07	5.21315e-05
comp21343_c0_seq1	-4.13152	1.87975	24.375	7.92896e-07	5.7312e-05
comp4006_c0_seq1	1.9258	7.79748	24.3212	8.15365e-07	5.84051e-05
comp10752_c0_seq1	2.00325	4.20449	24.1147	9.07626e-07	6.44333e-05
comp5085_c1_seq1	-1.92726	7.06936	23.9986	9.64082e-07	6.78355e-05
comp1841_c0_seq2	-2.70678	1.83028	23.7874	1.07585e-06	7.50355e-05
comp4108_c0_seq1	-1.93446	4.53114	23.6176	1.17506e-06	8.12429e-05
comp2835_c0_seq1	-2.44251	5.97212	23.5295	1.23011e-06	8.43152e-05
comp4218_c0_seq3	-1.62877	6.03817	23.3552	1.34678e-06	9.15237e-05
comp2369_c0_seq2	-2.29439	8.2382	23.208	1.4539e-06	9.79659e-05
comp26180_c0_seq1	3.52148	1.10572	23.154	1.49529e-06	9.99081e-05
comp2238_c0_seq1	1.53056	6.52483	23.018	1.60493e-06	0.00010634
comp4757_c0_seq4	3.82167	0.890394	22.9903	1.62825e-06	0.000106993
comp7246_c0_seq1	-2.17526	6.60578	22.9592	1.65472e-06	0.000107842
comp1906_c0_seq1	2.01593	3.38953	22.7936	1.80367e-06	0.000116593
comp2333_c0_seq1	2.22514	4.10353	22.7613	1.83418e-06	0.000116695
comp12199_c0_seq1	-2.0059	3.72146	22.7609	1.8346e-06	0.000116695
comp3693_c0_seq1	-3.81708	1.74224	22.7425	1.85223e-06	0.000116882
comp6601_c0_seq1	-1.8441	9.76343	22.6995	1.89413e-06	0.000118584
comp2255_c1_seq1	1.62434	5.42188	22.5334	2.06517e-06	0.000128282
comp3930_c1_seq1	-3.39722	1.91812	22.456	2.15013e-06	0.000132525
comp42359_c0_seq1	3.20824	0.685713	22.3944	2.22022e-06	0.000135792
comp2792_c0_seq1	2.45794	3.26699	22.3122	2.31729e-06	0.000140647
comp23444_c0_seq1	-2.73298	2.01382	22.166	2.50059e-06	0.000150623
comp5898_c0_seq1	-1.42045	5.14452	22.0911	2.60007e-06	0.000154759
comp5611_c0_seq2	-2.64657	3.18742	22.0737	2.62382e-06	0.000154759
comp2525_c0_seq1	1.95952	3.5565	22.0709	2.62765e-06	0.000154759
comp3686_c0_seq2	3.35978	1.50277	21.9231	2.838e-06	0.000165818
comp6433_c0_seq10	1.548	4.23035	21.9102	2.85714e-06	0.000165818
comp4755_c0_seq1	1.76184	8.30962	21.8428	2.95923e-06	0.000170499
comp4519_c0_seq1	2.58841	4.97329	21.7705	3.07289e-06	0.000175774
comp7292_c0_seq1	1.71466	5.28286	21.7351	3.13019e-06	0.000177772
comp9071_c0_seq1	-4.39547	4.88364	21.5616	3.42642e-06	0.000193216
comp2065_c0_seq1	1.87431	7.04208	21.4347	3.66083e-06	0.000204981
comp6826_c0_seq1	-1.76435	8.24359	21.3337	3.8588e-06	0.000214555
comp9497_c0_seq1	2.52583	4.89396	21.2974	3.9327e-06	0.000217145
comp6953_c0_seq1	1.63037	7.21093	21.1975	4.14302e-06	0.00022718
comp1784_c0_seq1	-2.66037	2.27272	21.0979	4.36404e-06	0.000237661
comp13889_c0_seq1	-1.89841	2.89591	20.9967	4.60074e-06	0.00024747
comp4862_c0_seq2	-2.13134	4.04965	20.9943	4.6064e-06	0.00024747
comp5106_c0_seq1	2.31476	2.44216	20.9602	4.68912e-06	0.000250223
comp24663_c0_seq1	-1.9726	2.66161	20.9319	4.759e-06	0.000252259
comp1681_c0_seq2	-2.35107	3.50238	20.8751	4.90224e-06	0.000258131
comp2631_c0_seq1	-2.06039	4.45886	20.6726	5.44908e-06	0.00028334
comp12305_c0_seq1	-2.96841	3.87087	20.6715	5.45227e-06	0.00028334
comp9212_c0_seq1	-3.80447	5.17242	20.6076	5.6371e-06	0.000291043
comp9922_c0_seq1	2.05451	4.88299	20.5405	5.8382e-06	0.000299481
comp12783_c0_seq1	-3.05208	2.43422	20.4602	6.08833e-06	0.00031031
comp9480_c0_seq1	3.29234	5.46884	20.4263	6.19736e-06	0.000313855
comp1569_c0_seq1	1.79227	3.99203	20.389	6.31915e-06	0.000317111
comp2941_c0_seq2	-2.7369	5.95471	20.3823	6.34143e-06	0.000317111
comp7672_c0_seq1	2.90431	6.39699	20.3618	6.40974e-06	0.000318041
comp1940_c0_seq1	2.0575	2.40019	20.3528	6.44001e-06	0.000318041
comp6465_c0_seq1	-1.87481	10.924	20.2674	6.73369e-06	0.000330491
comp6403_c0_seq2	-6.37433	1.47082	20.219	6.90653e-06	0.000336895
comp48880_c0_seq1	3.82663	0.671947	20.0726	7.45556e-06	0.000361458
comp2415_c0_seq1	2.29079	4.4397	19.9246	8.05578e-06	0.000388191
comp11157_c0_seq1	-1.98308	4.30178	19.8311	8.45963e-06	0.000405196
comp8784_c0_seq1	1.63664	5.03567	19.8067	8.56801e-06	0.000406424
comp7632_c0_seq1	-1.64694	6.24138	19.8024	8.58749e-06	0.000406424
comp10508_c0_seq1	-3.27849	4.48398	19.7791	8.69271e-06	0.000408969
comp11752_c0_seq1	1.94052	4.44272	19.6979	9.06988e-06	0.00042391
comp12741_c0_seq1	-2.23406	3.74609	19.6881	9.11692e-06	0.00042391
comp8612_c0_seq1	-2.60962	4.68286	19.6708	9.19958e-06	0.000425267
comp9188_c0_seq1	-1.94565	4.97832	19.5705	9.6955e-06	0.000445601
comp3939_c0_seq1	-5.7818	1.39398	19.5255	9.9264e-06	0.000453591
comp4860_c0_seq4	1.7281	3.22389	19.479	1.01713e-05	0.000462126
comp4680_c0_seq2	-1.7544	3.65119	19.4301	1.0435e-05	0.000468843
comp5412_c3_seq1	-1.69065	11.3848	19.4297	1.04371e-05	0.000468843
comp7482_c0_seq1	-1.41288	6.86659	19.3791	1.07171e-05	0.000478718
comp8620_c0_seq1	-2.04929	5.70021	19.3364	1.09596e-05	0.000486816
comp9388_c0_seq1	-2.49399	5.00418	19.2466	1.14873e-05	0.000507418
comp10050_c0_seq1	-1.74266	5.19792	19.228	1.16e-05	0.000509566
comp11267_c0_seq1	2.25968	3.72631	19.1782	1.19063e-05	0.00052015
comp6038_c0_seq1	1.34653	6.25874	19.1194	1.22788e-05	0.000533493
comp22097_c0_seq1	-4.34836	0.870734	19.0915	1.24598e-05	0.000535458
comp6439_c0_seq3	3.28814	2.76347	19.0888	1.24773e-05	0.000535458
comp11065_c0_seq1	2.22564	3.8667	19.0814	1.25261e-05	0.000535458
comp9238_c0_seq1	1.61083	5.25127	19.0346	1.28372e-05	0.000545822
comp4451_c0_seq1	1.48373	5.39623	18.9369	1.35111e-05	0.00057075
comp6711_c0_seq1	-1.46797	8.53327	18.9291	1.35671e-05	0.00057075
comp10308_c0_seq1	1.52508	4.65066	18.8296	1.42931e-05	0.00059813
comp6060_c1_seq1	1.69144	6.28011	18.7525	1.48826e-05	0.000619536
comp19172_c0_seq1	-3.98745	1.5849	18.731	1.50517e-05	0.000623314
comp2464_c0_seq2	1.4534	4.24049	18.7098	1.52197e-05	0.000627006
comp10134_c0_seq1	3.79442	4.10869	18.6597	1.56249e-05	0.00064038
comp5708_c0_seq1	2.12423	3.93771	18.6302	1.58685e-05	0.000647026
comp7938_c0_seq1	-1.78199	6.01212	18.5686	1.63894e-05	0.00066057
comp8716_c0_seq1	-1.43089	5.44923	18.5651	1.64201e-05	0.00066057
comp33767_c0_seq1	3.04306	1.49697	18.5616	1.64499e-05	0.00066057
comp1453_c0_seq2	1.7779	3.21741	18.5097	1.69043e-05	0.000675408
comp4270_c0_seq1	2.55896	1.65064	18.4377	1.75548e-05	0.00069789
comp7649_c0_seq1	1.29123	6.30761	18.3856	1.80416e-05	0.00071052
comp6810_c0_seq1	3.43938	8.11355	18.3846	1.80512e-05	0.00071052
comp5087_c1_seq1	-1.27665	6.96718	18.3625	1.82615e-05	0.000712592
comp43760_c0_seq1	2.26759	2.27597	18.3603	1.82831e-05	0.000712592
comp8243_c0_seq1	1.63662	5.96481	18.2919	1.8951e-05	0.000735023
comp7760_c0_seq1	1.36777	5.70994	18.2648	1.92228e-05	0.000741942
comp28891_c0_seq1	3.22155	0.930151	18.1999	1.98892e-05	0.000761394
comp4875_c0_seq1	-3.05347	2.44757	18.1971	1.99182e-05	0.000761394
comp1994_c0_seq2	-2.48158	2.74935	18.1702	2.02017e-05	0.0007661
comp6354_c0_seq5	-1.39292	4.83029	18.1671	2.02341e-05	0.0007661
comp6718_c0_seq1	-1.56964	9.30331	18.0897	2.10741e-05	0.000794125
comp11287_c0_seq1	-1.68571	4.40643	18.0415	2.16142e-05	0.000810636
comp4050_c0_seq3	-1.35825	6.82847	18.0165	2.18996e-05	0.000817483
comp9248_c0_seq1	-1.84422	5.2293	17.9801	2.23232e-05	0.000829399
comp5889_c0_seq2	-1.55313	6.41311	17.9597	2.25633e-05	0.000834424
comp5765_c0_seq2	-5.81607	1.15265	17.945	2.27385e-05	0.000837007
comp1858_c0_seq1	-2.76689	2.73125	17.8471	2.39388e-05	0.000877131
comp4243_c0_seq1	-4.14016	1.33949	17.8041	2.44855e-05	0.000893046
comp1811_c0_seq2	3.33603	1.55584	17.7858	2.47226e-05	0.000894366
comp3197_c0_seq2	1.29742	5.10661	17.7839	2.47467e-05	0.000894366
comp2182_c0_seq2	-1.56243	9.64667	17.5717	2.76677e-05	0.000991796
comp4989_c0_seq1	-2.31014	3.23819	17.57	2.7692e-05	0.000991796
comp6885_c0_seq1	-1.61326	7.7132	17.5222	2.83968e-05	0.00101248
comp4106_c0_seq1	1.81145	3.30223	17.4886	2.8904e-05	0.00102596
comp3788_c0_seq2	3.7737	0.984503	17.4436	2.95958e-05	0.00104139
comp11194_c0_seq1	2.17539	3.29194	17.4433	2.96006e-05	0.00104139
comp1788_c0_seq2	-2.80234	2.52695	17.3244	3.15109e-05	0.00109932
comp3771_c0_seq2	2.47322	2.20384	17.3237	3.15238e-05	0.00109932
comp9840_c0_seq1	-1.76284	4.29917	17.1962	3.37118e-05	0.00117049
comp33025_c0_seq1	2.82394	0.61211	17.132	3.48694e-05	0.00120542
comp10091_c0_seq1	-1.71246	4.81359	17.1184	3.51202e-05	0.00120883
comp6086_c0_seq1	1.47347	4.3349	17.0815	3.58094e-05	0.00122724
comp8168_c0_seq1	-1.36715	6.22395	17.037	3.66578e-05	0.00125093
comp1446_c0_seq2	2.05918	3.21473	16.9904	3.75698e-05	0.00127646
comp9334_c0_seq1	-1.43255	5.4243	16.9824	3.7727e-05	0.00127646
comp6516_c0_seq1	1.87383	10.2664	16.9686	3.8003e-05	0.00128035
comp8674_c0_seq1	1.9729	5.51199	16.9568	3.824e-05	0.00128289
comp8033_c0_seq1	-1.83963	5.74811	16.8731	3.99632e-05	0.00132578
comp9326_c0_seq1	1.28043	5.01265	16.8684	4.00621e-05	0.00132578
comp6547_c0_seq1	-1.5496	9.56498	16.8659	4.01157e-05	0.00132578
comp8724_c0_seq1	-1.53578	5.74317	16.8619	4.02013e-05	0.00132578
comp6395_c0_seq2	1.82321	4.75131	16.8475	4.05065e-05	0.00132578
comp6044_c0_seq3	1.29499	6.51379	16.8469	4.05186e-05	0.00132578
comp23378_c0_seq1	3.60175	2.08176	16.82	4.10972e-05	0.0013392
comp2729_c0_seq1	-1.48276	4.82993	16.7541	4.25492e-05	0.00138085
comp8576_c0_seq1	1.23934	5.5463	16.7352	4.29754e-05	0.00138687
comp2270_c0_seq1	1.30633	8.01449	16.7305	4.30835e-05	0.00138687
comp1583_c0_seq1	-4.70778	2.22974	16.7079	4.35992e-05	0.00139781
comp6441_c1_seq1	3.2024	3.61153	16.6842	4.41469e-05	0.00140969
comp6363_c0_seq1	1.38094	5.09438	16.622	4.56195e-05	0.00145001
comp10687_c0_seq1	-1.77619	5.88018	16.6155	4.57744e-05	0.00145001
comp1455_c0_seq2	1.93188	2.99217	16.5868	4.64732e-05	0.0014663
comp5485_c0_seq4	-1.47243	8.76805	16.5648	4.70166e-05	0.00147758
comp10657_c0_seq1	-1.48437	4.48627	16.4672	4.94996e-05	0.00154949
comp12501_c0_seq1	-5.18596	3.19684	16.364	5.22681e-05	0.00162974
comp7950_c0_seq1	-4.71049	5.65804	16.3232	5.34067e-05	0.00165603
comp7619_c0_seq1	-1.59598	6.41146	16.3189	5.35278e-05	0.00165603
comp8071_c0_seq1	1.74073	5.40129	16.2912	5.43164e-05	0.00167391
comp1528_c0_seq1	-2.89955	2.80952	16.2501	5.55066e-05	0.00170399
comp7085_c0_seq1	1.50466	6.71843	16.2158	5.65213e-05	0.00172846
comp7455_c0_seq1	2.96563	5.88851	16.1365	5.89382e-05	0.00179547
comp1828_c0_seq2	2.56726	2.61955	16.1134	5.96599e-05	0.00181052
comp13294_c0_seq1	1.44951	4.40172	16.0609	6.13363e-05	0.00185432
comp2451_c0_seq1	1.88558	4.30233	16.0516	6.1639e-05	0.00185641
comp6494_c0_seq1	-1.50585	10.2661	15.9202	6.60687e-05	0.00198231
comp3587_c0_seq1	-1.25063	5.0843	15.9049	6.66073e-05	0.00199096
comp27705_c0_seq1	-2.44623	1.65831	15.8574	6.82974e-05	0.00203383
comp3974_c0_seq1	2.30894	1.98464	15.8017	7.0339e-05	0.00208681
comp8249_c0_seq1	-2.30808	5.8842	15.7794	7.11726e-05	0.00210369
comp7061_c0_seq1	-1.83313	6.53747	15.7055	7.40091e-05	0.00217943
comp2736_c1_seq1	1.73914	3.52471	15.693	7.45008e-05	0.00218582
comp14197_c0_seq1	-5.84568	1.91284	15.6855	7.47949e-05	0.00218638
comp10997_c0_seq1	-1.71749	4.3738	15.657	7.59325e-05	0.0022115
comp10260_c0_seq1	-1.75398	5.59691	15.6377	7.67114e-05	0.00222603
comp4814_c0_seq4	-2.03059	3.26695	15.5305	8.11861e-05	0.00234731
comp2701_c0_seq1	-1.79045	5.15733	15.4863	8.31043e-05	0.00239407
comp3647_c0_seq1	-2.12946	2.71658	15.4707	8.37943e-05	0.00240523
comp7117_c0_seq1	-1.27362	6.82401	15.4157	8.62665e-05	0.00246728
comp7226_c0_seq1	-1.35789	6.90276	15.4073	8.66534e-05	0.00246947
comp9987_c0_seq1	-2.34613	4.68212	15.3698	8.83882e-05	0.00250991
comp10566_c0_seq1	1.5968	4.5904	15.3491	8.93651e-05	0.00252862
comp2312_c0_seq2	-2.33302	7.63345	15.3317	9.01923e-05	0.00254298
comp5144_c0_seq4	1.53956	4.21932	15.2893	9.22361e-05	0.00258725
comp4132_c0_seq2	1.78287	4.32774	15.2857	9.24135e-05	0.00258725
comp2682_c0_seq1	1.54374	4.04509	15.2438	9.44845e-05	0.00263409
comp17425_c0_seq1	-2.00363	2.04507	15.2386	9.47491e-05	0.00263409
comp22531_c0_seq1	-2.63177	1.59157	15.2274	9.53129e-05	0.00263746
comp9251_c0_seq1	1.33577	4.95158	15.223	9.55337e-05	0.00263746
comp4295_c0_seq1	-2.60224	2.85398	15.201	9.66497e-05	0.00265421
comp30216_c0_seq1	3.04494	1.4044	15.198	9.68082e-05	0.00265421
comp7600_c0_seq1	1.26044	5.78602	15.1595	9.88016e-05	0.00269956
comp9445_c0_seq1	-3.21701	5.42206	15.1492	9.93405e-05	0.00270499
comp10552_c0_seq1	-1.29414	4.66139	15.0828	0.000102896	0.00279224
comp9947_c0_seq1	-1.89791	5.43563	15.0617	0.000104054	0.00281084
comp6436_c0_seq1	1.9344	2.60959	15.0574	0.000104289	0.00281084
comp16877_c0_seq1	-2.74988	1.65883	15.0335	0.000105622	0.00282967
comp2470_c0_seq1	-1.54504	3.78256	15.0321	0.000105699	0.00282967
comp4420_c1_seq1	-1.88266	2.25771	14.862	0.00011567	0.00308237
comp2002_c0_seq1	2.71818	2.66446	14.858	0.000115913	0.00308237
comp26697_c0_seq1	2.15156	1.87065	14.8333	0.000117442	0.00311261
comp5704_c0_seq3	-1.65987	3.81233	14.7559	0.000122366	0.00323234
comp6678_c0_seq1	1.39648	8.36969	14.7399	0.000123409	0.00324909
comp3891_c0_seq1	-2.19151	5.82693	14.7193	0.000124765	0.00327394
comp12291_c0_seq1	-1.88947	3.96943	14.6384	0.000130236	0.00338957
comp14685_c0_seq1	2.17602	2.83175	14.6346	0.000130495	0.00338957
comp5241_c0_seq1	-1.2044	4.14118	14.633	0.000130609	0.00338957
comp4615_c0_seq2	-1.42917	5.99112	14.6291	0.000130876	0.00338957
comp6184_c0_seq1	-1.93265	4.94464	14.6173	0.000131696	0.00339974
comp2020_c0_seq1	-1.97722	6.12976	14.5847	0.000133999	0.00344798
comp6344_c0_seq6	1.26502	4.46387	14.5758	0.000134635	0.00345249
comp6231_c0_seq3	1.10967	7.04843	14.564	0.000135476	0.00345249
comp2079_c0_seq1	1.22565	5.36565	14.564	0.000135477	0.00345249
comp10976_c0_seq1	-3.81387	3.66663	14.5324	0.00013777	0.00349971
comp12714_c0_seq1	-3.1104	3.15043	14.4664	0.000142679	0.00361287
comp10076_c0_seq1	-4.23624	3.65947	14.4599	0.000143175	0.00361391
comp15870_c0_seq1	-2.09861	2.17708	14.4003	0.000147776	0.00371825
comp3837_c0_seq1	-2.01073	5.79899	14.3322	0.000153219	0.00384304
comp6695_c0_seq1	1.71583	7.95794	14.3224	0.000154019	0.00385096
comp6144_c0_seq2	1.3014	6.19104	14.2993	0.000155919	0.00388625
comp3395_c0_seq2	1.20901	4.81527	14.2521	0.000159879	0.0039725
comp14305_c0_seq1	-1.47891	3.44312	14.2453	0.000160459	0.0039745
comp7877_c0_seq1	1.07556	5.15128	14.0685	0.00017627	0.00435255
comp4696_c0_seq2	2.31561	8.3891	14.0428	0.000178694	0.00438693
comp9150_c0_seq1	1.60006	5.42357	14.0421	0.000178766	0.00438693
comp4419_c0_seq1	1.90716	4.88143	14.0023	0.000182591	0.00446701
comp2649_c0_seq1	-1.33996	6.93288	13.9715	0.000185601	0.00452673
comp11495_c0_seq1	-1.49924	4.22855	13.95	0.000187734	0.00456474
comp6425_c0_seq47	-1.91725	4.86624	13.9128	0.000191493	0.00464196
comp3698_c0_seq1	1.13349	4.85676	13.8896	0.00019387	0.00467874
comp7679_c0_seq1	1.49664	5.79509	13.8865	0.000194187	0.00467874
comp2138_c0_seq2	-1.62507	7.36369	13.8764	0.000195234	0.00468596
comp5030_c0_seq1	1.2388	6.66519	13.8723	0.000195666	0.00468596
comp5032_c1_seq1	-1.73282	7.1945	13.8527	0.000197713	0.00472076
comp32637_c0_seq1	-1.87052	1.62745	13.8018	0.000203139	0.00482979
comp3901_c0_seq2	1.34588	4.76285	13.7985	0.000203494	0.00482979
comp8014_c0_seq1	-1.22205	6.27948	13.7903	0.000204389	0.00483659
comp11054_c0_seq1	2.73976	2.77638	13.7757	0.000205987	0.00483975
comp1482_c0_seq1	-1.56515	2.8509	13.7713	0.000206466	0.00483975
comp4044_c0_seq1	-1.16583	4.96609	13.767	0.000206942	0.00483975
comp7607_c0_seq1	-1.02829	6.37522	13.7668	0.000206957	0.00483975
comp6176_c0_seq1	1.70812	3.49724	13.7435	0.000209548	0.00488597
comp4881_c0_seq1	3.02813	2.2659	13.7246	0.000211669	0.00490913
comp2526_c0_seq2	1.69827	3.71617	13.7236	0.000211776	0.00490913
comp3989_c0_seq1	-2.88628	1.76112	13.6524	0.000219962	0.00508406
comp8775_c0_seq1	-1.65001	5.42474	13.6396	0.00022147	0.00510408
comp4556_c1_seq1	-1.66451	3.89334	13.6166	0.000224192	0.00515188
comp4091_c0_seq1	-2.20256	3.1506	13.5121	0.000237028	0.00543115
comp8756_c0_seq1	-1.26405	4.57648	13.4977	0.000238856	0.00545131
comp1657_c1_seq1	-3.6284	3.90736	13.4944	0.000239279	0.00545131
comp4248_c0_seq1	-1.56312	5.69951	13.4612	0.000243543	0.0055326
comp5287_c0_seq1	-1.53779	3.19237	13.3905	0.000252897	0.00572874
comp1861_c0_seq1	-3.17826	2.26962	13.3728	0.000255299	0.0057667
comp5250_c0_seq1	-1.18624	7.75761	13.3618	0.000256804	0.00578428
comp21976_c0_seq1	-1.91899	1.79222	13.2529	0.000272159	0.00611282
comp9489_c0_seq1	-1.23576	5.44185	13.2451	0.000273297	0.00612109
comp2915_c0_seq1	-1.17411	4.59214	13.2151	0.000277706	0.00619024
comp25931_c0_seq1	-3.5249	1.73	13.2133	0.000277977	0.00619024
comp8342_c0_seq1	1.03962	5.59013	13.2082	0.00027872	0.00619024
comp31230_c0_seq1	1.93408	1.39111	13.1701	0.000284458	0.00630007
comp10045_c0_seq1	-1.29645	5.84285	13.1581	0.00028628	0.00632281
comp6636_c0_seq1	-1.40574	9.54684	13.1175	0.00029255	0.0064434
comp6174_c0_seq5	-1.40677	5.76148	13.0635	0.000301103	0.00661345
comp14466_c0_seq1	-1.72155	3.4431	13.0373	0.000305354	0.00668835
comp2775_c0_seq1	-1.91639	4.62832	13.0075	0.000310248	0.00677687
comp10384_c0_seq1	-1.26192	4.82333	12.9707	0.000316404	0.00689242
comp21067_c0_seq1	3.64927	0.846323	12.9531	0.00031939	0.00693843
comp6683_c0_seq1	-1.45776	8.59569	12.9317	0.000323059	0.00698693
comp6194_c0_seq16	-1.6471	3.42784	12.9299	0.000323379	0.00698693
comp11183_c0_seq1	-1.85369	4.44261	12.9111	0.000326646	0.00703838
comp5843_c0_seq3	2.3444	1.97539	12.8771	0.000332625	0.00714784
comp3330_c0_seq1	2.51659	4.04916	12.8666	0.000334495	0.00716866
comp6612_c0_seq1	-1.47969	9.36541	12.856	0.000336401	0.00719011
comp2554_c0_seq2	1.9775	3.31986	12.8092	0.000344923	0.00735249
comp23795_c0_seq1	2.25397	1.66849	12.7392	0.00035807	0.00761234
comp12687_c0_seq1	-1.95293	3.36433	12.704	0.000364881	0.00773644
comp5774_c1_seq3	1.46645	6.91642	12.6962	0.000366401	0.00774802
comp16195_c0_seq1	-3.64702	2.17544	12.6815	0.000369283	0.00778825
comp22150_c0_seq1	-3.82903	1.71034	12.6685	0.000371871	0.00782208
comp14535_c0_seq1	-1.79198	3.62489	12.6525	0.000375061	0.00786837
comp25152_c0_seq1	2.35649	1.26236	12.595	0.000386777	0.0080928
comp9822_c0_seq1	-1.07843	4.81927	12.5686	0.000392282	0.00818644
comp4436_c0_seq2	1.06285	6.09112	12.5627	0.000393521	0.0081908
comp13386_c0_seq1	2.35664	2.10731	12.4983	0.000407328	0.00845605
comp26140_c0_seq1	-2.42806	1.33292	12.4653	0.000414577	0.00858413
comp3684_c0_seq1	1.86441	2.39543	12.4417	0.000419849	0.00867069
comp4994_c0_seq2	-1.85858	3.84046	12.425	0.000423627	0.00871288
comp6251_c0_seq14	-1.10812	3.98648	12.4163	0.000425604	0.00871288
comp15756_c0_seq1	1.92204	1.92965	12.4157	0.000425744	0.00871288
comp10748_c0_seq1	-1.26298	5.47261	12.4134	0.000426275	0.00871288
comp1909_c0_seq2	-3.14796	2.61923	12.3985	0.00042968	0.00874903
comp24001_c0_seq1	-2.56662	1.13407	12.396	0.000430244	0.00874903
comp7302_c0_seq1	-1.34984	6.4116	12.3448	0.000442211	0.00895025
comp6296_c0_seq4	2.47067	3.1017	12.3441	0.000442391	0.00895025
comp5355_c0_seq1	1.53568	3.85942	12.3233	0.000447331	0.00902723
comp12417_c0_seq1	-1.79905	3.93583	12.3158	0.000449131	0.0090406
comp7130_c0_seq1	-1.10358	7.10699	12.2949	0.000454208	0.00909885
comp2943_c0_seq1	-1.37808	5.92733	12.2928	0.000454699	0.00909885
comp12643_c0_seq1	-1.92212	3.85864	12.2897	0.000455457	0.00909885
comp5255_c0_seq1	-1.14438	7.05143	12.2571	0.000463489	0.00923609
comp5306_c0_seq1	2.92053	2.20527	12.2318	0.000469812	0.00933869
comp7365_c0_seq1	1.53483	6.31115	12.2057	0.00047645	0.00944701
comp4331_c0_seq1	1.61089	2.29654	12.1799	0.00048307	0.00955445
comp4440_c0_seq1	-1.50634	4.76254	12.1685	0.000486046	0.00958946
comp12473_c0_seq1	3.17528	3.21946	12.143	0.000492721	0.00968817
comp6971_c0_seq1	1.20865	5.12659	12.1401	0.000493486	0.00968817
comp2419_c0_seq1	1.09023	4.44881	12.1275	0.000496836	0.00972991
comp16802_c0_seq1	3.68133	1.62051	12.0178	0.000526945	0.0102747
comp6875_c0_seq1	-1.35668	8.02374	12.0168	0.00052724	0.0102747
comp2666_c0_seq1	-1.35937	6.43264	11.9876	0.000535547	0.0103648
comp3948_c0_seq1	-1.59627	2.15782	11.9876	0.000535558	0.0103648
comp3874_c0_seq1	-0.937703	5.9667	11.9868	0.000535774	0.0103648
comp5118_c0_seq1	-1.20434	4.79187	11.9779	0.000538356	0.0103895
comp2309_c0_seq2	1.92107	6.87025	11.9654	0.000541975	0.010434
comp5987_c0_seq2	1.59803	2.74504	11.9383	0.000549914	0.0105613
comp7664_c0_seq1	-1.29703	6.18975	11.9276	0.000553077	0.0105964
comp7076_c0_seq1	-1.7869	6.54707	11.8911	0.00056404	0.0107805
comp11617_c0_seq1	-1.696	4.14124	11.855	0.000575056	0.0109647
comp20607_c0_seq1	-1.78476	2.09474	11.8496	0.000576743	0.0109705
comp5321_c0_seq1	-1.12289	6.7213	11.828	0.000583479	0.0110722
comp2276_c0_seq1	1.75495	5.81336	11.8196	0.000586093	0.0110953
comp12613_c0_seq1	2.26289	3.58602	11.8113	0.000588733	0.0111188
comp5479_c0_seq2	-1.62931	3.1436	11.7961	0.000593535	0.0111413
comp15742_c0_seq1	-2.68431	2.33829	11.7944	0.000594089	0.0111413
comp16333_c0_seq1	-2.21798	2.69986	11.7943	0.000594127	0.0111413
comp19201_c0_seq1	1.65172	2.35991	11.7452	0.000609989	0.0114118
comp3970_c0_seq2	2.01915	2.54095	11.7394	0.000611902	0.0114207
comp8517_c0_seq1	-1.32533	5.71267	11.7291	0.000615307	0.0114338
comp6482_c1_seq1	-1.82655	11.6591	11.7254	0.000616514	0.0114338
comp9632_c0_seq1	1.14764	4.96986	11.7242	0.000616916	0.0114338
comp24582_c0_seq1	-2.20733	1.19281	11.7154	0.00061985	0.0114615
comp26811_c0_seq1	-2.52755	0.899191	11.7037	0.000623762	0.011507
comp10455_c0_seq1	-1.16609	4.51609	11.6977	0.000625776	0.0115175
comp2466_c0_seq2	1.47446	4.30391	11.6767	0.000632881	0.0116213
comp3946_c0_seq1	-1.40344	2.81824	11.6575	0.000639439	0.0117147
comp7703_c0_seq1	-1.1571	5.80352	11.635	0.00064722	0.0117784
comp4267_c0_seq2	1.38325	5.75102	11.6295	0.00064914	0.0117784
comp3035_c0_seq2	1.77184	1.82289	11.6275	0.000649827	0.0117784
comp15538_c0_seq1	-1.61369	2.7447	11.6256	0.000650511	0.0117784
comp2052_c0_seq1	-1.09168	6.21773	11.6234	0.000651275	0.0117784
comp4238_c0_seq1	1.90601	1.55277	11.6219	0.000651805	0.0117784
comp15688_c0_seq1	-2.25308	2.75198	11.6122	0.000655196	0.0118109
comp9719_c0_seq1	-0.994386	5.17294	11.6083	0.000656573	0.0118109
comp10101_c0_seq1	1.47953	5.25895	11.5975	0.000660413	0.0118531
comp9831_c0_seq1	1.58925	3.744	11.5593	0.00067412	0.0120719
comp6284_c0_seq2	1.43594	3.4573	11.543	0.000680064	0.012151
comp36433_c0_seq1	2.40923	1.0247	11.5146	0.000690522	0.0122891
comp1695_c0_seq1	-1.66847	3.77577	11.5099	0.000692275	0.0122891
comp3138_c0_seq1	-1.61753	1.8004	11.5095	0.000692431	0.0122891
comp2322_c0_seq1	1.68221	4.10162	11.4946	0.000697985	0.0123601
comp1632_c0_seq1	1.46201	4.02971	11.4863	0.000701108	0.0123878
comp7152_c0_seq1	-1.04033	6.20541	11.4261	0.000724205	0.0127675
comp1531_c0_seq1	1.14563	3.90215	11.4156	0.000728305	0.0128114
comp8387_c0_seq1	-1.23284	5.42759	11.3705	0.000746204	0.0130973
comp1435_c0_seq1	-1.4475	3.26554	11.3287	0.000763175	0.0133657
comp5002_c0_seq1	1.52479	3.09896	11.2716	0.000787014	0.0137228
comp3010_c0_seq1	-1.90365	1.52238	11.2716	0.000787022	0.0137228
comp4744_c0_seq1	-1.29538	3.1128	11.2654	0.000789647	0.0137385
comp4853_c0_seq2	1.43918	3.11686	11.159	0.000836229	0.0145172
comp5259_c0_seq1	1.0998	7.65078	11.1381	0.000845733	0.0146502
comp5217_c0_seq1	-1.1109	4.56104	11.1261	0.00085122	0.0147131
comp7123_c0_seq1	-1.76061	7.41726	11.1188	0.000854584	0.0147393
comp11132_c0_seq1	-1.68407	3.95012	11.0933	0.000866395	0.0149106
comp4332_c0_seq2	-1.16505	5.56202	11.0891	0.000868343	0.0149119
comp10734_c0_seq1	-1.29963	4.47431	11.0668	0.000878859	0.0150599
comp11647_c0_seq1	1.04654	4.94159	11.0598	0.000882192	0.0150845
comp7939_c0_seq1	-1.05866	6.13864	11.0368	0.000893233	0.0152405
comp3083_c0_seq1	2.32443	1.19605	11.0281	0.000897415	0.0152791
comp8230_c0_seq1	1.22817	5.56199	11.0085	0.000906964	0.0154087
comp6286_c0_seq2	1.80398	2.81312	10.997	0.000912613	0.0154623
comp7504_c0_seq1	-1.60347	7.17846	10.9941	0.000914009	0.0154623
comp5834_c1_seq1	1.89233	3.80258	10.9788	0.000921598	0.0155576
comp7131_c0_seq1	-1.15064	7.84618	10.961	0.000930482	0.0156743
comp5746_c0_seq4	-1.23257	4.12057	10.9243	0.000949119	0.0159544
comp1401_c0_seq1	2.07417	2.20897	10.9109	0.00095599	0.016036
comp3030_c0_seq1	1.10814	4.4678	10.9019	0.000960658	0.0160804
comp4300_c0_seq1	1.25354	4.04294	10.8957	0.000963855	0.0161
comp9534_c0_seq1	-1.68319	5.48596	10.885	0.000969478	0.01616
comp5244_c0_seq2	-1.47326	6.03419	10.8603	0.000982496	0.0163427
comp2614_c0_seq2	-1.05627	5.02596	10.8344	0.000996322	0.0165381
comp1710_c0_seq1	-1.74634	3.05297	10.8186	0.00100487	0.0165965
comp14900_c0_seq1	-1.83808	2.70993	10.8176	0.00100541	0.0165965
comp7225_c0_seq1	-1.11502	7.36749	10.8163	0.0010061	0.0165965
comp2444_c0_seq2	-1.23441	4.46244	10.8124	0.00100824	0.0165973
comp6621_c0_seq1	-1.43867	8.88039	10.804	0.00101282	0.0166383
comp5395_c0_seq3	-1.71883	6.56933	10.7909	0.00102001	0.0167219
comp2924_c0_seq1	-2.753	1.24848	10.7402	0.00104832	0.0171507
comp36526_c0_seq1	-2.31295	0.753802	10.7282	0.00105515	0.0172054
comp2063_c0_seq1	-2.05671	5.29507	10.7267	0.001056	0.0172054
comp1383_c0_seq1	-1.86152	2.71398	10.7104	0.00106536	0.0172476
comp6772_c0_seq1	-1.04182	8.61944	10.7099	0.00106562	0.0172476
comp5440_c0_seq2	1.32734	5.03451	10.7078	0.00106682	0.0172476
comp30117_c0_seq1	-1.78797	1.45588	10.7071	0.00106727	0.0172476
comp6493_c0_seq1	-1.10813	10.2702	10.696	0.00107366	0.0173157
comp6660_c0_seq1	-1.19846	9.27738	10.6916	0.00107622	0.0173219
comp9689_c0_seq1	1.19833	5.07187	10.6713	0.00108811	0.0174779
comp3990_c0_seq1	-1.6942	1.81607	10.6235	0.00111661	0.0178957
comp5764_c0_seq2	-1.22397	4.51925	10.6201	0.00111862	0.0178957
comp10329_c0_seq1	2.62918	4.26031	10.5824	0.0011417	0.0182282
comp19793_c0_seq1	-1.80278	2.05363	10.5662	0.00115176	0.0183213
comp4959_c1_seq1	1.93978	2.62571	10.5656	0.00115214	0.0183213
comp5033_c0_seq4	1.31543	4.08503	10.5431	0.00116625	0.0185087
comp4457_c1_seq2	1.58534	5.53126	10.5324	0.00117301	0.0185789
comp7315_c0_seq1	0.998901	6.45033	10.5188	0.00118168	0.018679
comp5755_c0_seq2	-1.28401	4.8267	10.5078	0.00118871	0.0187528
comp6566_c0_seq1	-1.45113	10.1325	10.4912	0.00119945	0.018858
comp10041_c0_seq1	-2.0444	5.41909	10.4838	0.00120427	0.018858
comp10070_c0_seq1	-0.954114	5.20152	10.4836	0.00120438	0.018858
comp5092_c0_seq1	1.14953	4.85658	10.4829	0.00120486	0.018858
comp9113_c0_seq1	-0.975239	6.10544	10.4319	0.0012386	0.0193479
comp2539_c0_seq1	-1.35213	3.68434	10.386	0.00126973	0.0197953
comp4767_c0_seq2	1.57841	2.54498	10.378	0.00127522	0.0198421
comp1917_c0_seq2	-2.50421	3.09642	10.3673	0.00128268	0.0199192
comp44680_c0_seq1	-2.29328	1.02146	10.3552	0.00129112	0.0200111
comp16231_c0_seq1	1.54844	2.08298	10.3273	0.0013108	0.0202765
comp22556_c0_seq1	-2.06615	2.10876	10.322	0.00131452	0.0202837
comp52872_c0_seq1	-2.72375	1.34077	10.3194	0.00131636	0.0202837
comp6973_c0_seq1	-1.11897	7.65378	10.2828	0.00134278	0.0206507
comp5361_c0_seq1	-1.2755	4.50132	10.2674	0.00135403	0.0207836
comp5505_c0_seq2	-0.913119	5.87342	10.2399	0.00137432	0.021047
comp1894_c0_seq1	2.59076	2.74601	10.2356	0.00137757	0.021047
comp11215_c0_seq1	-1.23206	4.36262	10.2335	0.00137913	0.021047
comp6859_c0_seq1	-1.13181	7.87089	10.2197	0.00138947	0.0211641
comp8285_c0_seq1	1.04396	6.06478	10.208	0.00139836	0.0212589
comp7035_c0_seq1	1.34383	7.08324	10.1947	0.00140844	0.0213712
comp8050_c0_seq1	-2.39112	5.88847	10.1642	0.00143198	0.0216869
comp3454_c0_seq1	-3.07283	0.835737	10.1556	0.00143865	0.0217195
comp5607_c1_seq1	-1.25149	5.82389	10.1544	0.00143959	0.0217195
comp1533_c0_seq1	1.50899	3.53417	10.1345	0.00145522	0.0219137
comp6537_c0_seq1	-1.51437	9.49489	10.1183	0.00146803	0.0220649
comp1990_c0_seq1	1.67103	1.75297	10.0979	0.00148441	0.0222689
comp5890_c0_seq1	0.968327	5.06399	10.0916	0.00148948	0.0223029
comp6308_c0_seq6	-1.14727	4.03372	10.0708	0.00150639	0.0224855
comp5731_c0_seq1	2.1532	1.16151	10.0696	0.00150733	0.0224855
comp6878_c0_seq1	-1.78983	7.72237	10.0534	0.00152068	0.0226324
comp7934_c0_seq1	1.36478	5.70294	10.0507	0.00152287	0.0226324
comp7467_c0_seq1	-1.6611	6.39366	10.0368	0.00153447	0.0227622
comp6506_c0_seq1	2.11347	9.91006	10.0325	0.00153805	0.0227729
comp26096_c0_seq1	2.45185	0.725978	10.0208	0.00154779	0.0228563
comp6472_c0_seq1	-1.31921	11.8931	10.0189	0.00154943	0.0228563
comp5569_c0_seq1	-1.4277	4.49451	10.0074	0.00155916	0.0229571
comp5819_c0_seq1	1.39398	2.43884	9.9955	0.00156923	0.0230567
comp1936_c0_seq1	-1.6059	2.99445	9.98921	0.0015746	0.0230567
comp8029_c0_seq1	1.15668	6.14005	9.98919	0.00157462	0.0230567
comp8306_c0_seq1	-1.14732	6.04713	9.97253	0.00158893	0.0232235
comp14615_c0_seq1	-1.47516	3.20527	9.96061	0.00159925	0.0233315
comp21700_c0_seq1	2.18017	1.78911	9.94973	0.00160873	0.0234268
comp7192_c0_seq1	-1.27009	7.50269	9.94505	0.00161282	0.0234434
comp4316_c0_seq4	0.917385	5.6633	9.9392	0.00161796	0.0234752
comp16237_c0_seq1	-1.89762	2.26633	9.92048	0.0016345	0.0236719
comp3754_c0_seq2	1.56583	3.80078	9.91317	0.001641	0.0237087
comp4611_c0_seq3	-2.04038	1.4684	9.91093	0.001643	0.0237087
comp5763_c0_seq3	1.84978	2.03684	9.89613	0.00165626	0.0238568
comp3792_c0_seq1	-1.24226	5.5128	9.87288	0.00167733	0.0241166
comp16641_c0_seq1	-1.53401	2.90636	9.86552	0.00168405	0.0241694
comp4043_c0_seq3	-2.42924	2.13616	9.85522	0.00169351	0.0242614
comp12976_c0_seq1	-1.57129	3.62088	9.8478	0.00170035	0.0243156
comp4253_c0_seq1	-1.02307	6.4603	9.83716	0.00171021	0.0244127
comp11250_c0_seq1	-1.19132	4.09427	9.825	0.00172156	0.0245032
comp3009_c0_seq2	-1.39576	5.01608	9.82376	0.00172272	0.0245032
comp5974_c1_seq1	-1.987	3.19509	9.81902	0.00172716	0.0245226
comp1853_c0_seq1	2.19023	1.80156	9.80758	0.00173794	0.0246316
comp1772_c0_seq2	1.63893	2.44135	9.7924	0.00175235	0.0247626
comp6391_c0_seq23	-0.999848	5.56993	9.78972	0.0017549	0.0247626
comp10146_c0_seq1	1.16476	4.94535	9.78802	0.00175652	0.0247626
comp8618_c0_seq1	0.933634	5.70848	9.7827	0.00176162	0.0247905
comp2740_c0_seq1	-1.05982	4.8712	9.77802	0.0017661	0.0247917
comp1727_c0_seq1	1.73675	2.59781	9.77611	0.00176794	0.0247917
comp8533_c0_seq1	2.02615	5.4861	9.77081	0.00177304	0.0248194
comp5201_c0_seq2	-2.21367	4.04822	9.75949	0.00178399	0.0249289
comp3929_c0_seq1	-1.7744	1.28591	9.73789	0.00180508	0.0251469
comp7070_c0_seq1	-1.26291	7.79464	9.73395	0.00180895	0.0251469
comp6199_c6_seq1	-1.05482	6.04996	9.73357	0.00180933	0.0251469
comp7063_c0_seq1	-1.23181	6.8343	9.7306	0.00181225	0.0251469
comp8083_c0_seq1	-1.35879	5.88287	9.70944	0.00183323	0.0253804
comp2754_c0_seq1	0.940995	7.55254	9.70721	0.00183546	0.0253804
comp2245_c0_seq1	1.02275	7.1115	9.70288	0.00183979	0.0253962
comp17598_c0_seq1	-1.86386	1.49114	9.68316	0.00185964	0.0256257
comp4851_c0_seq1	1.59736	3.27674	9.65608	0.00188726	0.0259612
comp6254_c0_seq4	-1.54664	4.36285	9.63541	0.00190862	0.0262063
comp13764_c0_seq1	-1.25168	3.65205	9.63248	0.00191166	0.0262063
comp3496_c0_seq2	1.25507	3.39736	9.62725	0.00191712	0.0262358
comp8749_c0_seq1	0.863498	5.58365	9.62163	0.00192299	0.026271
comp3804_c0_seq1	2.24217	2.11392	9.61821	0.00192657	0.0262748
comp23236_c0_seq1	-1.63117	1.68795	9.60804	0.00193727	0.0263005
comp46066_c0_seq1	-2.52981	1.20357	9.60785	0.00193748	0.0263005
comp3067_c0_seq2	0.954472	5.34741	9.60699	0.00193839	0.0263005
comp8325_c0_seq1	-1.35257	5.44669	9.60295	0.00194265	0.0263135
comp29503_c0_seq1	2.18021	1.16971	9.57489	0.00197257	0.0266733
comp5929_c0_seq2	-1.03287	6.08724	9.57094	0.00197682	0.0266854
comp7064_c0_seq1	-1.80305	7.37172	9.5668	0.00198128	0.0267002
comp6313_c0_seq4	1.51509	3.78361	9.5602	0.00198841	0.0267075
comp28405_c0_seq1	-1.87494	1.97592	9.56009	0.00198854	0.0267075
comp1570_c0_seq2	-1.19136	3.65026	9.55076	0.00199866	0.0267982
comp7418_c0_seq1	-0.97999	6.23233	9.53734	0.00201334	0.0269496
comp6192_c0_seq3	-1.39739	3.90877	9.5126	0.00204066	0.0272694
comp5976_c0_seq1	1.10603	8.22703	9.49777	0.00205722	0.0274446
comp10952_c0_seq1	-0.978914	4.44302	9.48264	0.00207425	0.0276117
comp18913_c0_seq1	1.73397	1.22364	9.48048	0.00207669	0.0276117
comp3522_c0_seq1	1.09926	4.61052	9.45378	0.00210714	0.0279331
comp14933_c0_seq1	-1.33767	4.11587	9.45313	0.0021079	0.0279331
comp2589_c0_seq2	-1.02069	5.31438	9.43544	0.00212832	0.0281568
comp5582_c0_seq1	1.31084	5.0485	9.42671	0.00213848	0.0282443
comp17660_c0_seq1	-1.62801	2.28171	9.39447	0.00217641	0.0286975
comp1432_c0_seq1	-2.2225	2.77442	9.37146	0.0022039	0.0290119
comp12645_c0_seq1	-1.89681	3.73536	9.35966	0.00221814	0.0291511
comp2240_c0_seq1	1.3374	7.00625	9.35655	0.0022219	0.0291524
comp13583_c0_seq1	1.43681	2.67748	9.35003	0.00222982	0.029208
comp6098_c0_seq2	0.895559	5.68403	9.31785	0.00226932	0.0296365
comp4889_c0_seq2	1.14339	3.78526	9.31732	0.00226998	0.0296365
comp10840_c0_seq1	1.02822	4.51372	9.30965	0.0022795	0.029712
comp2485_c0_seq1	1.55463	3.66775	9.30337	0.00228733	0.0297652
comp4085_c0_seq1	-1.6163	2.39054	9.29906	0.00229271	0.0297681
comp6747_c0_seq1	-2.4892	8.28343	9.29721	0.00229504	0.0297681
comp7134_c0_seq1	1.29174	7.38462	9.28376	0.00231195	0.0299386
comp54008_c0_seq1	2.19168	0.967666	9.26826	0.0023316	0.0301229
comp5877_c0_seq4	-1.62941	5.36755	9.26656	0.00233375	0.0301229
comp5202_c0_seq2	-1.27479	3.88939	9.25864	0.00234388	0.0301883
comp4350_c0_seq2	-0.978147	7.79392	9.25665	0.00234642	0.0301883
comp8725_c0_seq1	-1.65662	5.21985	9.24451	0.00236203	0.0303192
comp3645_c0_seq2	1.74563	1.7621	9.24281	0.00236422	0.0303192
comp4541_c0_seq1	-1.50914	2.97805	9.23185	0.00237842	0.0304522
comp14843_c0_seq1	1.47214	2.32641	9.21433	0.00240129	0.0306955
comp4353_c0_seq2	-1.33518	6.6278	9.21051	0.0024063	0.0307103
comp45673_c0_seq1	1.87887	0.960154	9.16349	0.00246891	0.0313804
comp17222_c0_seq1	1.86419	2.06009	9.16233	0.00247048	0.0313804
comp11999_c0_seq1	-1.18601	4.16824	9.15963	0.00247413	0.0313804
comp27061_c0_seq1	-1.92995	1.43235	9.15928	0.0024746	0.0313804
comp4009_c0_seq1	-1.49083	2.47013	9.14808	0.0024898	0.0315229
comp6853_c0_seq1	-0.937788	7.87968	9.11872	0.00253008	0.0319368
comp24741_c0_seq1	1.94931	1.90656	9.11839	0.00253052	0.0319368
comp4631_c0_seq1	-1.57103	2.00639	9.09647	0.00256103	0.0322208
comp46245_c0_seq1	-1.96888	1.58832	9.09602	0.00256166	0.0322208
comp7744_c0_seq1	-1.05383	6.12082	9.09118	0.00256845	0.0322208
comp4671_c0_seq3	1.53442	2.80297	9.09062	0.00256924	0.0322208
comp1439_c0_seq2	2.5323	3.97518	9.07707	0.00258835	0.0323956
comp6531_c0_seq1	1.67887	11.6126	9.07387	0.00259288	0.0323956
comp10662_c0_seq1	1.36602	5.0011	9.0721	0.0025954	0.0323956
comp4454_c1_seq1	1.0133	4.93083	9.06777	0.00260154	0.0324167
comp13326_c0_seq1	1.77176	2.09925	9.06517	0.00260524	0.0324167
comp4547_c0_seq2	-1.55721	6.06651	9.06172	0.00261016	0.0324272
comp2919_c0_seq1	0.913487	6.02884	9.04942	0.00262778	0.0325915
comp24989_c0_seq1	-1.76664	2.48184	9.04677	0.00263159	0.0325915
comp8652_c0_seq1	0.877607	5.78922	9.0429	0.00263717	0.0326098
comp2163_c0_seq1	-1.03555	7.23575	9.03383	0.00265028	0.0327211
comp15249_c0_seq1	-1.43942	2.9611	9.02756	0.0026594	0.0327552
comp7022_c0_seq1	-1.78531	6.79255	9.02626	0.00266128	0.0327552
comp8466_c0_seq1	1.17613	5.96739	9.02333	0.00266555	0.032757
comp2532_c0_seq1	1.05346	4.41173	9.01951	0.00267112	0.0327748
comp12046_c0_seq1	1.51158	2.59409	9.00306	0.00269528	0.0329877
comp7432_c0_seq1	0.906175	6.48353	9.00205	0.00269677	0.0329877
comp5718_c0_seq3	-1.33468	4.30879	8.99461	0.00270777	0.0330714
comp8038_c0_seq1	-1.02296	6.08287	8.98997	0.00271465	0.0331046
comp4187_c0_seq4	-1.07574	5.04009	8.97357	0.00273913	0.033324
comp8292_c0_seq1	-1.08335	6.37069	8.9723	0.00274103	0.033324
comp15942_c0_seq1	-2.25326	2.16557	8.96444	0.00275285	0.0334166
comp2029_c0_seq1	1.31509	5.41914	8.94944	0.00277555	0.0336408
comp4912_c0_seq2	1.21128	3.23507	8.9366	0.00279512	0.0338265
comp1995_c0_seq1	1.41648	3.25272	8.92615	0.00281117	0.033969
comp10230_c0_seq1	0.880714	5.09946	8.90525	0.00284353	0.0343079
comp5861_c0_seq1	0.915288	5.1911	8.88621	0.00287332	0.0346148
comp39681_c0_seq1	2.41529	1.21065	8.87065	0.00289792	0.0348583
comp21066_c0_seq1	1.92779	1.6007	8.86442	0.00290783	0.0349247
comp5243_c0_seq1	-1.56927	3.44723	8.85967	0.00291541	0.0349629
comp6508_c0_seq1	-0.989169	10.0711	8.82615	0.00296945	0.0355332
comp3475_c0_seq1	-1.69278	1.35031	8.82464	0.0029719	0.0355332
comp7268_c0_seq1	-1.29903	6.71965	8.81176	0.00299295	0.0357311
comp22704_c0_seq1	-2.4937	1.99979	8.79348	0.0030231	0.036037
comp2863_c0_seq1	0.993271	4.71422	8.77649	0.00305137	0.0363195
comp1827_c0_seq1	-1.79174	1.54177	8.72736	0.00313471	0.0372489
comp2681_c0_seq1	-1.48989	7.68812	8.72497	0.00313882	0.0372489
comp8509_c0_seq1	-0.823618	6.08878	8.71762	0.00315149	0.037321
comp8280_c0_seq1	-1.70025	5.87539	8.716	0.00315429	0.037321
comp28979_c0_seq1	-2.20973	1.45017	8.71288	0.00315969	0.0373294
comp11763_c0_seq1	-1.01222	4.41617	8.6959	0.00318926	0.0375795
comp6235_c0_seq3	0.906599	7.28612	8.6953	0.00319031	0.0375795
comp24985_c0_seq1	-1.8473	1.51228	8.68908	0.00320122	0.0376522
comp2405_c0_seq2	1.12777	4.69074	8.68608	0.0032065	0.0376586
comp1395_c0_seq2	-1.13368	3.4443	8.67957	0.00321797	0.0377376
comp1785_c0_seq1	2.14859	1.41041	8.67457	0.00322681	0.0377855
comp3786_c0_seq1	1.31831	2.6726	8.66409	0.00324542	0.0379476
comp9490_c0_seq1	1.44139	4.9427	8.66053	0.00325177	0.037966
comp4111_c0_seq2	-2.39798	1.46537	8.64517	0.00327929	0.0382312
comp1883_c0_seq1	-1.23395	2.61271	8.62803	0.00331029	0.038536
comp16616_c0_seq1	1.93238	0.821335	8.62119	0.00332276	0.0386246
comp7200_c0_seq1	1.17579	6.38161	8.60751	0.0033478	0.0388589
comp7209_c0_seq1	0.989912	7.35512	8.60481	0.00335277	0.0388598
comp9906_c0_seq1	-1.07707	5.32162	8.59808	0.00336517	0.038927
comp4584_c0_seq1	-1.32046	3.57807	8.59636	0.00336836	0.038927
comp3802_c0_seq2	-1.81371	2.17626	8.58623	0.00338715	0.0390874
comp6142_c0_seq6	1.39436	2.52296	8.58022	0.00339835	0.0391112
comp17887_c0_seq1	2.19872	1.45322	8.57838	0.00340178	0.0391112
comp1674_c0_seq2	2.15385	3.68837	8.57721	0.00340397	0.0391112
comp3033_c0_seq1	1.74144	1.52733	8.5727	0.00341241	0.0391507
comp11514_c0_seq1	0.966722	4.58501	8.57012	0.00341725	0.0391507
comp3443_c0_seq1	-0.90928	6.43981	8.56572	0.00342552	0.0391889
comp1479_c0_seq1	-1.66239	2.54531	8.56106	0.0034343	0.0392329
comp15864_c0_seq1	1.64096	2.53904	8.55811	0.00343986	0.0392401
comp2294_c0_seq1	-0.934239	7.11768	8.55135	0.00345266	0.0393051
comp14119_c0_seq1	-1.77376	3.55797	8.54988	0.00345545	0.0393051
comp8684_c0_seq1	1.30316	5.82288	8.53406	0.00348562	0.0395917
comp10437_c0_seq1	0.889698	4.69808	8.52612	0.00350086	0.039708
comp3452_c0_seq1	-1.90867	1.53498	8.5194	0.0035138	0.0397981
comp8327_c0_seq1	-1.21513	5.95209	8.51093	0.0035302	0.0399269
comp6613_c0_seq1	1.27146	8.84189	8.49038	0.0035703	0.040323
comp7853_c0_seq1	1.17842	5.37581	8.48681	0.0035773	0.0403448
comp11575_c0_seq1	0.964182	4.4372	8.48419	0.00358245	0.0403457
comp5624_c0_seq3	-0.875147	4.72932	8.47928	0.00359215	0.0403753
comp14697_c0_seq1	-1.27553	2.83774	8.47771	0.00359524	0.0403753
comp12852_c0_seq1	1.10488	3.36293	8.47507	0.00360047	0.0403771
comp28833_c0_seq1	2.34252	0.997794	8.46604	0.00361839	0.0405209
comp4069_c1_seq2	-1.28081	4.4352	8.45639	0.00363763	0.0406791
comp5431_c1_seq1	-1.25538	10.2511	8.44985	0.00365074	0.0407684
comp7051_c0_seq1	-1.20608	6.58914	8.44352	0.00366347	0.0408531
comp41656_c0_seq1	-1.4656	1.66701	8.43678	0.00367706	0.0409286
comp14979_c0_seq1	1.87481	2.93681	8.43507	0.00368053	0.0409286
comp8741_c0_seq1	0.789237	5.47732	8.41024	0.00373112	0.0414332
comp45783_c0_seq1	-1.66022	1.12394	8.39547	0.00376158	0.0417131
comp8683_c0_seq1	-0.967515	6.09525	8.37975	0.00379424	0.0420168
comp3585_c0_seq1	1.31388	2.25415	8.37587	0.00380235	0.042048
comp6645_c0_seq1	-1.29467	9.30807	8.37025	0.00381413	0.0421196
comp2334_c0_seq1	-0.995143	4.3671	8.36587	0.00382334	0.0421628
comp3429_c0_seq1	0.926617	4.29376	8.35961	0.00383653	0.0421978
comp24524_c0_seq1	-1.86915	2.31654	8.35933	0.00383713	0.0421978
comp1442_c0_seq1	1.51625	3.05077	8.35625	0.00384362	0.0422109
comp54154_c0_seq1	1.85633	0.847712	8.35222	0.00385215	0.0422462
comp6390_c0_seq8	-1.19854	4.50429	8.34622	0.00386491	0.0423277
comp4222_c0_seq1	0.890156	6.37235	8.34247	0.00387289	0.0423568
comp4210_c0_seq1	-2.18724	1.77885	8.33319	0.00389272	0.0425152
comp5776_c0_seq1	1.71865	3.04234	8.32622	0.00390768	0.04262
comp3376_c0_seq2	-1.24205	4.6574	8.31999	0.00392111	0.0426868
comp3811_c0_seq1	-0.888946	6.26531	8.31778	0.00392588	0.0426868
comp8321_c0_seq1	1.0779	5.16242	8.31592	0.00392992	0.0426868
comp2573_c0_seq2	1.79912	9.64626	8.31316	0.00393589	0.0426934
comp2591_c0_seq2	0.864492	5.48979	8.30694	0.00394939	0.0427815
comp7118_c0_seq1	-1.11392	6.89559	8.28058	0.00400713	0.0433479
comp6414_c0_seq7	-1.41927	4.60265	8.26394	0.00404403	0.0436877
comp4318_c0_seq3	0.83668	6.19755	8.24144	0.00409446	0.0440985
comp10535_c0_seq1	1.72208	1.82984	8.23986	0.00409803	0.0440985
comp1609_c0_seq1	-2.16284	3.67385	8.23887	0.00410025	0.0440985
comp3056_c0_seq2	1.63464	1.88904	8.23711	0.00410425	0.0440985
comp2785_c0_seq1	1.08429	4.29245	8.23163	0.00411667	0.0441722
comp12931_c0_seq1	-1.72446	3.45629	8.22506	0.00413159	0.0442726
comp4691_c0_seq3	0.968706	8.26593	8.22218	0.00413815	0.0442765
comp27366_c0_seq1	-2.02469	1.60483	8.22001	0.00414309	0.0442765
comp5761_c0_seq2	-1.22235	3.69484	8.21487	0.00415485	0.0443426
comp7509_c0_seq1	0.931199	6.13672	8.21166	0.00416221	0.0443616
comp4709_c0_seq1	-1.7097	3.0329	8.20869	0.00416902	0.0443747
comp21758_c0_seq1	-1.61231	1.58682	8.20337	0.00418126	0.0444455
comp6058_c0_seq1	-1.58444	3.07983	8.19774	0.00419427	0.0445221
comp8732_c0_seq1	-1.52396	5.2595	8.1954	0.00419967	0.0445221
comp21870_c0_seq1	-1.96544	1.88074	8.1813	0.00423245	0.0448098
comp18984_c0_seq1	-2.03081	1.28708	8.16488	0.00427093	0.0451571
comp4379_c0_seq3	-1.43512	4.44465	8.16075	0.00428066	0.0451999
comp49048_c0_seq1	1.96979	0.934927	8.1563	0.00429119	0.045251
comp3340_c0_seq2	1.10721	4.3506	8.15368	0.00429739	0.0452564
comp1781_c0_seq1	-1.87394	1.85291	8.13553	0.00434062	0.0456512
comp5283_c0_seq2	1.1417	3.0031	8.12287	0.00437104	0.0458098
comp1667_c0_seq1	1.41973	3.10754	8.12215	0.00437277	0.0458098
comp10445_c0_seq1	1.60062	4.25692	8.12206	0.00437299	0.0458098
comp5469_c0_seq1	-1.26482	8.83741	8.11722	0.00438468	0.0458412
comp6226_c0_seq3	-1.28368	3.03372	8.11604	0.00438752	0.0458412
comp1910_c0_seq1	1.35604	2.97969	8.11345	0.00439381	0.0458467
comp7405_c0_seq1	0.981752	6.70659	8.09787	0.00443172	0.0461816
comp15119_c0_seq1	-1.26013	3.25969	8.09025	0.00445041	0.0463157
comp4952_c2_seq1	-1.28596	2.59486	8.06085	0.00452319	0.0470116
comp6675_c0_seq1	1.05284	8.15053	8.02692	0.00460871	0.0478379
comp5108_c0_seq2	-1.73375	3.16182	8.01904	0.00462882	0.0479408
comp5021_c0_seq3	1.48154	1.62256	8.01831	0.00463068	0.0479408
comp21191_c0_seq1	-1.90537	2.003	8.00899	0.00465456	0.0480791
comp8260_c0_seq1	-1.40427	5.94844	8.00782	0.00465757	0.0480791
comp1451_c0_seq1	1.0234	3.70061	8.00603	0.00466218	0.0480791
comp1563_c0_seq1	-1.699	3.55433	8.00096	0.00467526	0.0480981
comp5341_c0_seq1	1.52289	2.49591	8.00062	0.00467612	0.0480981
comp6161_c0_seq1	-0.822017	5.19704	7.99704	0.0046854	0.0481313
comp6905_c0_seq1	1.02461	6.40545	7.99448	0.00469201	0.048137
comp9469_c0_seq1	-1.90908	4.91724	7.98995	0.00470378	0.0481955
comp4289_c0_seq2	1.71179	1.53979	7.98508	0.00471644	0.0482631
comp5940_c0_seq1	-1.20809	4.11404	7.97761	0.00473594	0.0484003
comp1556_c0_seq2	-0.910792	4.78132	7.9716	0.00475168	0.0484989
comp6250_c0_seq3	0.838648	5.18327	7.96591	0.00476664	0.0485892
comp4416_c1_seq2	1.24212	2.44847	7.96359	0.00477276	0.0485893
comp14303_c0_seq1	-1.2559	3.13351	7.94985	0.00480915	0.0487785
comp26995_c0_seq1	1.65872	1.37513	7.9497	0.00480955	0.0487785
comp1761_c0_seq1	-2.30108	2.02278	7.94962	0.00480976	0.0487785
comp5296_c0_seq2	1.60133	1.1862	7.94589	0.00481967	0.0488133
comp5137_c0_seq2	1.4496	3.94839	7.94372	0.00482546	0.0488133
comp1706_c0_seq1	1.14155	3.29088	7.92322	0.00488043	0.0493066
comp28665_c0_seq1	-2.47788	1.01555	7.92089	0.00488674	0.0493077
comp4249_c0_seq1	-1.00434	6.08974	7.90628	0.00492633	0.0496037
comp28277_c0_seq1	1.78831	1.26459	7.90547	0.00492855	0.0496037
comp4901_c0_seq1	1.61647	3.65689	7.89956	0.00494469	0.0497032
comp8087_c0_seq1	-1.41823	5.45315	7.89176	0.00496604	0.0498548
comp6686_c0_seq1	-1.29361	8.85263	7.88517	0.00498418	0.0499737
comp6054_c0_seq1	-2.16761	2.41663	7.87321	0.00501726	0.0502421
comp1949_c0_seq1	-1.68093	1.30154	7.8499	0.00508235	0.0508299
comp2178_c0_seq1	-1.29083	11.9884	7.84386	0.00509935	0.0509359
comp6458_c0_seq1	-1.25413	11.3256	7.82024	0.00516642	0.0515005
comp28470_c0_seq1	-1.77174	1.91382	7.8194	0.00516883	0.0515005
comp5234_c0_seq3	1.01657	7.38992	7.8131	0.00518688	0.0516066
comp9310_c0_seq1	-1.03807	4.33897	7.80966	0.00519675	0.0516066
comp6138_c0_seq3	-0.981584	4.94228	7.80827	0.00520076	0.0516066
comp6106_c0_seq4	-0.846388	5.5061	7.80665	0.00520544	0.0516066
comp4837_c0_seq2	-1.32113	2.18534	7.79233	0.00524684	0.0519522
comp6924_c0_seq1	1.42059	7.72091	7.78637	0.00526417	0.052059
comp4736_c0_seq1	1.55848	3.40025	7.77208	0.005306	0.0524075
comp3606_c0_seq1	-1.40314	5.84586	7.74766	0.00537822	0.0529356
comp1849_c0_seq1	1.41175	2.86237	7.74728	0.00537935	0.0529356
comp5024_c0_seq1	1.51854	1.79038	7.74718	0.00537965	0.0529356
comp9932_c0_seq1	-1.30213	2.79906	7.74501	0.0053861	0.0529356
comp5592_c0_seq7	-1.25666	4.85072	7.73656	0.00541138	0.0531183
comp5336_c0_seq4	-1.50588	2.31971	7.72964	0.00543216	0.0532109
comp30770_c0_seq1	-2.42304	1.10742	7.72728	0.00543927	0.0532109
comp18764_c0_seq1	-1.66565	2.59294	7.72674	0.00544088	0.0532109
comp4535_c0_seq1	-1.11077	4.2094	7.72267	0.00545317	0.0532314
comp17020_c0_seq1	1.441	1.72924	7.71727	0.00546949	0.0532314
comp8174_c0_seq1	-0.936848	5.73673	7.71638	0.00547221	0.0532314
comp14868_c0_seq1	-1.0167	3.13354	7.71587	0.00547375	0.0532314
comp11435_c0_seq1	0.995839	4.51366	7.71498	0.00547645	0.0532314
comp5500_c0_seq2	-1.18666	3.13538	7.69792	0.00552845	0.0536712
comp4378_c0_seq4	0.788609	5.24562	7.69535	0.00553632	0.0536821
comp2080_c0_seq1	-1.19259	6.55585	7.69208	0.00554636	0.0537139
comp2090_c0_seq1	1.05969	5.52741	7.68642	0.00556378	0.0537791
comp5531_c0_seq1	1.38738	2.90586	7.6855	0.00556662	0.0537791
comp12922_c0_seq1	-1.29918	3.14624	7.68079	0.00558117	0.0538543
comp6018_c0_seq1	0.778465	5.97626	7.67196	0.00560854	0.0540527
comp17009_c0_seq1	-1.45332	2.58373	7.66105	0.00564258	0.0542802
comp19677_c0_seq1	-2.56843	0.600344	7.66002	0.0056458	0.0542802
comp5129_c0_seq1	1.17623	4.68889	7.65585	0.00565886	0.05434
comp5583_c0_seq3	1.28079	3.10414	7.64928	0.00567949	0.0543708
comp6328_c0_seq2	0.995998	4.69147	7.64623	0.0056891	0.0543708
comp6195_c0_seq17	1.07024	9.71824	7.64334	0.00569824	0.0543708
comp8194_c0_seq1	-1.01144	6.07013	7.64102	0.00570555	0.0543708
comp2748_c0_seq1	0.799403	5.88134	7.63981	0.00570939	0.0543708
comp4921_c0_seq1	1.34782	2.23209	7.63564	0.0057226	0.0543708
comp5135_c0_seq2	3.02082	0.932525	7.63505	0.00572448	0.0543708
comp10617_c0_seq1	-1.3757	4.30487	7.63462	0.00572584	0.0543708
comp4325_c0_seq1	-1.1964	6.72088	7.63321	0.00573033	0.0543708
comp6951_c0_seq1	-0.896298	7.69312	7.63317	0.00573044	0.0543708
comp7808_c0_seq1	0.843294	7.12679	7.62313	0.00576243	0.0546091
comp8092_c0_seq1	-0.948871	6.529	7.61781	0.00577947	0.0547054
comp16956_c0_seq1	-1.32988	1.80301	7.61139	0.00580007	0.0548351
comp2396_c0_seq1	0.846212	5.44063	7.6069	0.00581453	0.0549066
comp14885_c0_seq1	1.27653	2.65216	7.5786	0.00590652	0.0556978
comp7186_c0_seq1	-1.05096	7.34847	7.57667	0.00591287	0.0556978
comp23073_c0_seq1	-1.88688	1.57577	7.57319	0.00592427	0.0556978
comp4140_c0_seq1	-1.84188	3.73166	7.57257	0.00592634	0.0556978
comp5174_c0_seq2	-1.17864	4.39543	7.56984	0.00593532	0.0557095
comp5441_c1_seq1	1.01503	6.57221	7.56793	0.0059416	0.0557095
comp8577_c0_seq1	-0.896901	5.36854	7.55633	0.00597997	0.0560032
comp7541_c0_seq1	-0.983521	5.79282	7.55065	0.00599884	0.0561139
comp2680_c0_seq1	1.85135	2.6165	7.54506	0.00601747	0.056222
comp7863_c0_seq1	-0.971975	5.80502	7.52971	0.00606896	0.0566365
comp6833_c0_seq1	-0.95852	7.83632	7.52576	0.00608229	0.056665
comp7406_c0_seq1	-0.946598	6.89385	7.52458	0.00608627	0.056665
comp4337_c0_seq1	-0.875682	6.02991	7.52246	0.00609343	0.0566654
comp5691_c1_seq2	1.10616	4.16858	7.5186	0.00610651	0.0567022
comp12426_c0_seq1	1.3711	3.88461	7.51708	0.00611166	0.0567022
comp9571_c0_seq1	-1.5623	4.61435	7.48052	0.00623699	0.05777
comp35533_c0_seq1	1.76807	1.30761	7.47929	0.00624128	0.05777
comp4800_c0_seq1	1.0146	4.55992	7.47611	0.00625231	0.0578047
comp5058_c0_seq1	-1.21424	6.92769	7.46794	0.00628073	0.0580001
comp7423_c0_seq1	-0.843077	6.76235	7.46462	0.00629232	0.0580398
comp12187_c0_seq1	-2.37273	2.43091	7.43658	0.00639112	0.0588827
comp5585_c0_seq5	1.44173	2.92817	7.41736	0.00645974	0.0593977
comp4495_c0_seq3	-0.95118	4.93163	7.41675	0.00646196	0.0593977
comp1984_c0_seq2	-2.50604	2.58251	7.40389	0.0065083	0.0596581
comp8545_c0_seq1	-0.908547	5.20112	7.40351	0.00650969	0.0596581
comp5069_c0_seq1	-1.63244	2.11951	7.40265	0.0065128	0.0596581
comp16844_c0_seq1	-1.22974	2.35668	7.39953	0.00652409	0.0596928
comp13312_c0_seq1	1.58567	2.25068	7.39522	0.00653973	0.0597671
comp7370_c0_seq1	-0.947815	6.87373	7.3857	0.00657445	0.0600154
comp1943_c0_seq1	1.82442	3.06507	7.38296	0.00658448	0.060038
comp7578_c0_seq1	-0.880766	6.80474	7.37894	0.00659919	0.0600813
comp6128_c2_seq1	0.906529	4.18054	7.37754	0.00660433	0.0600813
comp5018_c2_seq1	-1.66597	6.18413	7.37161	0.00662617	0.0602111
comp10925_c0_seq1	-1.10553	4.69814	7.36025	0.00666816	0.0605234
comp2497_c0_seq1	1.4838	3.93476	7.35815	0.00667595	0.0605251
comp10234_c0_seq1	-1.21755	4.76471	7.34598	0.0067213	0.0608506
comp8836_c0_seq1	-1.55115	4.87476	7.34247	0.00673442	0.0608506
comp4832_c0_seq2	-0.861643	4.20385	7.34237	0.00673482	0.0608506
comp4539_c0_seq1	-1.55879	2.58786	7.33734	0.00675366	0.0609516
comp17282_c0_seq1	-1.60249	2.53405	7.33145	0.00677586	0.061044
comp12374_c0_seq1	0.889349	4.24296	7.33054	0.00677926	0.061044
comp21334_c0_seq1	1.42873	1.99413	7.32504	0.00680003	0.0610941
comp4103_c0_seq1	-1.60072	3.03788	7.325	0.00680019	0.0610941
comp30624_c0_seq1	2.22998	1.61688	7.31982	0.00681981	0.0612013
comp11386_c0_seq1	-1.08358	4.43069	7.31274	0.00684676	0.0612551
comp8298_c0_seq1	1.05198	5.28567	7.31269	0.00684694	0.0612551
comp10846_c0_seq1	-1.93594	4.38904	7.31217	0.00684893	0.0612551
comp24351_c0_seq1	1.41558	2.23057	7.30667	0.00686993	0.0613739
comp2094_c0_seq1	-0.846141	5.70616	7.30154	0.00688957	0.0614428
comp1476_c0_seq1	1.10065	3.74035	7.29947	0.0068975	0.0614428
comp28234_c0_seq1	1.78682	1.13807	7.2986	0.00690082	0.0614428
comp5514_c0_seq2	0.967191	5.25069	7.29535	0.00691335	0.0614855
comp7222_c0_seq1	-1.05067	7.44897	7.27908	0.00697624	0.0619755
comp16725_c0_seq1	1.37072	2.27261	7.27455	0.00699386	0.0620627
comp4596_c0_seq2	1.70024	1.51508	7.26238	0.00704141	0.062415
comp5016_c0_seq3	-2.65623	4.31922	7.25057	0.00708785	0.0627567
comp10183_c0_seq1	0.873104	4.41269	7.24707	0.0071017	0.0627673
comp13885_c0_seq1	-1.09281	3.47511	7.24627	0.00710483	0.0627673
comp1964_c1_seq1	-1.4474	2.88034	7.23976	0.00713065	0.0628653
comp23768_c0_seq1	-1.22398	1.94276	7.23949	0.00713174	0.0628653
comp3761_c0_seq2	-1.80937	1.31502	7.21814	0.00721704	0.0635467
comp9982_c0_seq1	0.770124	5.12715	7.20623	0.00726508	0.0638989
comp1384_c0_seq1	1.07867	3.67635	7.19056	0.00732882	0.0643883
comp4543_c0_seq4	-1.00319	5.31003	7.18554	0.00734933	0.0644344
comp4466_c0_seq1	0.848617	4.61226	7.18513	0.00735102	0.0644344
comp20253_c0_seq1	1.20614	2.47737	7.18334	0.00735838	0.0644344
comp4924_c0_seq2	-0.983403	3.34461	7.17908	0.00737587	0.0645165
comp5402_c0_seq5	-1.9092	7.1608	7.16272	0.0074434	0.0649583
comp5517_c0_seq1	0.841584	4.45806	7.16232	0.00744508	0.0649583
comp1890_c0_seq1	-1.62072	3.57365	7.16092	0.00745088	0.0649583
comp6659_c0_seq1	1.16617	8.89211	7.1527	0.0074851	0.0651852
comp3034_c0_seq1	-0.904082	5.25409	7.13396	0.00756374	0.0657979
comp12333_c0_seq1	-1.03801	3.54874	7.12061	0.00762028	0.0662173
comp4590_c0_seq1	-1.00658	4.33195	7.11515	0.00764351	0.0663113
comp13366_c0_seq1	1.34278	2.97313	7.11415	0.00764777	0.0663113
comp10219_c0_seq1	-1.2607	5.25983	7.1017	0.0077011	0.066701
comp17396_c0_seq1	1.55483	1.90941	7.0929	0.00773901	0.0669563
comp18730_c0_seq1	-1.33335	1.97307	7.08667	0.00776592	0.0671031
comp30971_c0_seq1	-1.93889	1.62015	7.08508	0.00777285	0.0671031
comp4317_c0_seq1	-1.62361	2.22598	7.05387	0.00790941	0.0680719
comp7472_c0_seq1	-1.08749	6.60247	7.05123	0.00792108	0.0680719
comp4340_c0_seq2	0.768564	5.69593	7.05105	0.00792186	0.0680719
comp11974_c0_seq1	0.967124	3.93925	7.05062	0.00792377	0.0680719
comp4695_c0_seq3	-2.19421	3.85383	7.04969	0.00792788	0.0680719
comp10224_c0_seq1	1.0025	5.29854	7.04413	0.00795254	0.06821
comp11197_c0_seq1	0.835562	5.34515	7.02373	0.00804364	0.0688541
comp5814_c0_seq5	-1.12543	6.12258	7.02344	0.00804496	0.0688541
comp3623_c0_seq1	1.42846	1.77228	7.00292	0.00813768	0.0695728
comp1449_c0_seq1	-1.0619	3.80143	6.99689	0.00816514	0.0696866
comp6602_c0_seq1	-0.892171	9.57001	6.99615	0.00816852	0.0696866
comp6369_c0_seq6	-0.958795	9.77131	6.99406	0.00817808	0.0696934
comp1732_c0_seq1	1.88522	2.33333	6.97643	0.00825901	0.0703077
comp7153_c0_seq1	1.05673	7.16602	6.97092	0.0082845	0.0704492
comp7712_c0_seq1	-1.02928	6.34752	6.96121	0.00832956	0.0706749
comp10464_c0_seq1	0.752102	5.37547	6.95996	0.00833538	0.0706749
comp22169_c0_seq1	-2.08044	2.76968	6.95946	0.0083377	0.0706749
comp10815_c0_seq1	-1.4029	4.26396	6.95402	0.0083631	0.0708147
comp17512_c0_seq1	-2.45198	1.71954	6.95103	0.00837711	0.0708408
comp7421_c0_seq1	-0.908136	6.65703	6.94785	0.00839198	0.0708408
comp6353_c0_seq2	-0.997009	5.9892	6.94623	0.00839963	0.0708408
comp12163_c0_seq1	1.21023	3.8956	6.94576	0.00840183	0.0708408
comp6909_c0_seq1	1.03709	7.24931	6.94264	0.00841649	0.0708893
comp9800_c0_seq1	0.758562	5.18269	6.93349	0.00845967	0.0711776
comp6521_c0_seq1	-1.09301	8.97059	6.92954	0.00847837	0.0712596
comp6725_c0_seq1	-1.36807	8.48852	6.92358	0.00850664	0.0713644
comp10296_c0_seq1	0.850838	4.96515	6.92138	0.00851712	0.0713644
comp3622_c0_seq2	-1.6383	1.46275	6.91885	0.00852917	0.0713644
comp13193_c0_seq1	1.01945	3.58501	6.91863	0.00853025	0.0713644
comp2802_c0_seq1	0.980001	4.19831	6.91748	0.00853573	0.0713644
comp6427_c0_seq8	0.859553	4.19732	6.89663	0.00863584	0.0721098
comp3326_c0_seq2	1.31672	3.37674	6.89515	0.00864301	0.0721098
comp27767_c0_seq1	1.77622	1.60789	6.89273	0.00865468	0.0721314
comp6193_c0_seq9	-0.972233	4.78451	6.89028	0.00866655	0.0721547
comp17843_c0_seq1	-1.96086	1.81876	6.86559	0.00878714	0.0730821
comp11276_c0_seq1	0.838752	4.69174	6.85863	0.00882141	0.0732313
comp12593_c0_seq1	0.987937	4.14449	6.85821	0.00882349	0.0732313
comp2695_c0_seq2	-0.888124	5.47256	6.85417	0.00884344	0.0733204
comp3676_c0_seq2	-1.28239	2.98448	6.83946	0.00891657	0.0738496
comp24418_c0_seq1	-2.30583	1.70147	6.832	0.00895387	0.0739637
comp1473_c0_seq1	1.20977	3.36839	6.83164	0.00895571	0.0739637
comp5626_c0_seq3	-1.10281	4.99785	6.83113	0.00895825	0.0739637
comp6762_c0_seq1	0.882711	6.96531	6.81559	0.00903654	0.0745327
comp2314_c0_seq1	-0.992315	7.70958	6.80988	0.00906548	0.0746429
comp6729_c0_seq1	-0.952803	8.71852	6.80925	0.00906867	0.0746429
comp7647_c0_seq1	-0.81694	7.55033	6.80269	0.00910208	0.0748404
comp16464_c0_seq1	1.08788	3.1118	6.78388	0.00919846	0.0755547
comp9551_c0_seq1	-1.06088	5.2076	6.77864	0.0092255	0.0756986
comp2097_c0_seq2	-0.833033	6.44266	6.77062	0.00926707	0.0759613
comp4899_c0_seq2	0.903356	4.22123	6.76793	0.00928102	0.0759974
comp3109_c0_seq1	2.72768	1.30073	6.75813	0.00933216	0.07624
comp9828_c0_seq1	-1.05913	4.94605	6.75646	0.0093409	0.07624
comp1460_c0_seq1	-1.2978	3.33534	6.75625	0.00934198	0.07624
comp6065_c0_seq1	-0.914052	6.35999	6.75491	0.00934901	0.07624
comp2331_c0_seq1	1.0738	4.65836	6.75123	0.0093683	0.076319
comp6948_c0_seq1	1.0052	7.50104	6.74756	0.00938761	0.0763819
comp21800_c0_seq1	-2.05157	1.17395	6.74611	0.00939523	0.0763819
comp36600_c0_seq1	-1.41775	1.15652	6.73258	0.00946678	0.076885
comp4408_c0_seq3	-1.08856	6.36166	6.71731	0.00954815	0.0773948
comp6197_c0_seq12	-0.876098	4.91263	6.71715	0.00954902	0.0773948
comp2354_c0_seq2	-0.768497	4.92209	6.71451	0.00956315	0.0774303
comp5285_c0_seq1	-1.39705	3.83936	6.70677	0.00960477	0.0776187
comp6554_c0_seq1	-0.940077	9.92929	6.70655	0.00960594	0.0776187
comp6435_c0_seq1	1.12911	3.33902	6.70277	0.00962634	0.0777046
comp4291_c1_seq2	0.78739	5.39122	6.68382	0.00972918	0.0784551
comp3668_c0_seq2	-1.33715	2.22374	6.68186	0.00973989	0.0784619
comp4478_c0_seq1	1.21929	2.55489	6.67577	0.00977324	0.0786082
comp3413_c0_seq1	-1.23917	2.59128	6.67493	0.00977783	0.0786082
comp3798_c0_seq1	0.766424	5.12017	6.64795	0.00992697	0.0796753
comp1560_c0_seq2	-1.19337	3.68645	6.6462	0.00993678	0.0796753
comp5498_c0_seq1	-0.921605	7.79456	6.64551	0.00994062	0.0796753
comp6398_c0_seq30	1.00503	6.84909	6.63982	0.00997238	0.0798493
comp21156_c0_seq1	-1.20591	1.70094	6.63029	0.0100259	0.0801518
comp4362_c0_seq2	-1.13681	2.46277	6.6295	0.0100303	0.0801518
comp7784_c0_seq1	-0.918145	5.88662	6.62413	0.0100606	0.0803133
comp4355_c0_seq4	0.860701	7.0586	6.61435	0.010116	0.0806059
comp5495_c0_seq5	-0.913858	8.27867	6.61408	0.0101176	0.0806059
comp3215_c0_seq2	-0.869651	5.8684	6.60301	0.0101807	0.0810275
comp4663_c0_seq1	-1.67481	2.98818	6.59876	0.010205	0.0810824
comp3959_c0_seq2	1.38188	2.23881	6.59824	0.010208	0.0810824
comp2490_c0_seq1	1.13858	3.65589	6.59626	0.0102193	0.0810918
comp7089_c0_seq1	0.828109	6.7986	6.58605	0.0102781	0.0814766
comp2733_c0_seq1	-1.31861	9.72302	6.58293	0.0102961	0.0815384
comp6043_c0_seq3	-0.879791	8.40615	6.57398	0.010348	0.0818677
comp8376_c0_seq1	0.79935	5.69237	6.57191	0.0103601	0.0818818
comp18213_c0_seq1	-2.26401	2.54148	6.56842	0.0103804	0.0819607
comp4037_c0_seq1	1.23529	2.06004	6.56494	0.0104007	0.0820398
comp6917_c0_seq1	-1.45709	7.66713	6.55529	0.0104573	0.0824043
comp15218_c0_seq1	-1.01098	2.86548	6.54798	0.0105003	0.0826616
comp6665_c0_seq1	-0.853444	8.2789	6.54069	0.0105435	0.082919
comp19496_c0_seq1	1.15449	2.52088	6.53877	0.0105548	0.0829264
comp6891_c0_seq1	-0.941835	7.87379	6.53603	0.0105711	0.0829723
comp1495_c0_seq1	-1.14527	3.52338	6.53268	0.010591	0.0830466
comp7810_c0_seq1	0.889524	5.96327	6.5271	0.0106243	0.0831856
comp2172_c0_seq1	-0.698966	5.51413	6.5262	0.0106297	0.0831856
comp6445_c1_seq1	-1.08738	13.4606	6.5214	0.0106584	0.0833283
comp8541_c0_seq1	0.811211	5.39344	6.50489	0.0107578	0.0840232
comp33880_c0_seq1	-1.37412	1.33674	6.49922	0.0107922	0.0842055
comp20215_c0_seq1	1.7689	1.39343	6.49682	0.0108068	0.0842055
comp18354_c0_seq1	1.77019	1.72554	6.49503	0.0108176	0.0842055
comp2196_c0_seq1	-1.00457	10.3332	6.49406	0.0108236	0.0842055
comp10441_c0_seq1	-2.01493	4.25309	6.47779	0.0109231	0.0848969
comp19697_c0_seq1	-2.62666	1.83486	6.47222	0.0109573	0.0850482
comp3390_c0_seq1	1.2241	4.7963	6.47115	0.010964	0.0850482
comp11850_c0_seq1	-1.12279	2.54303	6.46576	0.0109973	0.0852234
comp2577_c0_seq1	-1.01379	4.05962	6.464	0.0110081	0.0852246
comp1623_c0_seq1	-1.35266	3.86407	6.45902	0.0110391	0.0853809
comp7766_c0_seq1	0.712189	5.95066	6.45662	0.0110539	0.085413
comp6893_c0_seq1	-0.946511	7.51411	6.45265	0.0110787	0.0855188
comp9218_c0_seq1	0.842005	5.06386	6.45049	0.0110922	0.0855188
comp8766_c0_seq1	-1.06559	5.33123	6.44925	0.0110999	0.0855188
comp8015_c0_seq1	2.28846	6.35638	6.43075	0.0112161	0.0863304
comp4143_c0_seq1	1.57179	1.98928	6.42731	0.0112379	0.0864141
comp5405_c0_seq3	1.43484	2.31761	6.41242	0.0113325	0.0870514
comp5643_c0_seq1	-1.31947	4.17859	6.41083	0.0113426	0.0870514
comp26733_c0_seq1	-1.36471	1.44514	6.40668	0.0113692	0.0871711
comp3072_c0_seq1	0.715233	5.35634	6.40351	0.0113895	0.0872426
comp13568_c0_seq1	-1.43597	2.73235	6.39419	0.0114495	0.0876177
comp11485_c0_seq1	-0.963739	4.18473	6.38622	0.0115009	0.0879269
comp2127_c0_seq1	0.717405	5.82686	6.3838	0.0115167	0.0879625
comp13725_c0_seq1	0.922641	4.14313	6.37417	0.0115793	0.0883471
comp12743_c0_seq1	-1.63012	3.29556	6.37265	0.0115892	0.0883471
comp5388_c0_seq1	0.754681	4.70936	6.34539	0.0117687	0.0895036
comp1958_c0_seq2	-1.0791	2.70374	6.34489	0.011772	0.0895036
comp4727_c0_seq2	2.20399	4.15185	6.34448	0.0117747	0.0895036
comp7312_c0_seq1	-1.03839	7.25327	6.34058	0.0118006	0.0895642
comp5788_c0_seq2	-1.13759	3.47934	6.33951	0.0118077	0.0895642
comp2192_c0_seq1	-0.845902	9.34274	6.3382	0.0118165	0.0895642
comp2624_c0_seq1	-0.846012	9.13011	6.29912	0.0120798	0.0914728
comp18993_c0_seq1	1.0205	2.64511	6.28044	0.0122078	0.0923542
comp17234_c0_seq1	-1.43478	2.32787	6.27584	0.0122395	0.0923952
comp6467_c0_seq1	-1.01435	11.2422	6.27556	0.0122414	0.0923952
comp15263_c0_seq1	2.96815	2.00426	6.2746	0.0122481	0.0923952
comp4865_c1_seq2	-1.15687	2.46348	6.26797	0.012294	0.0926536
comp26124_c0_seq1	1.57004	1.46629	6.26429	0.0123195	0.0927583
comp11472_c0_seq1	-0.959243	4.25042	6.25957	0.0123524	0.0929177
comp37634_c0_seq1	1.2445	1.77793	6.25549	0.0123809	0.0930439
comp18099_c0_seq1	1.65428	1.16976	6.25247	0.0124021	0.093115
comp2208_c0_seq1	-1.48029	6.40622	6.23733	0.0125085	0.0938253
comp1821_c0_seq1	-1.2649	2.52118	6.23101	0.0125532	0.0939982
comp2756_c0_seq1	0.795807	5.42837	6.23073	0.0125552	0.0939982
comp8862_c0_seq1	0.91116	5.04752	6.22685	0.0125827	0.0941158
comp7236_c0_seq1	-0.787855	6.64352	6.2238	0.0126044	0.0941896
comp25346_c0_seq1	1.17619	2.14821	6.19892	0.0127828	0.0953542
comp8847_c0_seq1	-1.46978	5.11909	6.19872	0.0127843	0.0953542
comp5700_c0_seq2	-1.42949	3.32379	6.19245	0.0128296	0.0956029
comp5946_c0_seq1	-1.04598	5.13057	6.18837	0.0128592	0.0957339
comp9160_c0_seq1	0.809419	5.11799	6.17868	0.0129299	0.0961348
comp6042_c0_seq1	1.11471	3.87658	6.1776	0.0129378	0.0961348
comp10955_c0_seq1	-1.08706	2.68936	6.1757	0.0129516	0.0961348
comp11112_c0_seq1	-0.949168	4.55477	6.17436	0.0129614	0.0961348
comp2709_c0_seq1	-1.20504	4.69931	6.16984	0.0129947	0.0961927
comp6942_c0_seq1	-1.58653	4.95947	6.16915	0.0129997	0.0961927
comp20457_c0_seq1	1.21645	1.75873	6.16771	0.0130103	0.0961927
comp2055_c0_seq2	-1.79804	6.90305	6.16671	0.0130177	0.0961927
comp11886_c0_seq1	-0.8409	4.5687	6.16145	0.0130564	0.0963896
comp5629_c0_seq2	0.878999	4.9111	6.13974	0.0132177	0.0974897
comp4455_c0_seq2	-1.61384	3.20967	6.13704	0.0132378	0.0975051
comp1633_c0_seq1	1.32138	3.73226	6.13618	0.0132443	0.0975051
comp12108_c0_seq1	-0.892467	4.34972	6.13402	0.0132605	0.0975339
comp3367_c0_seq1	0.812906	4.59652	6.12462	0.0133312	0.0979175
comp1925_c0_seq2	-2.00637	2.69834	6.12381	0.0133373	0.0979175
comp4523_c1_seq2	-1.1601	3.06606	6.11791	0.0133819	0.0980649
comp2751_c0_seq1	-0.89575	4.76849	6.11789	0.013382	0.0980649
comp7559_c0_seq1	0.825917	6.39847	6.1158	0.0133979	0.0980907
comp1810_c0_seq1	-0.927211	3.09645	6.10719	0.0134633	0.0984793
comp2416_c0_seq1	0.906696	3.46678	6.09504	0.0135562	0.0990673
comp2217_c0_seq1	1.09179	7.81706	6.09142	0.013584	0.0991793
comp12789_c0_seq1	-1.58154	3.40385	6.08923	0.0136009	0.0992114
comp6895_c0_seq1	-0.781701	7.45888	6.08658	0.0136213	0.0992692
comp35003_c0_seq1	-2.21696	1.29768	6.08219	0.0136552	0.0994251
comp7191_c0_seq1	0.704891	6.7534	6.07737	0.0136925	0.0995454
comp1597_c0_seq1	0.998086	3.6669	6.07682	0.0136967	0.0995454
comp1522_c0_seq1	1.66248	2.49594	6.06898	0.0137576	0.0998968
comp12205_c0_seq1	1.00643	3.41627	6.06236	0.0138093	0.10018
comp4897_c0_seq2	-1.10596	3.8971	6.05619	0.0138577	0.10044
comp7419_c0_seq1	-0.794925	6.38973	6.05278	0.0138844	0.100499
comp9046_c0_seq1	1.14363	4.61143	6.05193	0.0138911	0.100499
comp20871_c0_seq1	1.49498	1.75334	6.0432	0.0139599	0.100852
comp11973_c0_seq1	1.43601	4.26284	6.03856	0.0139967	0.100852
comp1722_c0_seq1	1.42684	1.57379	6.03726	0.014007	0.100852
comp15996_c0_seq1	2.14652	0.88488	6.03703	0.0140088	0.100852
comp2742_c0_seq1	0.745873	5.32417	6.03499	0.014025	0.100852
comp6264_c0_seq1	1.00075	3.11337	6.03238	0.0140458	0.100852
comp6413_c0_seq6	0.729777	5.55292	6.03096	0.0140571	0.100852
comp15257_c0_seq1	-1.5251	2.78547	6.03048	0.0140609	0.100852
comp1372_c0_seq1	-1.2629	1.84393	6.02997	0.014065	0.100852
comp1683_c0_seq1	0.792468	3.96274	6.02911	0.0140718	0.100852
comp1672_c0_seq2	-1.0595	3.97228	6.02816	0.0140794	0.100852
comp2882_c0_seq1	-0.741846	5.26145	6.02643	0.0140932	0.10086
comp4763_c0_seq1	-2.06299	2.07673	6.01754	0.0141644	0.101278
comp8412_c0_seq1	-0.87399	5.32201	6.0121	0.0142081	0.10145
comp4957_c1_seq1	-1.52172	3.54198	6.00984	0.0142263	0.10145
comp4307_c0_seq2	-0.836181	5.95832	6.00979	0.0142267	0.10145
comp6856_c0_seq1	-0.817964	8.33796	6.00693	0.0142498	0.101524
comp5679_c0_seq2	-1.4037	3.9701	6.00073	0.0143	0.101727
comp11539_c0_seq1	-0.967403	3.6569	6	0.0143058	0.101727
comp3691_c0_seq1	-2.29713	1.68885	5.99865	0.0143168	0.101727
comp6162_c0_seq1	1.42838	2.29102	5.99314	0.0143616	0.101837
comp5537_c0_seq4	-0.829777	4.73385	5.99209	0.0143702	0.101837
comp2283_c0_seq1	-0.834749	8.59029	5.99204	0.0143706	0.101837
comp5885_c0_seq1	-0.896856	4.80165	5.98256	0.014448	0.102145
comp9395_c0_seq1	0.708503	5.07836	5.98224	0.0144507	0.102145
comp10528_c0_seq1	1.16987	5.07204	5.98086	0.014462	0.102145
comp2734_c0_seq1	-0.846042	4.73816	5.98043	0.0144655	0.102145
comp10599_c0_seq1	1.19791	4.74121	5.96523	0.0145907	0.102918
comp12549_c0_seq1	1.12198	3.04599	5.964	0.0146009	0.102918
comp9735_c0_seq1	-2.26332	5.1328	5.95219	0.014699	0.103454
comp10014_c0_seq1	-1.09536	4.72292	5.95026	0.0147151	0.103454
comp12748_c0_seq1	0.830152	4.02011	5.95016	0.014716	0.103454
comp6415_c1_seq18	-1.12801	4.98554	5.94565	0.0147537	0.103628
comp4829_c0_seq1	0.817322	4.02802	5.92906	0.0148932	0.104482
comp1552_c0_seq1	-1.11608	3.27933	5.92807	0.0149016	0.104482
comp9378_c0_seq1	0.680121	5.43635	5.91285	0.0150309	0.105296
comp6349_c0_seq15	0.978747	4.27674	5.90618	0.0150878	0.105591
comp2906_c0_seq2	0.948276	5.10511	5.9048	0.0150996	0.105591
comp11906_c0_seq1	0.699527	5.00589	5.902	0.0151237	0.105617
comp13806_c0_seq1	-1.0509	4.01163	5.90046	0.0151369	0.105617
comp6572_c0_seq1	-0.862836	9.25494	5.89933	0.0151467	0.105617
comp6229_c0_seq11	1.0272	3.76527	5.89818	0.0151565	0.105617
comp3233_c0_seq1	-1.00221	3.38174	5.8923	0.0152072	0.105878
comp8565_c0_seq1	0.796906	5.34156	5.88373	0.0152814	0.106302
comp7842_c0_seq1	0.96352	6.03384	5.87999	0.0153139	0.106418
comp11490_c0_seq1	-1.14075	4.38906	5.87794	0.0153318	0.106418
comp25202_c0_seq1	-1.64744	1.50266	5.87719	0.0153383	0.106418
comp7897_c0_seq1	-0.642626	6.29531	5.86901	0.0154097	0.10682
comp3642_c0_seq2	-1.3086	5.68354	5.85575	0.0155262	0.107534
comp6922_c0_seq1	-0.75085	7.18434	5.85113	0.0155671	0.107723
comp5829_c0_seq3	-0.92515	5.94533	5.84755	0.0155988	0.107802
comp6511_c0_seq1	-0.908288	9.98495	5.84678	0.0156056	0.107802
comp1744_c0_seq1	-1.09818	2.44863	5.83957	0.0156697	0.108151
comp1797_c0_seq1	1.74213	1.96692	5.82063	0.0158393	0.109226
comp4819_c0_seq1	1.00396	3.05108	5.81453	0.0158943	0.109511
comp6102_c0_seq10	-0.755877	5.3654	5.8124	0.0159135	0.109548
comp10112_c0_seq1	-1.38313	4.8771	5.80678	0.0159645	0.109804
comp8048_c0_seq1	0.810502	5.69542	5.80495	0.0159811	0.109823
comp2413_c0_seq1	-0.840091	4.11191	5.78599	0.0161544	0.110919
comp9217_c0_seq1	0.738263	5.78203	5.78314	0.0161806	0.110957
comp4572_c0_seq1	0.749318	4.11193	5.78089	0.0162014	0.110957
comp29118_c0_seq1	1.55268	1.83473	5.78083	0.0162019	0.110957
comp6775_c0_seq1	1.01678	8.25911	5.76729	0.0163272	0.111686
comp32063_c0_seq1	-1.61012	1.22092	5.76616	0.0163377	0.111686
comp8750_c0_seq1	-0.702029	5.5789	5.76479	0.0163505	0.111686
comp7768_c0_seq1	-0.771608	6.26437	5.75322	0.0164584	0.112327
comp11510_c0_seq1	0.900103	4.28014	5.75018	0.016487	0.112425
comp5893_c0_seq1	-1.40085	3.42198	5.73736	0.0166078	0.113152
comp4942_c1_seq1	-1.36572	3.35128	5.73054	0.0166723	0.113495
comp6862_c0_seq1	-0.811695	7.52165	5.72793	0.0166971	0.113566
comp29693_c0_seq1	-1.6939	1.33582	5.72262	0.0167477	0.113756
comp7711_c0_seq1	0.980487	6.02413	5.72142	0.0167592	0.113756
comp5526_c0_seq1	1.4873	3.06446	5.72049	0.016768	0.113756
comp9865_c0_seq1	0.793819	4.79498	5.71815	0.0167904	0.113811
comp1703_c0_seq1	1.25774	3.22567	5.716	0.016811	0.113813
comp4861_c1_seq1	-1.67925	2.48963	5.71514	0.0168193	0.113813
comp37727_c0_seq1	-1.6874	0.667544	5.71086	0.0168603	0.113994
comp4907_c0_seq1	1.4357	1.34669	5.7061	0.0169061	0.114206
comp4346_c0_seq2	-0.908708	6.29708	5.69297	0.017033	0.114966
comp9213_c0_seq1	1.03651	5.55296	5.68694	0.0170916	0.115263
comp12839_c0_seq1	1.52603	2.7023	5.68085	0.017151	0.115566
comp9715_c0_seq1	-1.04943	5.05621	5.67308	0.0172272	0.115981
comp1753_c1_seq1	1.04076	2.54072	5.66309	0.0173256	0.116545
comp3955_c0_seq1	1.68761	1.48294	5.6614	0.0173422	0.116558
comp8184_c0_seq1	-1.45629	5.80366	5.65782	0.0173777	0.116672
comp2190_c0_seq1	0.892241	8.87641	5.65672	0.0173886	0.116672
comp6167_c1_seq2	-1.0595	3.79433	5.65231	0.0174324	0.116867
comp6743_c0_seq1	-0.888635	8.5138	5.6449	0.0175063	0.117264
comp1573_c0_seq1	-0.99179	4.29272	5.63586	0.0175967	0.117733
comp13291_c0_seq1	-0.867231	3.80644	5.63495	0.0176059	0.117733
comp31010_c0_seq1	-2.26075	1.19921	5.62859	0.0176698	0.118003
comp5640_c0_seq1	1.26682	4.28271	5.62758	0.01768	0.118003
comp3042_c0_seq1	-1.16003	2.06783	5.62646	0.0176913	0.118003
comp4745_c0_seq1	1.13944	2.14192	5.62428	0.0177133	0.118003
comp4460_c0_seq4	0.732987	5.75663	5.62358	0.0177204	0.118003
comp4035_c0_seq4	-1.83775	3.04833	5.61725	0.0177845	0.11833
comp11099_c0_seq1	-0.806052	3.99102	5.6135	0.0178227	0.118485
comp5162_c1_seq1	-0.775602	4.42539	5.61028	0.0178554	0.118603
comp2477_c0_seq2	0.882935	4.34916	5.60235	0.0179364	0.118875
comp4683_c0_seq2	1.01799	3.14656	5.60119	0.0179483	0.118875
comp7774_c0_seq1	-0.84707	5.85973	5.60062	0.0179541	0.118875
comp7789_c0_seq1	-1.1144	5.92471	5.59968	0.0179637	0.118875
comp12883_c0_seq1	0.941098	3.50497	5.59896	0.0179711	0.118875
comp12414_c0_seq1	-1.00173	3.78216	5.59375	0.0180246	0.11905
comp6704_c0_seq1	-1.10991	8.66042	5.59348	0.0180274	0.11905
comp7230_c0_seq1	0.75484	6.5097	5.59051	0.018058	0.119153
comp1780_c0_seq2	-1.28771	2.35989	5.58849	0.0180789	0.119192
comp11270_c0_seq1	1.07052	4.41372	5.5676	0.0182959	0.120522
comp2350_c0_seq1	-0.796486	4.47912	5.56107	0.0183641	0.120784
comp10476_c0_seq1	-0.891637	4.62854	5.55944	0.0183813	0.120784
comp3858_c0_seq1	-1.08803	3.17286	5.55872	0.0183889	0.120784
comp10768_c0_seq1	1.13642	4.63382	5.558	0.0183964	0.120784
comp7415_c0_seq1	-0.911848	6.4989	5.556	0.0184174	0.1208
comp4527_c0_seq1	1.12496	2.51693	5.55488	0.0184292	0.1208
comp5941_c0_seq5	0.81547	5.11161	5.55036	0.0184769	0.121
comp2282_c0_seq1	1.02132	8.04663	5.5491	0.0184901	0.121
comp6993_c0_seq1	0.7564	6.94536	5.54333	0.0185512	0.1213
comp3731_c0_seq1	-0.846233	6.29845	5.54053	0.018581	0.121361
comp10733_c0_seq1	-1.79216	4.62415	5.53957	0.0185911	0.121361
comp1864_c0_seq1	-1.10024	2.71713	5.53425	0.0186477	0.1216
comp6710_c0_seq1	-0.792222	9.51725	5.53326	0.0186583	0.1216
comp33224_c0_seq1	-1.48798	0.894662	5.51622	0.0188409	0.12269
comp5635_c0_seq2	1.03994	2.19592	5.50749	0.0189352	0.123202
comp3902_c0_seq1	1.30199	1.91821	5.50102	0.0190054	0.123489
comp3070_c0_seq1	-1.77	2.06934	5.50057	0.0190102	0.123489
comp28674_c0_seq1	1.60135	1.26778	5.498	0.0190383	0.12357
comp5123_c0_seq1	1.17447	4.41658	5.49336	0.0190888	0.123663
comp7323_c0_seq1	-0.729055	6.6404	5.49331	0.0190894	0.123663
comp9694_c0_seq1	0.891522	4.88109	5.4924	0.0190993	0.123663
comp11481_c0_seq1	-1.06199	4.75032	5.48619	0.0191672	0.124002
comp1708_c0_seq1	-1.1554	2.6623	5.47955	0.0192402	0.124373
comp6622_c0_seq1	0.908293	8.75058	5.47093	0.0193353	0.124872
comp4240_c0_seq1	-0.912675	6.11022	5.46971	0.0193489	0.124872
comp9221_c0_seq1	-0.955318	5.51717	5.46195	0.0194349	0.125326
comp10286_c0_seq1	0.897533	4.47599	5.45359	0.0195281	0.125751
comp6114_c0_seq1	-0.714572	5.11779	5.45314	0.0195332	0.125751
comp5461_c0_seq3	0.735303	6.8386	5.45179	0.0195483	0.125751
comp6536_c0_seq1	1.02778	9.22786	5.4477	0.0195941	0.125944
comp2327_c0_seq2	0.820251	4.23467	5.44542	0.0196197	0.126007
comp8436_c0_seq1	0.736985	5.33061	5.44307	0.0196461	0.126075
comp7295_c0_seq1	0.803833	6.62512	5.43876	0.0196947	0.126284
comp1716_c0_seq2	0.973721	3.85281	5.43632	0.0197222	0.126359
comp1884_c0_seq2	-1.52291	2.36571	5.43281	0.0197619	0.126511
comp8790_c0_seq1	-0.801887	5.21281	5.42225	0.0198817	0.127176
comp1443_c0_seq1	-1.34967	4.25498	5.4153	0.019961	0.12758
comp4461_c0_seq1	-0.744847	5.74799	5.41318	0.0199853	0.127633
comp9539_c0_seq1	0.715817	5.15194	5.41044	0.0200166	0.127731
comp6302_c0_seq21	1.55281	5.16482	5.40839	0.0200402	0.127778
comp4978_c0_seq2	-1.27292	3.33395	5.4015	0.0201195	0.128126
comp6200_c0_seq2	0.742878	5.18622	5.40085	0.0201269	0.128126
comp7173_c0_seq1	-0.771653	6.80529	5.3983	0.0201564	0.128211
comp7043_c0_seq1	-0.760457	7.68954	5.39332	0.0202139	0.128474
comp4931_c0_seq1	-0.770446	4.28963	5.3891	0.0202629	0.128599
comp37242_c0_seq1	1.47514	1.33041	5.38884	0.0202659	0.128599
comp1960_c0_seq1	-1.19844	1.84193	5.38603	0.0202986	0.128703
comp7904_c0_seq1	-0.692844	5.54528	5.38344	0.0203287	0.128792
comp2173_c0_seq1	1.18341	10.9013	5.38202	0.0203453	0.128794
comp24898_c0_seq1	1.3745	1.74434	5.36633	0.0205292	0.129851
comp4564_c0_seq3	-1.43923	1.77044	5.36296	0.0205688	0.129851
comp6777_c0_seq1	-1.88412	7.29286	5.36268	0.0205722	0.129851
comp5000_c0_seq1	1.01635	3.06219	5.36223	0.0205775	0.129851
comp12056_c0_seq1	-2.33357	3.19815	5.35558	0.0206561	0.130138
comp6916_c0_seq1	-0.729494	8.02271	5.35545	0.0206576	0.130138
comp2407_c0_seq1	-0.964385	4.30094	5.35423	0.0206721	0.130138
comp15392_c0_seq1	-1.70942	2.97046	5.35058	0.0207154	0.130307
comp9671_c0_seq1	0.818349	5.46882	5.34527	0.0207786	0.130601
comp1611_c0_seq1	0.92215	3.81422	5.34174	0.0208207	0.130763
comp4467_c0_seq2	1.2179	1.49887	5.33852	0.0208592	0.130901
comp4908_c0_seq1	-1.41092	3.55161	5.32631	0.0210058	0.131717
comp16887_c0_seq1	-1.56563	2.48162	5.30711	0.0212386	0.132674
comp4431_c0_seq2	-1.19987	2.54741	5.3068	0.0212423	0.132674
comp10367_c0_seq1	-0.840308	4.53395	5.30649	0.0212461	0.132674
comp2744_c0_seq1	1.18715	4.93812	5.30472	0.0212678	0.132674
comp4796_c0_seq1	-1.19286	3.25505	5.30446	0.0212709	0.132674
comp5931_c0_seq1	-0.898209	5.66385	5.3043	0.0212728	0.132674
comp3810_c0_seq1	0.696191	4.6454	5.3041	0.0212752	0.132674
comp8254_c0_seq1	-0.727093	5.79659	5.29912	0.0213363	0.13295
comp5875_c1_seq2	0.749696	5.91255	5.29734	0.0213581	0.132982
comp4702_c0_seq1	1.02071	3.52708	5.29575	0.0213775	0.132999
comp38378_c0_seq1	-1.51903	1.04228	5.29226	0.0214204	0.133162
comp1848_c0_seq1	-2.02631	1.56895	5.28615	0.0214957	0.133525
comp31821_c0_seq1	2.03893	1.42164	5.26961	0.0217009	0.134695
comp4303_c0_seq2	-0.701783	6.53531	5.26158	0.0218012	0.135212
comp5934_c1_seq4	-1.18692	4.84307	5.25948	0.0218275	0.135269
comp5177_c0_seq1	-1.04958	2.91848	5.25457	0.0218892	0.135546
comp2637_c1_seq1	1.04096	5.8661	5.24454	0.0220158	0.136224
comp11731_c0_seq1	0.921416	3.8978	5.24159	0.0220532	0.136322
comp2693_c0_seq1	0.757868	5.00747	5.24058	0.0220659	0.136322
comp7752_c0_seq1	-1.07388	6.05576	5.23291	0.0221635	0.136818
comp13165_c0_seq1	-1.22844	2.84394	5.22875	0.0222165	0.137039
comp7807_c0_seq1	1.72682	5.92931	5.22613	0.0222499	0.137132
comp6648_c0_seq1	-0.804526	8.88791	5.2248	0.022267	0.137132
comp8284_c0_seq1	-0.624399	6.35365	5.22346	0.0222842	0.137132
comp12210_c0_seq1	0.770072	4.36628	5.22218	0.0223005	0.137132
comp4965_c2_seq1	-1.39982	2.80427	5.21414	0.0224039	0.137604
comp3287_c0_seq1	0.825627	4.05536	5.21226	0.0224281	0.137604
comp1603_c0_seq2	1.0969	4.059	5.21217	0.0224293	0.137604
comp7459_c0_seq1	-1.02393	6.56175	5.20499	0.0225221	0.137991
comp9439_c0_seq1	0.763102	4.89796	5.20462	0.0225269	0.137991
comp14445_c0_seq1	1.27242	3.19607	5.20293	0.0225489	0.138019
comp6806_c0_seq1	-0.715629	7.32985	5.19488	0.0226536	0.138547
comp1798_c1_seq1	-1.21101	2.35204	5.19361	0.0226701	0.138547
comp9582_c0_seq1	0.661941	5.35559	5.18649	0.0227631	0.138928
comp7082_c0_seq1	-0.886118	6.83024	5.18617	0.0227673	0.138928
comp4690_c1_seq2	-1.66352	1.11771	5.17618	0.0228987	0.1396
comp7623_c0_seq1	-0.946534	6.08062	5.17392	0.0229284	0.1396
comp19654_c0_seq1	-1.0797	2.13579	5.17378	0.0229302	0.1396
comp6738_c0_seq1	1.01265	8.9222	5.16732	0.0230157	0.140013
comp28784_c0_seq1	-1.20793	1.7967	5.163	0.023073	0.140255
comp5878_c0_seq1	-0.789924	6.02785	5.1612	0.023097	0.140293
comp7214_c0_seq1	-0.716702	7.12325	5.1567	0.0231569	0.14043
comp3553_c0_seq1	-0.69596	4.88351	5.15643	0.0231605	0.14043
comp4083_c0_seq2	-0.899443	7.0358	5.15553	0.0231725	0.14043
comp1766_c0_seq2	-1.11126	2.85986	5.14937	0.0232548	0.140822
comp7490_c0_seq1	-1.07147	6.57674	5.14045	0.0233746	0.141439
comp11184_c0_seq1	-1.00248	4.1428	5.13686	0.023423	0.141441
comp5717_c0_seq3	-0.812377	3.64533	5.13664	0.023426	0.141441
comp14870_c0_seq1	1.06409	3.24975	5.13647	0.0234283	0.141441
comp6031_c0_seq2	-1.31295	2.61204	5.12989	0.0235173	0.141871
comp6983_c0_seq1	-0.710666	7.32769	5.12571	0.0235739	0.142075
comp3785_c0_seq1	1.69961	1.27875	5.12417	0.0235949	0.142075
comp3313_c0_seq1	-0.849816	4.40746	5.12345	0.0236046	0.142075
comp7079_c0_seq1	-0.721723	6.91602	5.11402	0.0237333	0.142643
comp7026_c0_seq1	-1.26099	7.01844	5.1139	0.0237349	0.142643
comp10551_c0_seq1	-1.27083	4.72985	5.11221	0.0237581	0.142674
comp5375_c0_seq1	1.21215	1.59622	5.10874	0.0238056	0.142695
comp4477_c0_seq1	-1.48458	2.36764	5.1072	0.0238267	0.142695
comp4811_c0_seq1	1.01954	2.88503	5.10698	0.0238298	0.142695
comp4182_c0_seq1	0.72205	4.8716	5.10672	0.0238333	0.142695
comp5057_c0_seq2	1.61538	1.88129	5.10217	0.0238959	0.142962
comp2317_c0_seq2	0.897541	7.43697	5.09613	0.0239792	0.143352
comp2562_c0_seq1	-1.05569	2.56773	5.09085	0.0240523	0.143682
comp1678_c0_seq1	-0.710578	4.56131	5.08848	0.0240852	0.14377
comp19521_c0_seq1	-1.03206	3.1919	5.08413	0.0241458	0.143929
comp11964_c0_seq1	0.893848	4.25117	5.08376	0.024151	0.143929
comp5356_c1_seq1	0.760134	9.32702	5.08026	0.0241998	0.143929
comp6135_c1_seq1	0.907746	3.92005	5.08014	0.0242014	0.143929
comp11125_c0_seq1	-0.699157	4.51418	5.08007	0.0242023	0.143929
comp5476_c0_seq8	0.938251	6.94195	5.06534	0.0244089	0.145049
comp12382_c0_seq1	-0.875685	3.74352	5.06097	0.0244705	0.145268
comp6288_c0_seq1	-0.778328	4.57233	5.05904	0.0244978	0.145268
comp7324_c0_seq1	-0.782684	6.58971	5.05884	0.0245006	0.145268
comp7387_c0_seq1	-0.68314	6.41644	5.05431	0.0245648	0.14554
comp26114_c0_seq1	-1.75974	1.42544	5.05258	0.0245892	0.145576
comp1791_c0_seq1	1.19137	1.81358	5.04716	0.0246663	0.14587
comp6691_c0_seq1	0.881324	8.51885	5.04546	0.0246906	0.14587
comp4481_c0_seq1	1.26289	1.47943	5.04522	0.0246939	0.14587
comp1845_c0_seq2	-1.39984	1.80119	5.0401	0.0247671	0.146087
comp2313_c0_seq1	-0.766001	7.29446	5.03915	0.0247806	0.146087
comp6932_c0_seq1	-0.958995	7.50298	5.03864	0.0247879	0.146087
comp7003_c0_seq1	-0.761266	7.76555	5.03752	0.024804	0.146087
comp5468_c0_seq7	1.01151	2.55826	5.03112	0.0248958	0.146518
comp2931_c0_seq1	-1.23984	2.07245	5.02945	0.0249199	0.146552
comp3998_c0_seq1	0.716007	5.89196	5.02706	0.0249542	0.146645
comp3765_c0_seq1	-0.815447	4.86564	5.02366	0.0250032	0.146825
comp5837_c0_seq1	-0.792669	5.91092	5.01753	0.0250919	0.147237
comp1789_c0_seq1	1.12947	1.92466	5.01349	0.0251506	0.147472
comp5739_c0_seq2	0.727973	4.29345	5.01019	0.0251986	0.147522
comp14057_c0_seq1	0.924296	3.23203	5.00966	0.0252062	0.147522
comp13451_c0_seq1	0.825219	3.46698	5.00908	0.0252147	0.147522
comp39509_c0_seq1	1.32521	1.20332	5.00505	0.0252735	0.147757
comp2634_c0_seq2	-0.758293	5.63194	4.99602	0.0254057	0.148325
comp17347_c0_seq1	-1.11082	2.76104	4.99587	0.0254079	0.148325
comp9585_c0_seq1	0.833883	4.76559	4.99245	0.0254581	0.148509
comp6881_c0_seq1	-0.777192	7.15711	4.99012	0.0254924	0.1486
comp12794_c0_seq1	-1.24435	3.76363	4.98489	0.0255696	0.14873
comp1938_c0_seq1	1.94978	1.9934	4.98484	0.0255703	0.14873
comp9717_c0_seq1	-0.785854	4.59825	4.9848	0.0255709	0.14873
comp5270_c0_seq3	-0.730487	6.21441	4.98049	0.0256347	0.148992
comp3142_c0_seq1	-1.59872	1.29319	4.97818	0.0256689	0.14902
comp3773_c0_seq1	1.25128	1.56581	4.97764	0.0256769	0.14902
comp5996_c0_seq1	-1.02746	3.61007	4.97556	0.0257078	0.14909
comp5049_c0_seq1	-0.674313	7.344	4.97158	0.0257671	0.149319
comp15981_c0_seq1	-1.33084	2.48531	4.97004	0.02579	0.149319
comp4031_c0_seq1	0.638285	5.90091	4.96913	0.0258036	0.149319
comp7245_c0_seq1	0.634112	6.56168	4.96763	0.025826	0.14934
comp9550_c0_seq1	-0.780931	5.02035	4.9632	0.0258923	0.149576
comp10999_c0_seq1	-0.950294	4.17968	4.96239	0.0259044	0.149576
comp5161_c0_seq1	1.32366	3.96636	4.96012	0.0259385	0.149664
comp15147_c0_seq1	-1.13461	2.59033	4.95616	0.0259979	0.149898
comp15139_c0_seq1	1.09615	2.30514	4.9494	0.0260997	0.150261
comp3609_c0_seq1	0.709707	5.32755	4.94892	0.026107	0.150261
comp2476_c0_seq1	-1.06004	5.72001	4.94822	0.0261176	0.150261
comp4771_c0_seq1	0.768275	8.61299	4.9463	0.0261465	0.150319
comp4514_c0_seq3	0.647595	6.40593	4.94221	0.0262084	0.150566
comp4306_c0_seq1	0.765459	5.7014	4.93656	0.0262943	0.15095
comp2582_c0_seq1	-0.764287	4.88128	4.93311	0.0263469	0.151143
comp15853_c0_seq1	-0.896885	3.4563	4.92555	0.0264623	0.151665
comp4494_c0_seq1	0.835024	7.00013	4.92466	0.026476	0.151665
comp22066_c0_seq1	-1.69568	1.56912	4.92263	0.0265071	0.151733
comp1920_c0_seq2	-1.13571	2.92728	4.9208	0.0265352	0.151785
comp6094_c0_seq3	1.1495	3.69087	4.91871	0.0265673	0.15186
comp2299_c0_seq2	-0.695019	6.78194	4.91737	0.0265879	0.151868
comp8277_c0_seq1	0.664061	5.16292	4.90826	0.0267286	0.152562
comp4784_c0_seq1	1.50575	2.03025	4.90387	0.0267966	0.152841
comp4259_c0_seq2	0.627704	6.00683	4.89961	0.0268628	0.153108
comp6360_c0_seq17	-0.890071	3.26449	4.89593	0.02692	0.153324
comp7852_c0_seq1	0.694127	5.49027	4.8945	0.0269424	0.153342
comp2206_c0_seq1	-0.912772	6.79625	4.89024	0.027009	0.153574
comp2892_c0_seq2	-1.6395	6.97439	4.88942	0.0270217	0.153574
comp7755_c0_seq1	-0.744334	6.3226	4.88218	0.0271353	0.15405
comp8416_c0_seq1	0.73799	5.10035	4.88161	0.0271442	0.15405
comp2553_c0_seq2	-0.835262	7.75824	4.87825	0.0271972	0.15424
comp16378_c0_seq1	-1.01278	2.36852	4.87653	0.0272242	0.154284
comp7436_c0_seq1	0.766068	6.11019	4.87405	0.0272634	0.154361
comp4808_c0_seq3	-0.914492	3.48732	4.87321	0.0272767	0.154361
comp6278_c0_seq7	0.846925	7.82048	4.86809	0.0273578	0.15471
comp4534_c0_seq1	1.43711	0.876712	4.85426	0.027578	0.15578
comp1565_c0_seq1	-0.77405	4.86534	4.85374	0.0275863	0.15578
comp6798_c0_seq1	-2.44447	8.00491	4.84902	0.0276618	0.156014
comp5939_c0_seq1	-0.811838	3.28667	4.84871	0.0276669	0.156014
comp7162_c0_seq1	0.762503	6.60306	4.83528	0.0278831	0.157122
comp7837_c0_seq1	-0.686544	5.92375	4.82898	0.0279851	0.157585
comp9195_c0_seq1	0.787034	5.37611	4.8232	0.0280792	0.158003
comp6804_c0_seq1	-0.708553	7.83749	4.82128	0.0281104	0.158066
comp5413_c0_seq3	0.711055	6.83216	4.8157	0.0282017	0.158468
comp11399_c0_seq1	0.76178	4.28894	4.8112	0.0282753	0.158681
comp2537_c0_seq1	-0.690016	4.73065	4.81094	0.0282796	0.158681
comp2791_c0_seq1	0.606742	5.63821	4.80636	0.028355	0.158878
comp2398_c0_seq2	0.75745	4.33148	4.80468	0.0283826	0.158878
comp10563_c0_seq1	-1.1401	4.5868	4.80461	0.0283837	0.158878
comp2008_c0_seq1	-1.1377	5.68812	4.80394	0.0283947	0.158878
comp11026_c0_seq1	-0.868188	4.17049	4.80159	0.0284335	0.158983
comp18914_c0_seq1	1.04828	2.11798	4.79394	0.0285601	0.159579
comp3589_c0_seq1	-2.57132	0.978379	4.78849	0.0286506	0.159972
comp3288_c0_seq1	-1.23687	1.82435	4.78714	0.028673	0.159985
comp23194_c0_seq1	1.60925	1.31233	4.78001	0.0287919	0.160536
comp7274_c0_seq1	1.12613	4.97286	4.77763	0.0288318	0.16059
comp11502_c0_seq1	0.696046	4.90153	4.77676	0.0288463	0.16059
comp6936_c0_seq1	-0.82611	8.24735	4.77582	0.0288621	0.16059
comp2507_c0_seq1	-1.14775	4.16081	4.76876	0.0289808	0.161137
comp5644_c0_seq5	0.680949	4.71357	4.76396	0.0290617	0.161411
comp8151_c0_seq1	0.625529	5.90809	4.76342	0.0290707	0.161411
comp5995_c0_seq2	-0.761131	7.9319	4.75583	0.0291992	0.161964
comp7869_c0_seq1	-0.997244	5.87901	4.75512	0.0292113	0.161964
comp9094_c0_seq1	0.683414	5.35461	4.75394	0.0292312	0.161964
comp12385_c0_seq1	-0.996493	3.23559	4.75049	0.02929	0.162176
comp7137_c0_seq1	0.891717	7.1316	4.74004	0.0294683	0.16305
comp2647_c0_seq1	0.921968	9.22633	4.737	0.0295206	0.163225
comp11509_c0_seq1	-0.801234	3.54049	4.73569	0.029543	0.163236
comp5943_c1_seq4	1.00304	2.86469	4.73255	0.029597	0.16334
comp2443_c0_seq2	-0.862626	4.74428	4.7322	0.029603	0.16334
comp1856_c0_seq1	0.878343	3.02852	4.71517	0.0298976	0.164851
comp2479_c0_seq1	2.24692	2.20047	4.70902	0.0300048	0.16524
comp5047_c0_seq2	0.684785	5.915	4.70783	0.0300255	0.16524
comp4856_c0_seq3	0.775609	5.22097	4.70755	0.0300304	0.16524
comp21988_c0_seq1	-1.62065	1.47601	4.70507	0.0300739	0.165365
comp8746_c0_seq1	0.691399	6.39564	4.70382	0.0300957	0.16537
comp12240_c0_seq1	-1.04192	3.20604	4.70052	0.0301535	0.165573
comp5491_c0_seq3	-0.749265	6.84962	4.69698	0.0302157	0.165801
comp8995_c0_seq1	0.799833	5.05144	4.68994	0.0303398	0.166367
comp12157_c0_seq1	0.871618	4.09908	4.67773	0.0305561	0.16733
comp16591_c0_seq1	-1.18437	2.77837	4.67736	0.0305628	0.16733
comp4578_c0_seq2	-1.28352	3.12002	4.67574	0.0305916	0.16733
comp5374_c0_seq1	-1.89156	2.04804	4.67469	0.0306103	0.16733
comp4665_c0_seq2	1.12793	2.5678	4.67411	0.0306206	0.16733
comp2684_c0_seq1	0.638312	5.82322	4.67221	0.0306544	0.167399
comp9066_c0_seq1	-1.18203	5.39681	4.67104	0.0306754	0.167399
comp2431_c0_seq1	1.17991	8.44932	4.6698	0.0306975	0.167405
comp20322_c0_seq1	1.03671	1.72037	4.6656	0.0307726	0.167578
comp10611_c0_seq1	0.834836	4.51757	4.66484	0.0307863	0.167578
comp11020_c0_seq1	0.674291	4.75515	4.66449	0.0307926	0.167578
comp8673_c0_seq1	-0.638804	6.10865	4.66067	0.0308611	0.167836
comp6488_c0_seq1	-0.730949	10.7793	4.65852	0.0308998	0.167932
comp5705_c0_seq5	0.90852	3.37004	4.64822	0.0310858	0.168736
comp10376_c0_seq1	-1.03634	3.44416	4.64797	0.0310902	0.168736
comp5071_c0_seq2	1.36374	1.25658	4.64321	0.0311765	0.168999
comp3991_c0_seq1	-1.90764	2.14347	4.64296	0.0311811	0.168999
comp4550_c0_seq3	-0.823976	5.2217	4.63367	0.0313504	0.169754
comp5352_c0_seq2	-0.932379	3.8418	4.63237	0.0313741	0.169754
comp7793_c0_seq1	0.680524	6.50418	4.63181	0.0313845	0.169754
comp3121_c0_seq1	-0.668199	4.24663	4.62773	0.0314591	0.170042
comp5515_c1_seq2	-1.41648	1.90259	4.61506	0.0316925	0.17111
comp9192_c0_seq1	0.94173	3.63592	4.61466	0.0316998	0.17111
comp6005_c0_seq1	0.923562	2.70194	4.60649	0.0318512	0.171717
comp1696_c0_seq1	-1.56645	3.49191	4.60626	0.0318555	0.171717
comp3279_c0_seq2	-0.929557	3.2612	4.59934	0.0319843	0.172295
comp6207_c1_seq16	0.685495	5.36487	4.59288	0.032105	0.172828
comp9706_c0_seq1	0.648781	5.01888	4.58916	0.0321748	0.173086
comp4720_c0_seq1	1.06455	3.56977	4.5867	0.0322211	0.173218
comp6461_c0_seq1	-0.850382	11.39	4.58241	0.0323018	0.173535
comp14998_c0_seq1	-1.42248	3.24407	4.58091	0.03233	0.173569
comp7414_c0_seq1	-0.884423	6.88993	4.57552	0.032432	0.173999
comp3756_c0_seq1	0.929325	4.99567	4.57047	0.0325276	0.174395
comp1613_c0_seq1	-0.728611	4.88335	4.56101	0.0327077	0.175242
comp9971_c0_seq1	0.670209	4.95524	4.55912	0.0327439	0.175317
comp2667_c0_seq1	0.874234	4.1211	4.5571	0.0327826	0.175407
comp9076_c0_seq1	0.68454	5.23445	4.55572	0.0328089	0.17543
comp5833_c0_seq1	0.612909	5.63944	4.55177	0.0328848	0.175717
comp21385_c0_seq1	-1.12004	2.0817	4.54921	0.032934	0.175859
comp8445_c0_seq1	0.92407	5.14297	4.54808	0.0329556	0.175859
comp6838_c0_seq1	1.01851	8.08994	4.54691	0.0329783	0.175862
comp21460_c0_seq1	-1.23908	1.82362	4.5404	0.0331038	0.176413
comp6681_c0_seq1	-0.846706	8.8302	4.53536	0.0332015	0.176815
comp6797_c0_seq1	0.789305	7.5152	4.53305	0.0332464	0.176936
comp7275_c0_seq1	-0.689695	6.7539	4.51978	0.0335052	0.178158
comp12999_c0_seq1	0.819943	3.60186	4.51863	0.0335277	0.178158
comp15919_c0_seq1	1.42253	2.51758	4.51784	0.0335432	0.178158
comp16334_c0_seq1	-1.02249	2.31146	4.51078	0.0336819	0.178775
comp5454_c0_seq3	-0.898649	7.63241	4.5056	0.033784	0.179091
comp6708_c0_seq1	-0.902381	8.22111	4.50521	0.0337918	0.179091
comp4288_c0_seq1	1.04067	2.34422	4.50133	0.0338685	0.179091
comp2061_c0_seq1	0.860173	6.64025	4.50084	0.0338783	0.179091
comp3908_c0_seq1	1.56165	1.40101	4.50044	0.0338861	0.179091
comp4625_c0_seq1	-0.775331	5.02723	4.49982	0.0338984	0.179091
comp2341_c1_seq1	0.907405	3.54788	4.49955	0.0339037	0.179091
comp4172_c0_seq2	-0.715837	7.71699	4.49864	0.0339217	0.179091
comp2237_c1_seq1	-0.891301	8.64854	4.49156	0.0340625	0.179715
comp5307_c1_seq1	0.776342	7.55115	4.48536	0.0341863	0.180249
comp10908_c0_seq1	0.737586	4.36523	4.47631	0.0343678	0.181086
comp8762_c0_seq1	0.742057	5.7077	4.47215	0.0344515	0.181329
comp3637_c0_seq1	-0.637889	5.80372	4.47175	0.0344596	0.181329
comp8504_c0_seq1	-1.08108	3.51349	4.4685	0.0345254	0.181502
comp3899_c0_seq2	-1.36678	1.36344	4.46787	0.0345381	0.181502
comp14263_c0_seq1	1.09368	3.21192	4.46633	0.0345691	0.181545
comp2530_c0_seq2	0.800653	3.9004	4.46265	0.0346437	0.181817
comp6594_c0_seq1	-0.912142	10.0434	4.45869	0.0347242	0.182119
comp2486_c0_seq1	-0.981125	4.2093	4.4544	0.0348115	0.182456
comp6795_c0_seq1	-0.689844	7.79827	4.45176	0.0348653	0.18255
comp14342_c0_seq1	1.50407	2.86182	4.45127	0.0348753	0.18255
comp18570_c0_seq1	1.69412	1.90543	4.44877	0.0349265	0.182591
comp1512_c0_seq1	-0.822098	3.60791	4.44864	0.0349291	0.182591
comp11873_c0_seq1	-0.857406	3.03628	4.4448	0.0350077	0.182767
comp2403_c0_seq1	-0.652729	4.83286	4.44475	0.0350088	0.182767
comp18973_c0_seq1	1.23899	2.26352	4.44138	0.035078	0.183008
comp12572_c0_seq1	-0.829841	3.81306	4.43732	0.0351614	0.183323
comp5841_c0_seq7	0.681003	5.3557	4.43236	0.0352637	0.183736
comp8548_c0_seq1	0.578637	5.69785	4.43034	0.0353055	0.183833
comp12982_c0_seq1	1.45233	2.66392	4.4203	0.0355138	0.184797
comp2091_c0_seq2	0.729562	5.10178	4.41121	0.0357035	0.185561
comp1719_c0_seq2	-0.938583	2.43427	4.40997	0.0357294	0.185561
comp2139_c0_seq1	1.30866	8.32488	4.40992	0.0357306	0.185561
comp3730_c0_seq1	-1.33737	2.24105	4.40824	0.0357658	0.185623
comp7404_c0_seq1	0.590146	6.6042	4.39983	0.0359425	0.186327
comp5011_c0_seq1	-1.04846	2.53159	4.39956	0.0359483	0.186327
comp5970_c0_seq2	-0.667586	5.21275	4.39225	0.0361027	0.186845
comp12895_c0_seq1	-1.44167	1.41137	4.39139	0.0361208	0.186845
comp2910_c0_seq1	1.24709	6.26511	4.39067	0.0361362	0.186845
comp32218_c0_seq1	-1.22275	1.47377	4.39038	0.0361423	0.186845
comp2195_c0_seq2	-0.807107	9.92618	4.383	0.0362991	0.18744
comp8007_c0_seq1	0.581502	6.58925	4.38274	0.0363045	0.18744
comp3192_c0_seq1	0.95949	5.03524	4.38089	0.036344	0.187522
comp6940_c0_seq1	-0.814756	7.64818	4.37706	0.0364258	0.187764
comp8156_c0_seq1	-0.613433	6.14465	4.37601	0.0364482	0.187764
comp6715_c0_seq1	-0.691458	7.97778	4.37537	0.0364618	0.187764
comp6208_c0_seq1	-0.708862	4.52717	4.36078	0.0367755	0.189257
comp12657_c0_seq1	1.84158	3.25316	4.35272	0.0369499	0.189949
comp20655_c0_seq1	-1.17747	1.91378	4.35236	0.0369577	0.189949
comp13049_c0_seq1	0.814155	3.47889	4.34951	0.0370196	0.190012
comp7147_c0_seq1	0.813504	6.96515	4.34852	0.0370411	0.190012
comp4776_c0_seq2	0.972015	3.14222	4.34849	0.0370417	0.190012
comp12388_c0_seq1	0.771461	3.86879	4.34425	0.0371342	0.190364
comp51056_c0_seq1	1.10208	1.12969	4.33782	0.0372747	0.190961
comp2996_c0_seq1	-1.13716	1.51933	4.32921	0.0374637	0.191805
comp15826_c0_seq1	-0.90646	2.73974	4.32762	0.0374986	0.191861
comp12020_c0_seq1	-0.859753	3.61036	4.32578	0.0375393	0.191945
comp34975_c0_seq1	-1.35395	1.10489	4.3221	0.0376205	0.192237
comp2932_c2_seq1	-1.50007	1.50309	4.32069	0.0376517	0.192273
comp3137_c0_seq1	0.589858	5.188	4.31486	0.0377808	0.192757
comp2437_c0_seq1	-0.833577	3.43443	4.31422	0.0377951	0.192757
comp6646_c0_seq1	1.10197	8.82649	4.31196	0.0378452	0.192889
comp6969_c0_seq1	-0.623177	6.93904	4.31062	0.0378751	0.192918
comp4545_c0_seq1	-0.745278	5.97445	4.30786	0.0379366	0.193108
comp5379_c1_seq1	0.862447	4.40584	4.29299	0.0382698	0.194679
comp12818_c0_seq1	1.44026	1.43598	4.28773	0.0383884	0.195044
comp1551_c0_seq1	-1.19752	3.72176	4.28726	0.038399	0.195044
comp9698_c0_seq1	-0.978406	5.05017	4.28654	0.0384153	0.195044
comp8431_c0_seq1	-0.590522	5.79502	4.28479	0.0384549	0.195121
comp5438_c0_seq2	1.17474	2.39009	4.28053	0.0385514	0.195486
comp5051_c0_seq1	1.01528	2.75804	4.27704	0.0386305	0.195658
comp15012_c0_seq1	-1.02707	1.70251	4.27574	0.0386601	0.195658
comp13266_c0_seq1	-1.34281	3.61571	4.2755	0.0386656	0.195658
comp8502_c0_seq1	-1.15943	5.86808	4.27384	0.0387034	0.195658
comp15095_c0_seq1	0.834504	3.2362	4.27362	0.0387084	0.195658
comp8423_c0_seq1	-0.725343	6.11519	4.27243	0.0387355	0.195671
comp4385_c0_seq2	-0.895491	6.31156	4.27011	0.0387883	0.195692
comp5580_c0_seq1	0.640542	5.57093	4.26961	0.0387999	0.195692
comp10819_c0_seq1	-0.669084	4.65123	4.26901	0.0388136	0.195692
comp4748_c0_seq2	-0.835548	5.28443	4.2634	0.0389418	0.196214
comp1438_c1_seq1	0.754082	3.58389	4.24926	0.0392674	0.19773
comp4384_c1_seq1	1.18662	2.2287	4.24675	0.0393256	0.197898
comp1641_c0_seq1	1.69684	2.63129	4.23263	0.0396539	0.199423
comp14748_c0_seq1	1.2079	2.47043	4.21847	0.0399861	0.200967
comp3816_c0_seq1	1.20515	1.28204	4.21718	0.0400166	0.200993
comp8881_c0_seq1	0.593967	5.38684	4.21508	0.0400662	0.201115
comp2370_c0_seq1	-1.13845	4.68402	4.2118	0.0401437	0.201377
comp19400_c0_seq1	1.0603	2.20304	4.20653	0.0402686	0.201876
comp6104_c0_seq5	-0.655618	6.61398	4.20257	0.0403628	0.202073
comp1517_c0_seq2	0.846665	3.43555	4.20042	0.0404139	0.202073
comp1935_c0_seq1	-1.05448	1.8918	4.19985	0.0404275	0.202073
comp2311_c0_seq2	-1.26267	6.82299	4.19955	0.0404348	0.202073
comp30823_c0_seq1	-1.38836	2.02726	4.19903	0.0404471	0.202073
comp6945_c0_seq1	-0.699836	6.88852	4.19828	0.040465	0.202073
comp8037_c0_seq1	0.744003	6.29016	4.19741	0.0404857	0.202073
comp11933_c0_seq1	0.657695	4.15524	4.18883	0.0406911	0.202904
comp3636_c0_seq2	1.34577	1.31189	4.18833	0.0407032	0.202904
comp12045_c0_seq1	0.694587	5.11194	4.18332	0.0408237	0.203327
comp1426_c0_seq1	0.815822	3.69141	4.18267	0.0408392	0.203327
comp10077_c0_seq1	0.628505	5.44723	4.18086	0.0408831	0.203406
comp4662_c0_seq3	0.782058	3.30656	4.17966	0.0409119	0.203406
comp5247_c0_seq3	-0.735659	7.51016	4.17723	0.0409706	0.203406
comp5753_c0_seq1	0.769256	3.33881	4.17692	0.040978	0.203406
comp6351_c0_seq11	-1.38577	4.21345	4.17672	0.0409831	0.203406
comp2418_c0_seq1	-0.883084	8.91173	4.17041	0.0411359	0.204037
comp10013_c0_seq1	-0.760127	4.52942	4.16688	0.0412215	0.204334
comp10943_c0_seq1	-0.589479	5.06849	4.16221	0.0413354	0.204771
comp44174_c0_seq1	1.06567	1.44218	4.15724	0.0414568	0.205227
comp2254_c0_seq2	-0.674103	9.45918	4.15539	0.0415023	0.205227
comp2568_c0_seq1	0.659543	4.39982	4.15528	0.0415049	0.205227
comp4088_c0_seq1	-0.636534	5.3952	4.14693	0.0417101	0.206029
comp2527_c0_seq2	-0.67427	7.7265	4.14657	0.0417189	0.206029
comp23429_c0_seq1	-1.64436	1.89873	4.14296	0.041808	0.206341
comp9175_c0_seq1	0.592137	5.0846	4.13991	0.0418833	0.206585
comp5620_c0_seq2	-1.70584	3.15583	4.13641	0.04197	0.206884
comp4945_c0_seq1	1.11649	2.85724	4.1296	0.0421392	0.207589
comp2472_c0_seq1	0.612652	4.24095	4.12693	0.0422059	0.207598
comp3007_c0_seq1	-1.00755	1.65461	4.12655	0.0422153	0.207598
comp2343_c0_seq1	-0.621232	4.82053	4.12639	0.0422193	0.207598
comp7332_c0_seq1	-0.697647	6.64644	4.12516	0.0422499	0.20762
comp5692_c0_seq1	0.680455	4.33103	4.11905	0.0424029	0.208243
comp9944_c0_seq1	-0.86405	2.90272	4.11199	0.0425804	0.208929
comp5887_c0_seq1	-1.06444	2.45221	4.1114	0.0425951	0.208929
comp4522_c0_seq3	-0.56178	6.009	4.10743	0.0426952	0.209273
comp8600_c0_seq1	-1.48189	5.05649	4.10653	0.042718	0.209273
comp4586_c0_seq2	0.938297	3.91011	4.10174	0.042839	0.209737
comp1963_c0_seq2	0.901711	2.55792	4.0995	0.0428959	0.209886
comp2696_c0_seq1	-0.5772	4.75031	4.09553	0.0429969	0.210143
comp10634_c0_seq1	-1.0655	3.0054	4.09535	0.0430012	0.210143
comp7688_c0_seq1	-0.763376	6.45092	4.09302	0.0430605	0.210304
comp2251_c0_seq1	-0.789529	7.47814	4.09105	0.0431109	0.21042
comp7071_c0_seq1	1.2837	7.73305	4.08917	0.0431588	0.210525
comp4888_c0_seq3	-0.684663	6.62865	4.08657	0.0432253	0.210628
comp11249_c0_seq1	-0.875865	3.80641	4.08518	0.0432607	0.210628
comp5017_c0_seq2	-0.642104	4.05064	4.08457	0.0432765	0.210628
comp7661_c0_seq1	-0.633864	6.6615	4.0842	0.0432859	0.210628
comp13658_c0_seq1	-0.828149	3.27446	4.07625	0.04349	0.211442
comp4158_c0_seq2	-0.833377	7.46303	4.07376	0.0435541	0.211442
comp10232_c0_seq1	-0.698956	5.08897	4.07362	0.0435578	0.211442
comp4929_c0_seq2	-1.01749	2.73178	4.07356	0.0435595	0.211442
comp1759_c0_seq2	1.07519	2.93301	4.07019	0.0436463	0.211734
comp6303_c0_seq2	0.551352	5.77903	4.06837	0.0436935	0.211833
comp2006_c0_seq1	1.03545	2.07104	4.06617	0.0437503	0.211896
comp2188_c1_seq1	-1.08168	9.62135	4.06581	0.0437598	0.211896
comp7604_c0_seq1	0.628578	5.98536	4.06135	0.0438755	0.212328
comp10257_c0_seq1	0.636387	5.06205	4.05942	0.0439256	0.212441
comp7590_c0_seq1	-1.31521	5.64753	4.0552	0.0440354	0.212842
comp10283_c0_seq1	-0.850936	4.44871	4.05357	0.0440781	0.212853
comp11126_c0_seq1	-0.834327	4.93119	4.05307	0.0440912	0.212853
comp1514_c0_seq1	-0.998509	3.09666	4.05127	0.044138	0.21295
comp5913_c0_seq4	-0.766533	7.53279	4.04278	0.0443606	0.213894
comp4505_c0_seq2	0.82766	6.33179	4.04164	0.0443906	0.213909
comp3468_c0_seq1	-1.46503	1.25142	4.03825	0.0444799	0.214013
comp1730_c0_seq1	1.0308	1.97292	4.03777	0.0444925	0.214013
comp11628_c0_seq1	0.96146	4.38547	4.03775	0.044493	0.214013
comp26766_c0_seq1	1.15516	1.12024	4.03389	0.044595	0.214374
comp3758_c0_seq1	-0.733539	5.66169	4.02456	0.0448422	0.215313
comp3687_c0_seq1	0.635149	5.29303	4.02448	0.0448444	0.215313
comp3932_c0_seq1	0.563071	5.5739	4.02125	0.0449304	0.215596
comp3095_c0_seq1	0.638303	4.55134	4.01882	0.0449951	0.215776
comp8286_c0_seq1	0.557525	6.03872	4.01609	0.0450681	0.215931
comp8091_c0_seq1	-0.599845	6.18537	4.01558	0.0450818	0.215931
comp5507_c0_seq2	-0.659953	8.3302	4.00886	0.0452618	0.21655
comp3528_c0_seq1	0.584086	5.31629	4.00872	0.0452655	0.21655
comp11563_c0_seq1	0.873508	4.36794	4.00647	0.0453259	0.21658
comp14158_c0_seq1	0.929962	3.10882	4.00646	0.0453264	0.21658
comp1381_c0_seq1	-0.896894	3.2782	4.00046	0.0454879	0.217139
comp5399_c0_seq4	0.750049	6.16504	4.00009	0.0454979	0.217139
comp8441_c0_seq1	0.676316	5.56874	3.99729	0.0455736	0.217274
comp2154_c0_seq1	-0.711974	8.36983	3.99702	0.0455809	0.217274
comp5251_c0_seq1	0.586881	7.32907	3.99506	0.0456337	0.217396
comp28013_c0_seq1	-1.33707	2.94208	3.98876	0.0458048	0.21808
comp3610_c0_seq2	0.604796	5.01825	3.98682	0.0458577	0.218201
comp2086_c0_seq1	-1.46158	5.50417	3.98199	0.0459893	0.218697
comp6851_c0_seq1	-1.08416	8.16403	3.97531	0.0461719	0.219434
comp3560_c0_seq2	-0.880196	5.47836	3.97409	0.0462055	0.219462
comp2999_c0_seq1	0.722101	4.07357	3.96991	0.0463202	0.21976
comp4447_c0_seq2	-1.00938	6.43065	3.9684	0.0463618	0.21976
comp2345_c0_seq1	-0.733972	5.70752	3.96831	0.0463644	0.21976
comp5404_c0_seq1	0.846654	10.9754	3.96685	0.0464044	0.21976
comp6886_c0_seq1	-0.698823	8.12796	3.96678	0.0464064	0.21976
comp2376_c0_seq1	0.62565	4.98985	3.95858	0.0466329	0.220497
comp4062_c0_seq3	0.617638	4.84759	3.95817	0.0466445	0.220497
comp18097_c0_seq1	-1.08676	1.86072	3.95742	0.0466652	0.220497
comp1465_c1_seq1	-1.53914	3.16811	3.95714	0.046673	0.220497
comp6692_c0_seq1	-0.624966	7.3968	3.95219	0.0468104	0.221015
comp4400_c0_seq1	0.755146	4.75577	3.9471	0.0469522	0.221553
comp4806_c0_seq1	-0.868909	3.78284	3.94215	0.0470905	0.222074
comp2325_c0_seq1	-0.762316	4.44204	3.93962	0.0471615	0.222159
comp5879_c0_seq1	0.626976	5.43482	3.93951	0.0471645	0.222159
comp4752_c0_seq1	0.693688	3.93367	3.93227	0.0473679	0.222985
comp10811_c0_seq1	0.71388	4.80412	3.92932	0.0474512	0.223119
comp15691_c0_seq1	1.03936	1.52205	3.92928	0.0474523	0.223119
comp16982_c0_seq1	-1.0864	1.58995	3.91282	0.0479191	0.22517
comp7201_c0_seq1	0.578958	6.76009	3.9119	0.0479453	0.22517
comp7101_c0_seq1	-0.704312	7.09224	3.90736	0.0480749	0.225646
comp3268_c0_seq2	-0.840798	3.61419	3.90601	0.0481136	0.225694
comp12587_c0_seq1	0.70117	4.05865	3.90388	0.0481748	0.225802
comp17104_c0_seq1	1.10303	2.14404	3.90323	0.0481933	0.225802
comp4183_c0_seq1	-1.66277	2.036	3.89542	0.0484179	0.22672
comp3640_c0_seq2	0.697261	4.45541	3.8903	0.0485658	0.227268
comp7616_c0_seq1	0.78337	6.20381	3.88903	0.0486024	0.227268
comp5741_c0_seq5	0.889362	3.71943	3.88758	0.0486446	0.227268
comp7095_c0_seq1	-0.727868	7.42803	3.88742	0.0486492	0.227268
comp11100_c0_seq1	0.611294	4.77368	3.88477	0.048726	0.227493
comp23007_c0_seq1	-1.00395	1.35759	3.88207	0.0488043	0.227725
comp15338_c0_seq1	-1.0151	3.09562	3.86797	0.049216	0.229357
comp12627_c0_seq1	0.92386	3.52558	3.86733	0.0492349	0.229357
comp6393_c0_seq13	-0.662444	4.04342	3.86665	0.0492548	0.229357
comp14804_c0_seq1	0.753701	3.7059	3.86615	0.0492694	0.229357
comp9941_c0_seq1	0.567543	5.5878	3.85472	0.0496062	0.230789
comp5503_c0_seq1	0.906092	3.27515	3.85269	0.0496663	0.230934
comp24402_c0_seq1	1.34547	1.4963	3.84891	0.0497783	0.231302
comp4979_c0_seq1	1.14318	3.46747	3.84751	0.04982	0.231302
comp2723_c0_seq2	0.643901	5.05048	3.84708	0.0498327	0.231302
comp4991_c0_seq2	-0.99208	3.17506	3.84267	0.0499638	0.231718
comp2422_c0_seq1	-0.696463	4.8	3.84211	0.0499807	0.231718
comp15168_c0_seq1	-0.976127	3.20677	3.83237	0.0502718	0.232932
comp1842_c0_seq2	-0.919907	2.05715	3.83014	0.0503387	0.233106
comp9900_c0_seq1	-0.582415	5.66008	3.82708	0.0504306	0.233396
comp6496_c0_seq1	0.880708	10.6877	3.82395	0.0505249	0.233696
comp8812_c0_seq1	0.754934	5.90023	3.82112	0.0506104	0.233736
comp4212_c0_seq1	-0.713839	6.25229	3.81964	0.0506552	0.233736
comp18857_c0_seq1	-0.923119	3.29441	3.81892	0.0506768	0.233736
comp6857_c0_seq1	-0.668544	7.98779	3.81815	0.0507002	0.233736
comp17414_c0_seq1	0.956502	2.15895	3.81811	0.0507015	0.233736
comp13105_c0_seq1	0.972963	1.64721	3.81782	0.05071	0.233736
comp4228_c0_seq1	0.89909	2.96297	3.81445	0.0508122	0.234072
comp2787_c0_seq2	0.62966	4.87209	3.81299	0.0508565	0.23414
comp18653_c0_seq1	-1.23452	2.17909	3.81009	0.0509447	0.234364
comp11592_c0_seq1	0.639785	4.1481	3.80913	0.0509739	0.234364
comp4936_c0_seq1	-0.654466	4.18031	3.80849	0.0509935	0.234364
comp3451_c0_seq1	0.712265	4.17356	3.80098	0.0512226	0.235042
comp6933_c0_seq1	-0.675761	7.38399	3.80073	0.0512302	0.235042
comp4266_c1_seq1	1.16397	6.9681	3.80039	0.0512406	0.235042
comp5542_c1_seq1	-0.572203	5.11704	3.79978	0.0512593	0.235042
comp21707_c0_seq1	1.10508	1.47498	3.79815	0.0513091	0.235135
comp6324_c0_seq11	-1.01138	7.162	3.79669	0.0513541	0.235205
comp8949_c0_seq1	0.78558	5.26068	3.79122	0.0515221	0.235759
comp3880_c0_seq1	0.585053	5.38337	3.79082	0.0515343	0.235759
comp5271_c0_seq2	-0.662777	4.12454	3.78959	0.0515724	0.235798
comp4843_c0_seq2	0.814836	3.45037	3.78505	0.0517123	0.236301
comp5533_c0_seq2	0.974822	3.76807	3.78316	0.0517707	0.236432
comp7552_c0_seq1	-0.592529	6.34184	3.78096	0.0518388	0.236549
comp2765_c0_seq1	0.645334	5.24713	3.77975	0.0518763	0.236549
comp3976_c0_seq1	-0.628668	5.32726	3.77946	0.0518855	0.236549
comp2337_c0_seq1	-0.894995	4.34587	3.77476	0.0520315	0.237079
comp8358_c0_seq1	-0.962097	6.00373	3.77017	0.0521744	0.237594
comp1959_c0_seq1	-0.758603	3.28294	3.76629	0.0522954	0.237892
comp21672_c0_seq1	-1.08432	2.35801	3.76589	0.052308	0.237892
comp7300_c0_seq1	-1.19707	6.8586	3.7652	0.0523297	0.237892
comp30517_c0_seq1	-1.03124	1.72774	3.76305	0.0523968	0.238061
comp2382_c0_seq2	0.596661	4.74293	3.75746	0.0525725	0.238723
comp4769_c0_seq1	0.620271	4.3819	3.75426	0.0526731	0.23894
comp9350_c0_seq1	-0.642065	5.26064	3.75403	0.0526805	0.23894
comp15178_c0_seq1	-0.818205	2.88743	3.74812	0.0528669	0.239649
comp2220_c0_seq1	-0.845645	6.42242	3.74408	0.0529948	0.240073
comp6600_c0_seq1	0.78872	9.06768	3.74327	0.0530207	0.240073
comp8160_c0_seq1	0.540127	6.35301	3.74112	0.0530889	0.240245
comp4027_c0_seq1	-0.591954	5.69272	3.73791	0.0531909	0.240422
comp4205_c0_seq4	0.840904	4.31584	3.73755	0.0532024	0.240422
comp39241_c0_seq1	-1.60765	1.16587	3.73704	0.0532188	0.240422
comp2445_c0_seq1	1.15264	4.15607	3.72882	0.0534812	0.24147
comp2234_c0_seq1	0.653485	6.66319	3.72623	0.0535642	0.241707
comp5211_c0_seq2	1.23979	2.8237	3.72111	0.0537286	0.242312
comp6871_c0_seq1	0.611936	7.60929	3.71659	0.0538744	0.242832
comp3011_c0_seq1	1.15204	1.01891	3.7107	0.0540647	0.243552
comp6888_c0_seq1	-0.627042	7.45724	3.70503	0.0542488	0.244159
comp4793_c0_seq1	1.10407	3.06778	3.70465	0.054261	0.244159
comp6560_c0_seq1	-0.645127	8.43985	3.70208	0.0543448	0.244398
comp4311_c0_seq2	1.4324	2.05625	3.69964	0.0544241	0.244466
comp24413_c0_seq1	-1.59366	1.90981	3.6984	0.0544648	0.244466
comp7272_c0_seq1	-0.679738	5.85052	3.69794	0.0544797	0.244466
comp6271_c0_seq2	0.677521	3.75498	3.69765	0.054489	0.244466
comp14223_c0_seq1	-1.02524	3.03493	3.6969	0.0545136	0.244466
comp7060_c0_seq1	0.631594	6.71093	3.69193	0.0546765	0.244924
comp6934_c0_seq1	1.47771	7.19497	3.6919	0.0546774	0.244924
comp6943_c0_seq1	-0.630281	7.44947	3.68597	0.054872	0.245657
comp7139_c0_seq1	0.816199	7.12378	3.68431	0.0549268	0.245764
comp2078_c0_seq1	-0.56072	6.00278	3.67717	0.0551625	0.246575
comp8241_c0_seq1	-0.633811	5.50898	3.67694	0.0551701	0.246575
comp2351_c0_seq1	0.525035	5.86353	3.66977	0.055408	0.247499
comp7667_c0_seq1	0.571318	5.98217	3.66048	0.0557175	0.248742
comp4974_c0_seq2	-0.994763	3.41726	3.65829	0.0557908	0.24893
comp1644_c0_seq1	-1.23019	3.05601	3.65664	0.0558462	0.249037
comp4071_c0_seq1	0.897519	4.49855	3.65415	0.0559296	0.249169
comp14529_c0_seq1	-0.750454	4.24223	3.65389	0.0559384	0.249169
comp48053_c0_seq1	1.04989	1.57852	3.63325	0.056636	0.252135
comp3597_c0_seq1	-0.860973	6.55311	3.62664	0.0568616	0.252971
comp5584_c0_seq1	-1.18752	5.75039	3.62588	0.0568875	0.252971
comp7176_c0_seq1	0.628018	7.13715	3.62272	0.0569955	0.25331
comp2947_c0_seq2	-0.747112	3.44036	3.61106	0.0573964	0.254949
comp13469_c0_seq1	1.43036	2.4961	3.60986	0.057438	0.254991
comp4651_c1_seq1	0.659415	4.47958	3.60387	0.0576451	0.255768
comp4761_c0_seq1	0.647717	4.0874	3.60199	0.0577104	0.255871
comp4524_c0_seq1	-0.528437	5.88154	3.60135	0.0577326	0.255871
comp2581_c0_seq1	-0.61422	7.91847	3.60008	0.0577766	0.255923
comp2678_c0_seq1	-0.627057	5.53919	3.59791	0.0578523	0.255964
comp5138_c0_seq1	0.560762	4.70388	3.59734	0.0578723	0.255964
comp5065_c0_seq1	0.685995	3.64515	3.59705	0.0578824	0.255964
comp6041_c0_seq9	-1.26156	5.53782	3.59583	0.0579248	0.255974
comp7165_c0_seq1	0.543554	6.69535	3.59448	0.0579718	0.255974
comp12550_c0_seq1	0.862793	3.53527	3.59367	0.0580002	0.255974
comp1916_c0_seq1	-1.32927	2.51857	3.59329	0.0580134	0.255974
comp11957_c0_seq1	0.630783	4.58606	3.59099	0.0580937	0.256186
comp1664_c0_seq2	-0.721817	3.60841	3.58521	0.0582962	0.256936
comp2669_c0_seq1	-1.52638	10.5282	3.57781	0.0585564	0.257812
comp6999_c0_seq1	-0.757994	7.48632	3.57771	0.0585597	0.257812
comp4933_c0_seq1	0.694792	3.7259	3.57591	0.0586235	0.25795
comp5528_c0_seq1	0.650621	4.67628	3.57496	0.0586569	0.257954
comp3106_c0_seq1	1.17767	1.66316	3.57319	0.0587193	0.258086
comp10005_c0_seq1	0.644582	4.73765	3.57207	0.0587589	0.258117
comp6311_c0_seq10	-0.773281	3.94974	3.56929	0.0588575	0.258183
comp5100_c0_seq1	0.663336	4.53108	3.5692	0.0588606	0.258183
comp8558_c0_seq1	0.775621	5.54307	3.5689	0.0588714	0.258183
comp8369_c0_seq1	0.539251	5.93683	3.56159	0.0591311	0.259139
comp7790_c0_seq1	-0.924988	5.932	3.56093	0.0591545	0.259139
comp1686_c0_seq1	0.825712	3.86116	3.55865	0.0592361	0.259353
comp5141_c0_seq1	-0.827574	3.95359	3.55714	0.05929	0.259447
comp9168_c0_seq1	0.594928	5.69815	3.55444	0.0593862	0.259725
comp2512_c0_seq1	0.656192	4.53929	3.55085	0.0595151	0.260045
comp1403_c0_seq1	-0.819329	3.05538	3.55057	0.0595249	0.260045
comp1928_c0_seq1	0.828723	2.97428	3.54721	0.0596457	0.26043
comp5064_c0_seq1	-0.621547	7.40723	3.54514	0.05972	0.260516
comp13858_c0_seq1	0.795302	3.83503	3.54484	0.0597309	0.260516
comp13767_c0_seq1	1.15481	1.51435	3.54105	0.0598676	0.260969
comp8161_c0_seq1	0.597095	6.62339	3.53852	0.0599589	0.261114
comp2528_c0_seq1	1.16604	3.50702	3.53778	0.0599857	0.261114
comp8920_c0_seq1	0.544918	5.57415	3.5374	0.0599995	0.261114
comp31356_c0_seq1	1.07036	1.08843	3.53606	0.0600479	0.261182
comp1578_c0_seq1	0.637729	3.88231	3.52969	0.0602791	0.262044
comp3852_c0_seq1	0.985287	1.72448	3.52734	0.0603645	0.262272
comp23592_c0_seq1	1.3289	1.03361	3.52588	0.0604177	0.26236
comp2587_c0_seq1	-0.906632	5.28592	3.52313	0.0605182	0.262653
comp3188_c0_seq1	-1.07989	1.59724	3.52072	0.0606061	0.262891
comp10239_c0_seq1	0.646871	4.39846	3.51465	0.0608287	0.263713
comp3835_c0_seq1	-1.09404	1.99015	3.51277	0.0608976	0.263868
comp7844_c0_seq1	0.786669	6.43553	3.51177	0.0609343	0.263883
comp13929_c0_seq1	0.776232	3.105	3.50868	0.0610482	0.264232
comp7773_c0_seq1	-0.612792	6.80336	3.50767	0.0610851	0.264248
comp9257_c0_seq1	0.581019	5.52051	3.50571	0.0611578	0.264418
comp6588_c0_seq1	-0.825027	9.38154	3.49995	0.0613707	0.265195
comp1527_c0_seq1	0.696515	3.57871	3.49889	0.0614099	0.26522
comp5797_c0_seq7	-0.560242	5.27533	3.49535	0.0615413	0.265643
comp6831_c0_seq1	-0.769311	7.52413	3.49443	0.0615758	0.265648
comp48335_c0_seq1	-1.53259	0.960567	3.49108	0.0617004	0.266041
comp20578_c0_seq1	-1.19232	0.808292	3.48969	0.0617522	0.26612
comp3796_c0_seq1	-1.21946	1.6817	3.48143	0.0620609	0.267205
comp8138_c0_seq1	0.562712	6.05668	3.48096	0.0620786	0.267205
comp3333_c0_seq1	0.625479	5.27204	3.48026	0.0621049	0.267205
comp38262_c0_seq1	1.15345	0.979768	3.47884	0.0621584	0.267291
comp10899_c0_seq1	0.523953	5.06313	3.47341	0.0623626	0.267948
comp7211_c0_seq1	-0.614223	5.8287	3.47239	0.0624011	0.267948
comp2083_c0_seq1	0.528865	5.81623	3.47209	0.0624122	0.267948
comp5793_c0_seq4	-0.538273	6.00314	3.47031	0.0624796	0.268092
comp6487_c0_seq1	-0.711635	9.97473	3.46709	0.0626014	0.26847
comp8080_c0_seq1	-0.535739	5.87433	3.46518	0.0626736	0.268491
comp1653_c0_seq2	-0.973773	3.13359	3.46518	0.0626737	0.268491
comp6024_c0_seq2	0.741756	3.73043	3.45823	0.0629377	0.269476
comp9542_c0_seq1	0.540165	4.77088	3.44052	0.0636155	0.272232
comp4588_c0_seq1	-0.695178	8.31484	3.43689	0.0637556	0.272615
comp15757_c0_seq1	1.21317	1.16928	3.43606	0.0637875	0.272615
comp12642_c0_seq1	1.47648	2.44336	3.43553	0.063808	0.272615
comp5337_c0_seq2	-0.636102	4.81587	3.43454	0.0638465	0.272633
comp1668_c0_seq1	0.895439	3.34193	3.43131	0.0639712	0.273019
comp19211_c0_seq1	-0.893397	2.89058	3.42653	0.064157	0.273662
comp4279_c0_seq2	0.677951	5.06765	3.42566	0.0641905	0.273662
comp5272_c0_seq1	-0.641096	4.19252	3.42477	0.0642254	0.273663
comp2872_c0_seq1	1.09266	1.39919	3.42014	0.0644056	0.274155
comp25025_c0_seq1	-1.07525	1.44271	3.41927	0.0644396	0.274155
comp2221_c0_seq2	-0.607769	7.61851	3.41915	0.0644441	0.274155
comp10766_c0_seq1	-0.772466	2.93102	3.41636	0.0645532	0.274472
comp7289_c0_seq1	1.09172	5.42043	3.41464	0.0646204	0.274611
comp5050_c0_seq2	-0.678473	7.44201	3.40996	0.0648041	0.274934
comp2128_c0_seq2	0.728945	5.90469	3.40965	0.0648161	0.274934
comp1606_c0_seq1	-0.705607	4.30577	3.40891	0.0648455	0.274934
comp2243_c0_seq2	0.586418	7.19711	3.40722	0.0649118	0.274934
comp5373_c0_seq1	-0.640375	4.59428	3.40657	0.0649372	0.274934
comp6243_c0_seq5	-1.05732	3.93709	3.40422	0.0650297	0.274934
comp1534_c0_seq1	-0.803382	3.56601	3.40316	0.0650718	0.274934
comp7174_c0_seq1	0.550939	6.51396	3.40258	0.0650947	0.274934
comp23720_c0_seq1	-2.80491	1.19801	3.40241	0.0651013	0.274934
comp6238_c0_seq4	-0.531049	5.21001	3.40158	0.0651338	0.274934
comp2774_c0_seq2	0.768501	7.0475	3.40139	0.0651413	0.274934
comp2789_c0_seq2	-0.771253	4.72546	3.40134	0.0651433	0.274934
comp4507_c0_seq1	1.21822	2.5822	3.40128	0.065146	0.274934
comp12863_c0_seq1	-0.973815	3.23894	3.39767	0.0652887	0.27539
comp4661_c0_seq1	-0.816131	2.59936	3.39487	0.0653995	0.27554
comp6431_c0_seq1	0.869868	2.23535	3.39394	0.0654363	0.27554
comp7905_c0_seq1	-0.512144	6.20214	3.39357	0.0654512	0.27554
comp2825_c0_seq2	-0.573372	5.55294	3.39291	0.0654773	0.27554
comp14924_c0_seq1	-0.777601	3.46485	3.3924	0.0654976	0.27554
comp5591_c0_seq2	0.503926	5.22182	3.38618	0.0657451	0.276435
comp23145_c0_seq1	0.827846	2.16532	3.38193	0.0659148	0.277002
comp2236_c0_seq1	-0.578529	6.57803	3.38057	0.0659692	0.277084
comp4462_c0_seq2	0.509449	5.63198	3.37623	0.066143	0.277552
comp4885_c0_seq2	-0.871826	3.45387	3.37605	0.0661503	0.277552
comp20520_c0_seq1	-1.08925	2.37165	3.37402	0.0662318	0.277747
comp11408_c0_seq1	0.579735	4.57476	3.37298	0.0662738	0.277777
comp4750_c0_seq3	0.651185	3.89744	3.37038	0.0663783	0.278069
comp12784_c0_seq1	0.79235	3.32146	3.36763	0.0664892	0.278097
comp3701_c0_seq2	-1.1235	1.75897	3.36761	0.0664903	0.278097
comp3537_c0_seq1	0.756691	3.39458	3.36725	0.0665048	0.278097
comp9361_c0_seq1	0.584122	5.15299	3.36674	0.0665251	0.278097
comp7251_c0_seq1	0.58557	6.98767	3.35358	0.067059	0.279997
comp4364_c0_seq1	-1.02644	7.20203	3.35324	0.0670728	0.279997
comp7997_c0_seq1	0.628729	6.18832	3.35294	0.0670851	0.279997
comp2183_c0_seq2	-0.720132	9.26813	3.3514	0.0671478	0.28004
comp6935_c0_seq1	-0.584515	7.77205	3.34957	0.0672225	0.28004
comp6498_c0_seq1	-0.730465	10.9527	3.34946	0.0672272	0.28004
comp5732_c0_seq3	0.59929	6.90294	3.34923	0.0672364	0.28004
comp21302_c0_seq1	1.14436	2.07588	3.34803	0.0672857	0.280099
comp9250_c0_seq1	-0.565148	5.81135	3.34624	0.0673589	0.280257
comp3052_c0_seq1	-0.667657	5.66481	3.34533	0.0673958	0.280263
comp1389_c0_seq1	-0.984321	1.65799	3.34396	0.0674521	0.280269
comp1998_c0_seq1	-1.17517	2.69468	3.34348	0.0674717	0.280269
comp59969_c0_seq1	1.33539	0.58866	3.34272	0.0675028	0.280269
comp3351_c0_seq1	-0.789065	3.47076	3.34108	0.0675704	0.280355
comp3832_c0_seq2	-0.725793	4.7244	3.3405	0.0675942	0.280355
comp1929_c0_seq1	0.830695	2.5813	3.33475	0.0678307	0.28119
comp3906_c0_seq1	0.550315	6.73989	3.32921	0.0680597	0.281662
comp7678_c0_seq1	-0.644829	6.68468	3.32889	0.0680728	0.281662
comp3436_c0_seq1	-1.22	1.45051	3.32887	0.0680735	0.281662
comp5197_c0_seq1	-0.61676	4.73452	3.32856	0.0680864	0.281662
comp2339_c0_seq1	-0.663957	4.06105	3.32771	0.0681216	0.281662
comp2580_c0_seq1	1.12795	3.23899	3.32351	0.0682958	0.282235
comp6972_c0_seq1	0.730307	7.96797	3.3215	0.0683795	0.282418
comp4448_c0_seq1	1.21687	1.52208	3.32073	0.0684112	0.282418
comp5720_c0_seq3	0.713458	3.65773	3.3168	0.0685752	0.282949
comp19898_c0_seq1	-1.31573	1.88615	3.3136	0.0687087	0.283242
comp6652_c0_seq1	-0.596157	8.33004	3.31267	0.0687477	0.283242
comp2697_c0_seq2	0.647589	8.8295	3.31254	0.0687532	0.283242
comp11113_c0_seq1	0.642638	4.48646	3.31125	0.0688069	0.283316
comp5816_c0_seq2	-0.548905	5.13541	3.30843	0.0689254	0.283601
comp13587_c0_seq1	0.688511	3.38994	3.3056	0.0690443	0.283601
comp6366_c0_seq2	0.498105	5.25206	3.30548	0.0690494	0.283601
comp4892_c0_seq1	0.894964	3.16512	3.30541	0.0690523	0.283601
comp2618_c0_seq1	0.51582	5.31899	3.30536	0.0690544	0.283601
comp6585_c0_seq1	-0.60815	8.39465	3.30112	0.0692329	0.284187
comp2753_c0_seq2	-0.81341	9.70296	3.29551	0.0694695	0.285011
comp2168_c0_seq2	-0.691172	8.00888	3.29449	0.0695126	0.285041
comp25693_c0_seq1	1.35269	1.58637	3.29226	0.0696072	0.285282
comp3039_c0_seq1	-0.879441	1.80911	3.29095	0.0696626	0.285362
comp7425_c0_seq1	-0.593233	6.47741	3.28988	0.0697082	0.285401
comp2169_c0_seq1	-0.617513	8.19173	3.28621	0.0698642	0.285893
comp1424_c0_seq2	1.03064	2.88114	3.28328	0.0699887	0.286255
comp6713_c0_seq1	-0.596602	7.83296	3.27972	0.070141	0.28673
comp17889_c0_seq1	1.02985	1.80567	3.27276	0.0704391	0.287801
comp6782_c0_seq1	0.618787	8.21954	3.26984	0.0705646	0.288107
comp13999_c0_seq1	0.833503	3.83226	3.26921	0.0705914	0.288107
comp2210_c0_seq1	0.577826	7.30262	3.26784	0.0706507	0.288107
comp3245_c0_seq2	0.760775	3.78394	3.26757	0.0706621	0.288107
comp1826_c0_seq1	-1.11575	2.06312	3.26681	0.0706952	0.288107
comp5099_c0_seq1	-0.579973	4.5032	3.26089	0.0709508	0.289001
comp6653_c0_seq1	-0.589926	9.27327	3.25484	0.0712128	0.289816
comp8727_c0_seq1	-0.50779	5.53886	3.25399	0.0712497	0.289816
comp11019_c0_seq1	0.54786	4.82004	3.25375	0.0712602	0.289816
comp6912_c0_seq1	-0.584791	7.82692	3.25196	0.071338	0.289984
comp8990_c0_seq1	0.509423	4.99267	3.24922	0.0714576	0.290322
comp4188_c0_seq4	0.691533	3.4819	3.24307	0.0717261	0.291264
comp5026_c0_seq4	0.984373	1.44532	3.24151	0.0717945	0.291303
comp6490_c0_seq1	-0.67488	10.898	3.24085	0.0718236	0.291303
comp9752_c0_seq1	-0.611651	4.96132	3.24031	0.071847	0.291303
comp6318_c0_seq12	-0.655226	8.16735	3.23917	0.0718969	0.291303
comp39966_c0_seq1	0.984318	1.60687	3.23867	0.0719189	0.291303
comp10140_c0_seq1	-1.19622	4.49889	3.23365	0.0721395	0.292048
comp2771_c0_seq1	0.611208	5.14259	3.23062	0.0722732	0.292223
comp7107_c0_seq1	-0.540421	6.69384	3.23031	0.0722869	0.292223
comp22840_c0_seq1	-0.941115	1.45088	3.23017	0.0722932	0.292223
comp9045_c0_seq1	0.504682	6.09489	3.22866	0.0723597	0.292344
comp18289_c0_seq1	0.854829	2.03133	3.2231	0.0726059	0.292664
comp2318_c0_seq2	0.603852	7.81325	3.22158	0.0726735	0.292664
comp5149_c0_seq1	-0.679695	7.37245	3.2209	0.0727036	0.292664
comp1484_c0_seq1	0.777565	2.86148	3.21918	0.0727802	0.292664
comp6416_c0_seq4	0.603738	6.29814	3.21845	0.0728124	0.292664
comp2804_c0_seq1	-0.56972	5.47073	3.21718	0.0728692	0.292664
comp15439_c0_seq1	-1.24961	2.19176	3.21683	0.0728847	0.292664
comp31085_c0_seq1	1.0076	1.54356	3.21605	0.0729194	0.292664
comp4517_c0_seq2	0.929129	3.09328	3.21571	0.0729343	0.292664
comp10273_c0_seq1	-1.3818	4.85544	3.21527	0.0729542	0.292664
comp12772_c0_seq1	0.750411	4.18882	3.21513	0.0729602	0.292664
comp8185_c0_seq1	0.503227	5.97724	3.21491	0.0729704	0.292664
comp14370_c0_seq1	0.729255	3.38801	3.21457	0.0729855	0.292664
comp4802_c0_seq2	-0.893755	2.36232	3.21443	0.0729917	0.292664
comp2250_c0_seq1	-0.553861	7.15239	3.2137	0.0730243	0.292664
comp2982_c0_seq1	-1.31709	1.58126	3.21362	0.073028	0.292664
comp10186_c0_seq1	-0.821354	5.26511	3.21014	0.0731833	0.293089
comp12184_c0_seq1	1.56246	3.54893	3.20959	0.0732078	0.293089
comp6113_c0_seq7	0.53504	5.9351	3.20841	0.0732606	0.293153
comp18096_c0_seq1	-0.815788	2.71534	3.20685	0.0733306	0.293239
comp2908_c0_seq1	-0.619041	7.19723	3.20568	0.0733828	0.293239
comp9060_c0_seq1	0.576992	5.00789	3.20373	0.0734704	0.293239
comp7150_c0_seq1	-0.57384	6.78346	3.20358	0.0734773	0.293239
comp4475_c0_seq2	0.485872	5.29214	3.20353	0.0734794	0.293239
comp12543_c0_seq1	-1.30992	2.67377	3.20292	0.0735071	0.293239
comp1787_c0_seq1	-1.05332	1.86859	3.20094	0.0735961	0.293239
comp19788_c0_seq1	1.20666	2.02232	3.20057	0.0736127	0.293239
comp3670_c0_seq1	-1.01096	2.42037	3.20051	0.0736152	0.293239
[truncated: 5,955 more rows]

## Sheet: FWSvsF
File_S5 “Global transcriptional analysis suggests Lasiodiplodia theobromae pathogenicity factors involved in modulation of grapevine defensive response”
Marcos Paolinelli-Alfonso1, Jose Manuel Villalobos-Escobedo2, José Fabricio López-Hernández2, Clara Galindo-Sánchez3, Philippe Rolshausen4, Alfredo Heriberto Herrera-Estrella2 and Rufina Hernández-Martínez1
1Centro de Investigación Científica y de Educación Superior de Ensenada. Departamento de Microbiología. Ensenada, Baja California, México.2Laboratorio Nacional de Genómica para la Biodiversidad (LANGEBIO). Centro de Investigación y de Estudios Avanzados del I. P. N. Irapuato, Guanajuato, México.3 Centro de Investigación Científica y de Educación Superior de Ensenada. Departamento de Biotecnología…
transcripts_ID	logFC	logCPM	LR	PValue	FDR
comp8071_c0_seq1	13.1478	5.40129	218.571	1.85383e-49	1.47398e-45
comp5931_c0_seq1	-5.83081	5.66385	187.142	1.33733e-42	5.31656e-39
comp2429_c0_seq1	-7.09517	4.28833	169.615	8.97778e-39	2.37941e-35
comp10552_c0_seq1	6.51449	4.66139	168.339	1.70561e-38	3.39033e-35
comp6465_c0_seq1	6.7375	10.924	167.717	2.33276e-38	3.70955e-35
comp8179_c0_seq1	-4.23094	5.59482	160.886	7.24381e-37	9.59925e-34
comp6353_c0_seq2	6.27362	5.9892	154.593	1.71851e-35	1.95198e-32
comp7030_c0_seq1	-5.89004	7.0567	147.645	5.67149e-34	5.63675e-31
comp9388_c0_seq1	-7.60061	5.00418	145.824	1.41872e-33	1.25336e-30
comp10308_c0_seq1	5.18905	4.65066	145.451	1.71141e-33	1.36074e-30
comp2736_c1_seq1	8.573	3.52471	142.916	6.13129e-33	4.43181e-30
comp8181_c0_seq1	4.5724	5.60124	139.592	3.26934e-32	2.16621e-29
comp7226_c0_seq1	-4.513	6.90276	135.824	2.17981e-31	1.33321e-28
comp8812_c0_seq1	5.58273	5.90023	135.196	2.99187e-31	1.69917e-28
comp8870_c0_seq1	-5.68576	5.56763	132.383	1.23338e-30	6.53773e-28
comp8986_c0_seq1	-7.71012	5.16366	130.134	3.83033e-30	1.90343e-27
comp2181_c0_seq1	-9.59846	11.008	126.284	2.66461e-29	1.24625e-26
comp9188_c0_seq1	-5.38321	4.97832	124.768	5.71965e-29	2.5265e-26
comp9922_c0_seq1	6.13998	4.88299	117.472	2.26223e-27	9.46682e-25
comp8533_c0_seq1	13.2939	5.4861	117.137	2.67853e-27	1.06485e-24
comp12501_c0_seq1	-11.1316	3.19684	113.924	1.35412e-26	5.12696e-24
comp8080_c0_seq1	-3.23005	5.87433	113.022	2.13374e-26	7.71152e-24
comp2322_c0_seq1	7.26073	4.10162	109.873	1.04454e-25	3.61092e-23
comp10974_c0_seq1	11.7421	4.32075	108.913	1.69585e-25	5.6182e-23
comp7061_c0_seq1	-5.56328	6.53747	107.759	3.03505e-25	9.65269e-23
comp8412_c0_seq1	-3.93149	5.32201	105.189	1.11025e-24	3.39522e-22
comp7246_c0_seq1	-5.25066	6.60578	103.851	2.18139e-24	6.42378e-22
comp2277_c0_seq1	4.48159	7.6148	101.829	6.05369e-24	1.71903e-21
comp13725_c0_seq1	4.3726	4.14313	100.575	1.14017e-23	3.0525e-21
comp12095_c0_seq1	6.44209	3.99995	100.555	1.15174e-23	3.0525e-21
comp6060_c1_seq1	4.39475	6.28011	99.4985	1.96312e-23	5.03509e-21
comp2133_c0_seq2	5.18338	8.7315	98.9021	2.65298e-23	6.59183e-21
comp5934_c1_seq4	-5.75714	4.84307	97.993	4.19873e-23	1.01164e-20
comp11743_c0_seq1	4.63587	3.84003	97.8899	4.42294e-23	1.03432e-20
comp9480_c0_seq1	10.8399	5.46884	97.6802	4.91726e-23	1.11706e-20
comp4735_c0_seq2	-5.77564	8.80325	97.5141	5.34753e-23	1.18106e-20
comp7711_c0_seq1	4.74891	6.02413	97.3801	5.72185e-23	1.22958e-20
comp10733_c0_seq1	-8.16283	4.62415	96.3206	9.77082e-23	2.04441e-20
comp6446_c0_seq1	6.90742	12.8753	94.685	2.23226e-22	4.55094e-20
comp9243_c0_seq1	5.7108	4.76342	94.3628	2.62678e-22	5.22138e-20
comp14155_c0_seq1	-4.5502	3.98466	93.5687	3.92339e-22	7.6085e-20
comp1533_c0_seq1	6.02802	3.53417	92.9894	5.25749e-22	9.95293e-20
comp4282_c0_seq1	3.69409	5.95835	92.2005	7.83268e-22	1.44832e-19
comp7455_c0_seq1	10.2273	5.88851	90.6266	1.73508e-21	3.13537e-19
comp10693_c0_seq1	-3.43893	4.5121	88.2327	5.81887e-21	1.02813e-18
comp1994_c0_seq2	-5.51146	2.74935	87.8292	7.13565e-21	1.23338e-18
comp5727_c1_seq1	4.06653	3.74804	87.0414	1.06274e-20	1.79784e-18
comp2744_c0_seq1	6.09471	4.93812	86.433	1.44553e-20	2.39447e-18
comp5927_c0_seq1	5.97993	5.53586	86.255	1.58169e-20	2.56653e-18
comp11267_c0_seq1	5.93191	3.72631	85.7786	2.01249e-20	3.20027e-18
comp6681_c0_seq1	-4.10139	8.8302	84.9425	3.07172e-20	4.78887e-18
comp21334_c0_seq1	9.52049	1.99413	84.35	4.14497e-20	6.33781e-18
comp2437_c0_seq1	4.93757	3.43443	82.9983	8.21224e-20	1.23199e-17
comp5526_c0_seq1	10.6503	3.06446	82.7356	9.37957e-20	1.38105e-17
comp6498_c0_seq1	-4.09069	10.9527	82.6718	9.68745e-20	1.40045e-17
comp4312_c0_seq1	3.38044	5.60786	82.466	1.07505e-19	1.52638e-17
comp2785_c0_seq1	3.93788	4.29245	82.4198	1.10046e-19	1.53505e-17
comp4901_c0_seq1	7.20469	3.65689	80.9455	2.32029e-19	3.1808e-17
comp6951_c0_seq1	-3.11179	7.69312	80.5325	2.8596e-19	3.85368e-17
comp7000_c0_seq1	-5.6385	5.85236	80.2747	3.25814e-19	4.31758e-17
comp1851_c0_seq1	9.39162	1.68152	79.5534	4.69363e-19	6.11788e-17
comp5032_c1_seq1	-4.6299	7.1945	78.5287	7.88442e-19	1.01111e-16
comp6092_c0_seq6	-3.02093	6.39147	78.1504	9.54858e-19	1.20509e-16
comp7688_c0_seq1	-3.5942	6.45092	77.6366	1.23856e-18	1.53872e-16
comp4858_c0_seq1	6.55108	2.73051	77.6021	1.26035e-18	1.5417e-16
comp6174_c0_seq5	3.88237	5.76148	76.7856	1.90563e-18	2.29571e-16
comp9551_c0_seq1	4.17937	5.2076	76.7363	1.95382e-18	2.31863e-16
comp4205_c0_seq4	4.49345	4.31584	75.9363	2.92963e-18	3.42551e-16
comp7360_c0_seq1	-6.39833	6.13667	75.2342	4.18061e-18	4.8174e-16
comp8716_c0_seq1	-2.99468	5.44923	75.0802	4.5198e-18	5.13384e-16
comp6478_c0_seq1	-8.67814	8.56184	74.35	6.54236e-18	7.32652e-16
comp2065_c0_seq1	3.78133	7.04208	74.1531	7.22887e-18	7.98288e-16
comp7603_c0_seq1	4.40267	6.26326	73.4754	1.01897e-17	1.10984e-15
comp4074_c0_seq2	-3.1463	5.0831	72.9136	1.35452e-17	1.45538e-15
comp6504_c0_seq1	-4.76886	10.3368	72.4154	1.74352e-17	1.84836e-15
comp6038_c0_seq1	2.74966	6.25874	71.7552	2.43618e-17	2.54869e-15
comp5087_c1_seq1	-2.62209	6.96718	71.6157	2.61464e-17	2.69987e-15
comp6707_c0_seq1	7.20727	8.34284	71.471	2.81366e-17	2.86813e-15
comp8620_c0_seq1	-4.27862	5.70021	71.1215	3.35887e-17	3.38055e-15
comp12931_c0_seq1	-5.32684	3.45629	70.6976	4.16408e-17	4.13857e-15
comp23720_c0_seq1	-9.11624	1.19801	70.584	4.41069e-17	4.32955e-15
comp5632_c0_seq2	-7.01871	3.13334	70.453	4.71374e-17	4.57061e-15
comp5012_c0_seq2	-2.75554	7.08412	70.1517	5.49155e-17	5.26064e-15
comp7619_c0_seq1	-3.53477	6.41146	69.8472	6.40795e-17	6.06543e-15
comp5774_c1_seq3	3.77089	6.91642	69.6063	7.24046e-17	6.77281e-15
comp4814_c0_seq4	-4.4786	3.26695	69.5482	7.4569e-17	6.89416e-15
comp9195_c0_seq1	3.25358	5.37611	68.3138	1.39442e-16	1.27438e-14
comp12382_c0_seq1	-3.25358	3.74352	67.7263	1.8784e-16	1.69717e-14
comp7807_c0_seq1	8.69534	5.92931	67.5345	2.07032e-16	1.84956e-14
comp2182_c0_seq2	-3.25428	9.64667	67.1708	2.48974e-16	2.19954e-14
comp1493_c0_seq2	-4.86339	3.27289	66.9165	2.83247e-16	2.47483e-14
comp12161_c0_seq1	4.4864	3.78968	66.8497	2.9301e-16	2.53231e-14
comp11386_c0_seq1	-3.42165	4.43069	66.7569	3.07146e-16	2.62593e-14
comp2163_c0_seq1	-2.98984	7.23575	66.7296	3.11427e-16	2.63421e-14
comp12687_c0_seq1	-4.70897	3.36433	66.321	3.83145e-16	3.20672e-14
comp5144_c0_seq4	3.5228	4.21932	66.0437	4.41038e-16	3.6528e-14
comp10406_c0_seq1	-3.88563	4.87953	65.8918	4.76367e-16	3.90474e-14
comp7809_c0_seq1	3.77531	6.16736	65.5178	5.75929e-16	4.67266e-14
comp12863_c0_seq1	-4.36642	3.23894	64.9555	7.6607e-16	6.15255e-14
comp8892_c0_seq1	-6.05748	5.17861	64.5927	9.20941e-16	7.2939e-14
comp2882_c0_seq1	-2.49006	5.26145	64.5808	9.2653e-16	7.2939e-14
comp10508_c0_seq1	-6.67859	4.48398	64.0494	1.2134e-15	9.45855e-14
comp8243_c0_seq1	3.27504	5.96481	63.9268	1.29131e-15	9.96814e-14
comp1569_c0_seq1	3.46783	3.99203	63.6214	1.50782e-15	1.15275e-13
comp2752_c1_seq1	3.47737	5.56326	63.325	1.75262e-15	1.32715e-13
comp7929_c0_seq1	3.11974	5.40423	63.0568	2.00831e-15	1.50642e-13
comp2384_c0_seq2	-3.25625	4.52618	62.9586	2.11094e-15	1.55521e-13
comp13149_c0_seq1	4.76759	3.03839	62.9565	2.11319e-15	1.55521e-13
comp9427_c0_seq1	-3.38239	4.63139	62.939	2.13203e-15	1.55521e-13
comp4457_c1_seq2	4.36428	5.53126	62.2767	2.98432e-15	2.15712e-13
comp7418_c0_seq1	-2.60643	6.23233	62.195	3.11077e-15	2.22826e-13
comp6036_c0_seq1	2.74244	7.41407	61.8829	3.64508e-15	2.58768e-13
comp12527_c0_seq1	4.54091	2.69404	61.8563	3.69459e-15	2.59962e-13
comp6718_c0_seq1	-3.0645	9.30331	61.8308	3.74267e-15	2.61035e-13
comp19343_c0_seq1	6.95452	1.87329	61.2931	4.91792e-15	3.4002e-13
comp16109_c0_seq1	5.62138	2.51499	60.8624	6.12059e-15	4.19525e-13
comp5677_c0_seq2	4.29699	3.0965	60.2979	8.15334e-15	5.54079e-13
comp11103_c0_seq1	6.61823	3.70288	60.2609	8.30817e-15	5.59816e-13
comp2680_c0_seq1	7.642	2.6165	60.0067	9.45341e-15	6.31631e-13
comp3974_c0_seq1	5.96904	1.98464	59.8744	1.01109e-14	6.69929e-13
comp2506_c0_seq1	4.34763	4.20066	59.7406	1.0822e-14	7.11119e-13
comp1455_c0_seq2	4.17768	2.99217	59.4494	1.25482e-14	8.17792e-13
comp7064_c0_seq1	-5.1505	7.37172	58.9996	1.57703e-14	1.01943e-12
comp15338_c0_seq1	-4.02332	3.09562	58.6151	1.9174e-14	1.22946e-12
comp4147_c0_seq1	3.96198	5.4468	58.1802	2.39169e-14	1.52131e-12
comp7649_c0_seq1	2.38438	6.30761	58.1165	2.47041e-14	1.55891e-12
comp6859_c0_seq1	-2.84832	7.87089	58.0433	2.56405e-14	1.60526e-12
comp5629_c0_seq2	2.91522	4.9111	57.6486	3.13384e-14	1.94665e-12
comp5877_c0_seq4	-4.4584	5.36755	57.4658	3.43908e-14	2.1197e-12
comp1632_c0_seq1	3.62956	4.02971	57.3901	3.5741e-14	2.18597e-12
comp11728_c0_seq1	7.71626	2.44398	56.6774	5.13497e-14	3.11665e-12
comp2161_c0_seq1	-4.03335	7.86658	56.4706	5.70461e-14	3.43616e-12
comp6921_c0_seq1	3.29776	7.30729	55.9286	7.5153e-14	4.49279e-12
comp6979_c0_seq1	4.60585	6.99019	55.8032	8.01029e-14	4.75297e-12
comp6801_c0_seq1	5.33437	7.95665	55.624	8.7745e-14	5.16785e-12
comp12305_c0_seq1	-5.23802	3.87087	55.5748	8.99701e-14	5.25994e-12
comp16592_c0_seq1	8.94214	1.83135	55.5382	9.16597e-14	5.31961e-12
comp16588_c0_seq1	-8.86788	1.8736	55.2885	1.04074e-13	5.9616e-12
comp2138_c0_seq2	-3.47663	7.36369	55.2858	1.04221e-13	5.9616e-12
comp10976_c0_seq1	-8.25945	3.66663	55.2057	1.08555e-13	6.16513e-12
comp9822_c0_seq1	-2.28429	4.81927	54.9141	1.25916e-13	7.10044e-12
comp16980_c0_seq1	-5.54792	2.12753	54.8729	1.2858e-13	7.19958e-12
comp13164_c0_seq1	10.9098	3.40361	54.7726	1.35315e-13	7.52373e-12
comp5505_c0_seq2	-2.15875	5.87342	54.7396	1.37606e-13	7.59797e-12
comp10652_c0_seq1	2.89046	4.92829	54.3827	1.65011e-13	9.04827e-12
comp1663_c0_seq1	3.11733	3.03449	53.7594	2.26603e-13	1.23406e-11
comp4959_c1_seq1	5.35779	2.62571	53.4427	2.66241e-13	1.43779e-11
comp2369_c0_seq2	-3.69026	8.2382	53.4208	2.69233e-13	1.43779e-11
comp6395_c0_seq2	3.49637	4.75131	53.4193	2.69438e-13	1.43779e-11
comp1681_c0_seq2	-3.92409	3.50238	53.4019	2.71832e-13	1.44089e-11
comp5582_c0_seq1	3.39593	5.0485	53.1208	3.13649e-13	1.65154e-11
comp5219_c0_seq2	9.45752	1.5972	52.7518	3.78471e-13	1.97975e-11
comp7258_c0_seq1	-2.48439	7.66555	52.6238	4.03961e-13	2.09928e-11
comp8828_c0_seq1	-2.64197	4.97898	52.5682	4.15557e-13	2.14552e-11
comp1661_c0_seq1	3.40578	3.81825	52.4682	4.37268e-13	2.24304e-11
comp6384_c0_seq14	-4.67281	4.39315	52.4395	4.43701e-13	2.26145e-11
comp11563_c0_seq1	3.53714	4.36794	52.4124	4.49873e-13	2.27831e-11
comp12498_c0_seq1	-9.21195	2.07317	52.2568	4.86962e-13	2.45053e-11
comp16333_c0_seq1	-4.89138	2.69986	52.0707	5.35382e-13	2.67725e-11
comp9991_c0_seq1	-2.13788	5.10025	51.9344	5.73863e-13	2.85174e-11
comp8833_c0_seq1	5.05797	2.70234	51.818	6.08909e-13	3.0071e-11
comp5380_c0_seq2	-3.30192	4.06305	51.4361	7.39656e-13	3.63025e-11
comp4332_c0_seq2	-2.59703	5.56202	51.3317	7.8007e-13	3.80511e-11
comp4947_c0_seq1	3.98106	3.08484	51.2731	8.03675e-13	3.89635e-11
comp19638_c0_seq1	8.56605	1.69774	51.2499	8.13235e-13	3.91881e-11
comp11856_c0_seq1	4.79513	2.7238	51.2168	8.27065e-13	3.96144e-11
comp5603_c0_seq6	-3.14668	4.94137	51.1341	8.62684e-13	4.1034e-11
comp3939_c0_seq1	-8.65021	1.39398	51.1242	8.67025e-13	4.1034e-11
comp4187_c0_seq4	-2.65076	5.04009	50.9839	9.31277e-13	4.38141e-11
comp8644_c0_seq1	2.67735	5.17344	50.9451	9.49876e-13	4.44263e-11
comp4564_c0_seq3	-4.16891	1.77044	50.6479	1.10513e-12	5.13855e-11
comp10535_c0_seq1	5.73853	1.82984	50.5173	1.18116e-12	5.46012e-11
comp9531_c0_seq1	2.34722	4.69418	50.4302	1.23482e-12	5.67516e-11
comp1432_c0_seq1	-5.38136	2.77442	50.4007	1.25349e-12	5.72788e-11
comp4442_c0_seq2	-2.07122	6.01087	50.2321	1.36594e-12	6.20603e-11
comp10134_c0_seq1	7.69236	4.10869	50.1815	1.40162e-12	6.33197e-11
comp1760_c0_seq1	-3.93618	2.26948	50.0151	1.52567e-12	6.85344e-11
comp4862_c0_seq2	-3.39809	4.04965	49.7163	1.77667e-12	7.93615e-11
comp7632_c0_seq1	-2.69214	6.24138	49.6508	1.83695e-12	8.15953e-11
comp1478_c0_seq1	5.28655	2.61238	49.1984	2.31345e-12	1.0219e-10
comp4843_c0_seq2	3.30719	3.45037	49.1101	2.41986e-12	1.063e-10
comp7209_c0_seq1	2.47447	7.35512	48.9887	2.57443e-12	1.12043e-10
comp7409_c0_seq1	-8.50955	4.61435	48.9854	2.57877e-12	1.12043e-10
comp5584_c0_seq1	-5.00963	5.75039	48.7177	2.95585e-12	1.27728e-10
comp5679_c0_seq2	-4.2785	3.9701	48.3703	3.52875e-12	1.5166e-10
comp2336_c1_seq1	-3.26939	3.79753	48.3543	3.55762e-12	1.52079e-10
comp43760_c0_seq1	4.20568	2.27597	48.1365	3.97565e-12	1.6904e-10
comp2587_c0_seq1	3.78298	5.28592	47.7636	4.80849e-12	2.02789e-10
comp5055_c0_seq1	4.72546	2.61082	47.7587	4.82041e-12	2.02789e-10
comp6838_c0_seq1	3.62916	8.08994	47.7237	4.90717e-12	2.05083e-10
comp9071_c0_seq1	-7.40363	4.88364	47.716	4.92654e-12	2.05083e-10
comp4601_c0_seq1	3.97991	2.8248	47.6778	5.02349e-12	2.0803e-10
comp3108_c0_seq1	2.48216	7.4303	47.5572	5.34228e-12	2.19519e-10
comp3597_c0_seq1	3.43505	6.55311	47.5521	5.35614e-12	2.19519e-10
comp3841_c0_seq2	5.53524	2.17052	47.4946	5.51543e-12	2.24888e-10
comp6075_c0_seq2	2.41934	4.3834	47.4617	5.60901e-12	2.27537e-10
comp2436_c0_seq2	-2.417	6.61097	47.3449	5.95343e-12	2.40283e-10
comp5002_c0_seq1	3.46315	3.09896	47.2391	6.28356e-12	2.52326e-10
comp11112_c0_seq1	-2.62973	4.55477	47.1258	6.65725e-12	2.65989e-10
comp4452_c0_seq2	-3.75529	4.56001	46.8936	7.49456e-12	2.97148e-10
comp7076_c0_seq1	-3.84544	6.54707	46.8891	7.51186e-12	2.97148e-10
comp2719_c0_seq1	-5.06855	8.57214	46.8718	7.57846e-12	2.98299e-10
comp9662_c0_seq1	5.12591	2.95763	46.697	8.28575e-12	3.24532e-10
comp5085_c1_seq1	-2.76566	7.06936	46.5538	8.91361e-12	3.47412e-10
comp8146_c0_seq1	2.36368	5.4371	46.516	9.08714e-12	3.52448e-10
comp8038_c0_seq1	-2.40323	6.08287	46.4129	9.57848e-12	3.69702e-10
comp5835_c0_seq3	-2.60316	6.23581	45.6561	1.40947e-11	5.41388e-10
comp7274_c0_seq1	3.89849	4.97286	45.5033	1.52382e-11	5.82495e-10
comp4379_c0_seq3	-3.55428	4.44465	45.1034	1.86904e-11	7.1104e-10
comp4071_c0_seq1	-3.17727	4.49855	45.0256	1.94477e-11	7.36326e-10
comp6249_c0_seq2	5.56668	1.39464	44.9694	2.00137e-11	7.54167e-10
comp33492_c0_seq1	7.70456	0.756959	44.9593	2.01173e-11	7.54495e-10
comp7420_c0_seq1	2.56052	6.21987	44.6778	2.32278e-11	8.67062e-10
comp9490_c0_seq1	3.58216	4.9427	44.5023	2.54063e-11	9.43949e-10
comp14634_c0_seq1	3.65461	2.66981	44.2991	2.81844e-11	1.0423e-09
comp5779_c0_seq3	3.24013	3.01783	44.1585	3.0284e-11	1.11476e-09
comp16877_c0_seq1	-4.68967	1.65883	44.09	3.13614e-11	1.1491e-09
comp8689_c0_seq1	-2.81586	5.48847	43.9514	3.36636e-11	1.22481e-09
comp1770_c0_seq2	9.27894	1.43688	43.9472	3.37359e-11	1.22481e-09
comp4936_c0_seq1	2.43265	4.18031	43.9026	3.45136e-11	1.24735e-09
comp11194_c0_seq1	3.75912	3.29194	43.7317	3.76627e-11	1.35501e-09
comp4861_c1_seq1	8.49894	2.48963	43.6985	3.8306e-11	1.37194e-09
comp5896_c0_seq1	-2.13505	6.38341	43.6636	3.8996e-11	1.39039e-09
comp2156_c0_seq1	-2.12212	7.19399	43.4076	4.44454e-11	1.57761e-09
comp9497_c0_seq1	3.83437	4.89396	43.3909	4.48266e-11	1.58407e-09
comp7270_c0_seq1	2.82833	6.90068	43.347	4.58427e-11	1.61281e-09
comp4965_c2_seq1	5.55844	2.80427	43.24	4.84211e-11	1.69602e-09
comp8775_c0_seq1	-3.07223	5.42474	43.1495	5.07116e-11	1.76845e-09
comp6638_c0_seq1	-3.30533	8.29008	43.0286	5.3946e-11	1.87303e-09
comp18857_c0_seq1	-3.17797	3.29441	43.0098	5.4465e-11	1.88283e-09
comp12714_c0_seq1	-5.85253	3.15043	42.9851	5.51574e-11	1.89851e-09
comp4517_c0_seq2	3.94008	3.09328	42.6157	6.66211e-11	2.28321e-09
comp10925_c0_seq1	-2.74948	4.69814	42.5277	6.969e-11	2.37813e-09
comp3056_c0_seq2	4.50079	1.88904	42.3709	7.55053e-11	2.56557e-09
comp13575_c0_seq1	-5.16687	3.01589	42.3329	7.69875e-11	2.6048e-09
comp4091_c0_seq1	5.28893	3.1506	42.2074	8.20896e-11	2.76565e-09
comp4454_c1_seq1	2.29093	4.93083	42.1439	8.47976e-11	2.84483e-09
comp6995_c0_seq1	-2.16583	7.34259	42.0478	8.90685e-11	2.97556e-09
comp21700_c0_seq1	5.77791	1.78911	41.7412	1.04189e-10	3.46612e-09
comp1401_c0_seq1	4.87523	2.20897	41.697	1.06572e-10	3.53064e-09
comp2586_c0_seq1	-2.80752	5.39115	41.4591	1.20363e-10	3.97097e-09
comp1981_c1_seq1	5.30616	2.28433	41.3494	1.27313e-10	4.18291e-09
comp2443_c0_seq2	-2.63239	4.74428	41.2587	1.33357e-10	4.36346e-09
comp7770_c0_seq1	2.32074	6.14265	41.061	1.47554e-10	4.8082e-09
comp6250_c0_seq3	1.97171	5.18327	40.9869	1.53251e-10	4.97346e-09
comp3192_c0_seq1	3.18696	5.03524	40.8387	1.65324e-10	5.34346e-09
comp6987_c0_seq1	-3.58823	7.19151	40.8307	1.66003e-10	5.34367e-09
comp1442_c0_seq1	3.77649	3.05077	40.6827	1.79064e-10	5.74089e-09
comp4552_c0_seq1	12.4934	6.2233	40.671	1.80143e-10	5.74578e-09
comp5987_c0_seq2	3.22116	2.74504	40.6654	1.80662e-10	5.74578e-09
comp5970_c0_seq2	-2.07368	5.21275	40.5743	1.8928e-10	5.99588e-09
comp11321_c0_seq1	-2.67311	4.2127	40.4515	2.0156e-10	6.35954e-09
comp5109_c0_seq2	3.82539	3.77538	40.4063	2.06274e-10	6.48256e-09
comp10546_c0_seq1	-2.73064	4.82403	40.3851	2.08526e-10	6.52753e-09
comp12841_c0_seq1	-8.51399	2.94883	40.3351	2.13932e-10	6.67047e-09
comp8532_c0_seq1	-3.28231	5.43513	40.2422	2.24344e-10	6.9678e-09
comp3018_c0_seq2	3.47322	5.81702	40.1513	2.3503e-10	7.27087e-09
comp9831_c0_seq1	3.19812	3.744	40.1439	2.35931e-10	7.27087e-09
comp11227_c0_seq1	2.32172	4.67469	40.1197	2.38868e-10	7.32838e-09
comp24862_c0_seq1	-4.67195	1.97197	40.1134	2.3964e-10	7.32838e-09
comp6781_c0_seq1	2.10518	7.74442	39.7659	2.86303e-10	8.72183e-09
comp7152_c0_seq1	-1.97888	6.20541	39.7052	2.95345e-10	8.96294e-09
comp5576_c0_seq1	3.84058	2.58804	39.6739	3.00112e-10	9.07296e-09
comp13514_c0_seq1	5.35533	3.00397	39.6438	3.04773e-10	9.17899e-09
comp2352_c0_seq1	2.5227	4.69744	39.5633	3.17591e-10	9.52894e-09
comp1744_c0_seq1	3.57669	2.44863	39.397	3.45822e-10	1.03349e-08
comp6262_c0_seq4	10.5473	3.40862	39.3901	3.47053e-10	1.03349e-08
comp2451_c0_seq1	3.12257	4.30233	39.3668	3.51223e-10	1.03936e-08
comp6521_c0_seq1	-2.74615	8.97059	39.3645	3.51639e-10	1.03936e-08
comp7330_c0_seq1	-2.10617	6.74855	39.2969	3.64015e-10	1.07196e-08
comp26988_c0_seq1	4.79633	2.12356	39.2711	3.68859e-10	1.08221e-08
comp5277_c0_seq1	4.25418	1.70876	39.2383	3.75118e-10	1.09653e-08
comp9938_c0_seq1	2.11942	5.36506	39.208	3.80976e-10	1.10958e-08
comp6793_c0_seq1	-3.00959	8.06157	39.1921	3.84093e-10	1.11457e-08
comp4584_c0_seq1	-2.89375	3.57807	39.1384	3.94797e-10	1.14115e-08
comp6354_c0_seq5	-2.06973	4.83029	39.1319	3.96121e-10	1.14115e-08
comp3804_c0_seq1	5.62608	2.11392	39.0961	4.03456e-10	1.15808e-08
comp26995_c0_seq1	4.61578	1.37513	39.0596	4.11056e-10	1.17565e-08
comp8884_c0_seq1	3.18291	5.96126	39.0477	4.13582e-10	1.17863e-08
comp5765_c0_seq2	-8.21477	1.15265	39.0314	4.17054e-10	1.18428e-08
comp9046_c0_seq1	3.14312	4.61143	38.9964	4.24581e-10	1.19823e-08
comp2525_c0_seq1	2.70341	3.5565	38.9946	4.24981e-10	1.19823e-08
comp6695_c0_seq1	2.96501	7.95794	38.9056	4.44808e-10	1.24971e-08
comp1769_c0_seq1	3.24805	2.32633	38.8561	4.5622e-10	1.27725e-08
comp7345_c0_seq1	-2.19845	6.59351	38.8398	4.60062e-10	1.28349e-08
comp3211_c0_seq1	-4.6806	3.80993	38.7928	4.71253e-10	1.31012e-08
comp1683_c0_seq1	2.1219	3.96274	38.7341	4.85652e-10	1.34544e-08
comp2276_c0_seq1	3.39625	5.81336	38.4651	5.5741e-10	1.5375e-08
comp8847_c0_seq1	4.20028	5.11909	38.4601	5.58844e-10	1.5375e-08
comp6231_c0_seq3	1.83995	7.04843	38.3938	5.78154e-10	1.58514e-08
comp8837_c0_seq1	-2.33162	6.29633	38.3477	5.91982e-10	1.61747e-08
comp12747_c0_seq1	5.91418	0.987647	38.3351	5.95821e-10	1.62239e-08
comp5202_c0_seq2	-2.65694	3.88939	38.2139	6.34001e-10	1.72046e-08
comp3054_c0_seq1	7.58346	1.06351	38.1764	6.46295e-10	1.74785e-08
comp4856_c0_seq3	2.32082	5.22097	38.0974	6.72988e-10	1.81387e-08
comp22097_c0_seq1	-6.06851	0.870734	37.9822	7.13929e-10	1.91772e-08
comp2577_c0_seq1	-2.50166	4.05962	37.8808	7.52035e-10	2.01328e-08
comp17143_c0_seq1	5.75971	1.90791	37.8624	7.59125e-10	2.02544e-08
comp10724_c0_seq1	8.12755	3.36352	37.7573	8.01166e-10	2.13046e-08
comp4437_c0_seq3	4.39814	2.14691	37.6975	8.26122e-10	2.18761e-08
comp4253_c0_seq1	-2.05037	6.4603	37.6926	8.28162e-10	2.18761e-08
comp2008_c0_seq1	-3.43213	5.68812	37.6553	8.44159e-10	2.22249e-08
comp12056_c0_seq1	-7.02091	3.19815	37.5515	8.90287e-10	2.33619e-08
comp6403_c0_seq2	-8.6299	1.47082	37.4243	9.50328e-10	2.48555e-08
comp11952_c0_seq1	-2.10405	4.59547	37.2962	1.01485e-09	2.64559e-08
comp6622_c0_seq1	-2.47503	8.75058	37.2864	1.01994e-09	2.65017e-08
comp7435_c0_seq1	1.89422	6.95382	37.2322	1.04869e-09	2.716e-08
comp1990_c0_seq1	3.70496	1.75297	37.1397	1.09962e-09	2.83866e-08
comp1925_c0_seq2	-5.24554	2.69834	37.1303	1.10491e-09	2.84309e-08
comp2649_c0_seq1	-2.24082	6.93288	37.1166	1.11275e-09	2.85403e-08
comp13839_c0_seq1	2.59899	3.51414	37.0531	1.14958e-09	2.93902e-08
comp7336_c0_seq1	2.48461	6.2337	37.0148	1.17239e-09	2.98771e-08
comp7145_c0_seq1	1.79836	6.84106	36.8501	1.27572e-09	3.24065e-08
comp8332_c0_seq1	-2.23249	5.46082	36.7019	1.37644e-09	3.48419e-08
comp3901_c0_seq2	2.27045	4.76285	36.6964	1.38035e-09	3.48419e-08
comp16558_c0_seq1	-4.98689	2.03996	36.6726	1.39732e-09	3.51585e-08
comp29833_c0_seq1	7.25403	0.694303	36.5257	1.50668e-09	3.77905e-08
comp6379_c0_seq12	2.45863	4.78389	36.3954	1.61083e-09	4.02758e-08
comp24430_c0_seq1	8.68812	1.31915	36.3433	1.65447e-09	4.12373e-08
comp12549_c0_seq1	3.04394	3.04599	36.3246	1.67043e-09	4.14843e-08
comp4276_c0_seq1	4.13217	5.07352	36.3174	1.67658e-09	4.14843e-08
comp6917_c0_seq1	-3.74091	7.66713	36.3134	1.68003e-09	4.14843e-08
comp4470_c0_seq1	3.19748	2.78526	36.2675	1.72009e-09	4.23419e-08
comp2682_c0_seq1	2.47476	4.04509	36.2172	1.76507e-09	4.33151e-08
comp21707_c0_seq1	4.25027	1.47498	36.1483	1.82857e-09	4.47352e-08
comp8725_c0_seq1	-3.47391	5.21985	35.9338	2.04134e-09	4.97875e-08
comp11738_c0_seq1	-2.79518	3.82407	35.8747	2.10419e-09	5.11633e-08
comp6673_c0_seq1	-2.62565	8.10755	35.8402	2.14181e-09	5.19193e-08
comp2413_c0_seq1	-2.11647	4.11191	35.798	2.18867e-09	5.2894e-08
comp16334_c0_seq1	-2.8087	2.31146	35.7683	2.2223e-09	5.35439e-08
comp8793_c0_seq1	-3.21289	5.3796	35.7355	2.26011e-09	5.42905e-08
comp7288_c0_seq1	5.90716	6.7381	35.7076	2.29264e-09	5.49059e-08
comp6620_c0_seq1	2.54578	9.27449	35.6929	2.31003e-09	5.51563e-08
comp14979_c0_seq1	4.42386	2.93681	35.5587	2.47477e-09	5.88322e-08
comp23194_c0_seq1	6.07498	1.31233	35.5556	2.47878e-09	5.88322e-08
comp11253_c0_seq1	3.04079	4.539	35.5437	2.49395e-09	5.9016e-08
comp27366_c0_seq1	-4.18558	1.60483	35.4297	2.64419e-09	6.23857e-08
comp6913_c0_seq1	-4.69874	7.91146	35.4148	2.6646e-09	6.26812e-08
comp6539_c0_seq1	-2.22981	9.77185	35.3869	2.703e-09	6.33968e-08
comp6651_c0_seq1	-2.761	8.18087	35.3647	2.73396e-09	6.39346e-08
comp15844_c0_seq1	4.05125	2.19349	35.3149	2.80483e-09	6.53993e-08
comp21664_c0_seq1	4.10212	2.19195	35.2344	2.92321e-09	6.79603e-08
comp31588_c0_seq1	-5.57269	0.843574	35.2125	2.9562e-09	6.85269e-08
comp6697_c0_seq1	2.4991	7.87937	35.1898	2.99088e-09	6.89519e-08
comp8211_c0_seq1	2.55576	5.75705	35.1891	2.99187e-09	6.89519e-08
comp2479_c0_seq1	9.9325	2.20047	35.128	3.08722e-09	7.09106e-08
comp6751_c0_seq1	-2.72042	8.08715	35.1233	3.0947e-09	7.09106e-08
comp4520_c0_seq2	3.41816	2.45782	35.0931	3.14319e-09	7.18148e-08
comp4099_c0_seq2	-3.04798	2.69846	35.0806	3.16334e-09	7.2068e-08
comp5307_c1_seq1	2.25958	7.55115	34.974	3.34134e-09	7.59056e-08
comp6489_c0_seq1	-3.26401	10.0774	34.9652	3.35643e-09	7.60312e-08
comp4709_c0_seq1	-3.69482	3.0329	34.8925	3.48428e-09	7.87031e-08
comp29503_c0_seq1	5.18752	1.16971	34.7895	3.67342e-09	8.27405e-08
comp5853_c1_seq1	4.24453	2.08688	34.7522	3.7446e-09	8.41054e-08
comp9540_c0_seq1	3.01913	4.98411	34.7029	3.84059e-09	8.60183e-08
comp2466_c0_seq2	2.66324	4.30391	34.6013	4.04628e-09	9.03708e-08
comp2407_c0_seq1	-2.50708	4.30094	34.4872	4.29066e-09	9.55603e-08
comp6687_c0_seq1	-4.94574	7.97534	34.4336	4.41052e-09	9.79555e-08
comp10591_c0_seq1	2.80775	4.78267	34.3471	4.61097e-09	1.02122e-07
comp5097_c0_seq1	3.32672	4.03622	34.3245	4.66464e-09	1.03024e-07
comp5204_c0_seq2	-2.77398	4.01998	34.2313	4.89364e-09	1.07782e-07
comp2645_c0_seq2	-2.12395	5.32017	34.2003	4.97201e-09	1.09206e-07
comp5287_c0_seq1	-2.47097	3.19237	34.1414	5.12503e-09	1.12256e-07
comp2835_c0_seq1	-3.00393	5.97212	34.1154	5.19383e-09	1.13451e-07
comp7275_c0_seq1	-1.93945	6.7539	33.9944	5.52704e-09	1.20399e-07
comp11647_c0_seq1	1.88126	4.94159	33.8161	6.05758e-09	1.31595e-07
comp8050_c0_seq1	-4.83976	5.88847	33.7785	6.17592e-09	1.338e-07
comp2255_c1_seq1	2.01533	5.42188	33.7507	6.2647e-09	1.35355e-07
comp1752_c0_seq2	3.14188	2.482	33.6798	6.49705e-09	1.39995e-07
comp16546_c0_seq1	-3.21611	2.26452	33.6045	6.75371e-09	1.45132e-07
comp12417_c0_seq1	-3.0782	3.93583	33.5477	6.95387e-09	1.4903e-07
comp9212_c0_seq1	-5.16053	5.17242	33.5391	6.98475e-09	1.4929e-07
comp33767_c0_seq1	4.53174	1.49697	33.502	7.11914e-09	1.51754e-07
comp2605_c0_seq1	-1.78305	5.52691	33.4338	7.37299e-09	1.56745e-07
comp4772_c0_seq1	3.44935	3.96166	33.4102	7.4632e-09	1.5824e-07
comp6461_c0_seq1	-2.39772	11.39	33.3593	7.66104e-09	1.62002e-07
comp6215_c0_seq4	2.01582	4.87202	33.3069	7.87038e-09	1.65988e-07
comp4751_c0_seq3	3.0432	3.40106	33.2379	8.15459e-09	1.71527e-07
comp5968_c0_seq1	2.55671	3.9212	33.1317	8.61253e-09	1.80681e-07
comp6881_c0_seq1	-2.05993	7.15711	33.033	9.06093e-09	1.89588e-07
comp8788_c0_seq1	2.60911	5.26066	32.9003	9.70059e-09	2.02438e-07
comp1583_c0_seq1	-6.86735	2.22974	32.8953	9.72598e-09	2.02438e-07
comp16544_c0_seq1	4.7156	2.72368	32.8678	9.86415e-09	2.04778e-07
comp1784_c0_seq1	-3.35126	2.27272	32.7849	1.02942e-08	2.13149e-07
comp8108_c0_seq1	-1.82618	5.60065	32.7472	1.04958e-08	2.16758e-07
comp7714_c0_seq1	-2.51962	5.86513	32.7127	1.06837e-08	2.19889e-07
comp6932_c0_seq1	-2.56043	7.50298	32.7092	1.07027e-08	2.19889e-07
comp2035_c0_seq1	-1.75072	6.66296	32.6854	1.08346e-08	2.22025e-07
comp5106_c0_seq1	2.98875	2.44216	32.6695	1.09237e-08	2.23277e-07
comp6140_c0_seq8	4.67997	4.42999	32.6366	1.11101e-08	2.26504e-07
comp4875_c0_seq1	-4.21753	2.44757	32.5101	1.18572e-08	2.41116e-07
comp7082_c0_seq1	-2.30027	6.83024	32.4763	1.20652e-08	2.4472e-07
comp16195_c0_seq1	-6.28633	2.17544	32.4367	1.23136e-08	2.49123e-07
comp5972_c0_seq1	10.9287	4.89852	32.4033	1.25271e-08	2.528e-07
comp4264_c0_seq3	-2.38318	6.67301	32.3972	1.2567e-08	2.52963e-07
comp2485_c0_seq1	3.11487	3.66775	32.3463	1.29004e-08	2.59017e-07
comp6705_c0_seq1	2.76556	8.39591	32.266	1.34444e-08	2.69261e-07
comp11974_c0_seq1	2.16919	3.93925	32.2246	1.37344e-08	2.74377e-07
comp4060_c0_seq1	-3.21931	2.85713	32.2126	1.38192e-08	2.75379e-07
comp4736_c0_seq1	3.48895	3.40025	32.2014	1.3899e-08	2.76278e-07
comp3288_c0_seq1	4.45371	1.82435	32.1845	1.40202e-08	2.77992e-07
comp5265_c0_seq1	2.84349	2.12883	32.1754	1.40865e-08	2.78612e-07
comp11813_c0_seq1	1.8518	4.23149	32.1581	1.4212e-08	2.80395e-07
comp2173_c0_seq1	3.09019	10.9013	32.138	1.436e-08	2.82614e-07
comp9152_c0_seq1	2.12489	5.32457	32.1282	1.44325e-08	2.8334e-07
comp36433_c0_seq1	4.90635	1.0247	32.0381	1.51178e-08	2.9545e-07
comp14466_c0_seq1	-2.74883	3.4431	32.0374	1.51236e-08	2.9545e-07
comp3009_c0_seq2	-2.59273	5.01608	32.0224	1.52406e-08	2.97005e-07
comp6172_c0_seq4	-2.05088	4.21953	32.007	1.53617e-08	2.98632e-07
comp14182_c0_seq1	-3.1153	3.13888	31.9967	1.54438e-08	2.99496e-07
comp11993_c0_seq1	2.20423	3.76149	31.8258	1.6864e-08	3.26242e-07
comp6387_c0_seq11	-3.02272	2.28531	31.7748	1.73128e-08	3.34112e-07
comp8830_c0_seq1	-2.75852	3.64354	31.7289	1.77267e-08	3.41272e-07
comp5174_c0_seq2	-2.47046	4.39543	31.6684	1.8287e-08	3.51208e-07
comp5310_c0_seq3	-4.18885	1.32342	31.6606	1.83613e-08	3.51784e-07
comp6112_c0_seq4	2.41696	5.07693	31.6411	1.85458e-08	3.54466e-07
comp7038_c0_seq1	-1.84448	7.18947	31.5556	1.93814e-08	3.69548e-07
comp4860_c0_seq4	2.24845	3.22389	31.4957	1.9988e-08	3.80203e-07
comp7703_c0_seq1	-1.9322	5.80352	31.3301	2.1768e-08	4.13073e-07
comp23233_c0_seq1	4.5574	1.24531	31.2795	2.23424e-08	4.22963e-07
comp8087_c0_seq1	-2.96681	5.45315	31.2638	2.2524e-08	4.25387e-07
comp13357_c0_seq1	9.57506	3.38171	31.2331	2.28837e-08	4.31157e-07
comp11539_c0_seq1	-2.21768	3.6569	31.1938	2.33506e-08	4.38914e-07
comp7300_c0_seq1	3.80613	6.8586	30.9229	2.68484e-08	5.0347e-07
comp27081_c0_seq1	4.13694	1.46079	30.9079	2.70568e-08	5.06186e-07
comp11157_c0_seq1	-2.50845	4.30178	30.8742	2.75313e-08	5.13853e-07
comp2554_c0_seq2	3.27127	3.31986	30.7778	2.89322e-08	5.38736e-07
comp5840_c0_seq2	3.18086	4.51935	30.7567	2.92498e-08	5.43376e-07
comp3147_c0_seq2	1.71747	5.36959	30.5096	3.32224e-08	6.15738e-07
comp1674_c0_seq2	4.57121	3.68837	30.4961	3.34532e-08	6.18574e-07
comp3788_c0_seq2	5.96151	0.984503	30.4274	3.46592e-08	6.39387e-07
comp2300_c0_seq1	-1.98833	7.71965	30.4043	3.50748e-08	6.44866e-07
comp14685_c0_seq1	3.32368	2.83175	30.401	3.51355e-08	6.44866e-07
comp26603_c0_seq1	-4.71674	1.08857	30.3974	3.51996e-08	6.44866e-07
comp6492_c0_seq1	-2.39704	10.043	30.3207	3.66197e-08	6.69341e-07
comp25931_c0_seq1	-5.5167	1.73	30.3046	3.69241e-08	6.73356e-07
comp11026_c0_seq1	-2.21485	4.17049	30.2159	3.86523e-08	7.03015e-07
comp3606_c0_seq1	-2.90964	5.84586	30.2122	3.87273e-08	7.03015e-07
comp1798_c1_seq1	-2.90877	2.35204	30.1048	4.09307e-08	7.41322e-07
comp12483_c0_seq1	-2.71851	3.4948	30.0667	4.17439e-08	7.54331e-07
comp2897_c0_seq1	-2.98111	3.97048	30.0123	4.29305e-08	7.73818e-07
comp10910_c0_seq1	4.0314	4.03639	30.0084	4.30169e-08	7.73818e-07
comp6971_c0_seq1	1.94814	5.12659	30.0012	4.31772e-08	7.74948e-07
comp6910_c0_seq1	-2.14749	8.27671	29.9863	4.35119e-08	7.79196e-07
comp5761_c0_seq2	2.59364	3.69484	29.9788	4.36795e-08	7.8044e-07
comp14748_c0_seq1	3.63505	2.47043	29.8843	4.58621e-08	8.17599e-07
comp8576_c0_seq1	1.67565	5.5463	29.8078	4.77064e-08	8.48576e-07
comp8268_c0_seq1	1.92179	5.6865	29.7833	4.8313e-08	8.57447e-07
comp26114_c0_seq1	-4.29235	1.42544	29.7706	4.86312e-08	8.61173e-07
comp10437_c0_seq1	1.7123	4.69808	29.7578	4.89529e-08	8.64943e-07
comp1453_c0_seq2	2.30224	3.21741	29.6994	5.04508e-08	8.89432e-07
comp24244_c0_seq1	-3.68504	1.94976	29.6875	5.07607e-08	8.92917e-07
comp27061_c0_seq1	-3.41608	1.43235	29.6015	5.30627e-08	9.3135e-07
comp4749_c0_seq2	3.11525	3.90114	29.5955	5.32286e-08	9.32204e-07
comp1436_c0_seq2	2.58064	2.93356	29.5004	5.59063e-08	9.76948e-07
comp4612_c0_seq1	-2.85346	3.47585	29.4733	5.66919e-08	9.88502e-07
comp6665_c0_seq1	-1.85369	8.2789	29.4223	5.82027e-08	1.01262e-06
comp4363_c1_seq1	6.50234	2.21658	29.3972	5.89622e-08	1.0236e-06
comp13326_c0_seq1	3.53445	2.09925	29.375	5.96406e-08	1.03312e-06
comp17222_c0_seq1	3.70397	2.06009	29.3668	5.98961e-08	1.03529e-06
comp4143_c0_seq1	3.82644	1.98928	29.1487	6.70315e-08	1.15611e-06
comp8749_c0_seq1	1.53231	5.58365	29.1397	6.73441e-08	1.15899e-06
comp5434_c0_seq2	1.73389	6.23396	29.1204	6.80178e-08	1.16806e-06
comp1556_c0_seq2	-1.75683	4.78132	29.07	6.98087e-08	1.19623e-06
comp5485_c0_seq4	-1.97856	8.76805	29.021	7.15982e-08	1.22425e-06
comp7460_c0_seq1	3.35199	6.66844	29.0045	7.22096e-08	1.23206e-06
comp2900_c0_seq2	3.19631	5.23698	28.953	7.4156e-08	1.26256e-06
comp28311_c0_seq1	4.239	1.53635	28.9148	7.5631e-08	1.28492e-06
comp1864_c0_seq1	-2.52206	2.71713	28.9009	7.61777e-08	1.29145e-06
comp6398_c0_seq30	2.16877	6.84909	28.8623	7.77105e-08	1.31463e-06
comp4957_c1_seq1	-3.5067	3.54198	28.8226	7.93204e-08	1.33902e-06
comp1948_c0_seq2	3.45739	2.05201	28.615	8.82944e-08	1.48735e-06
comp1693_c0_seq2	2.49217	3.54489	28.6096	8.85415e-08	1.48836e-06
comp2294_c0_seq1	-1.73778	7.11768	28.557	9.09826e-08	1.52617e-06
comp12940_c0_seq1	-3.38504	3.05745	28.4636	9.54782e-08	1.59821e-06
comp12743_c0_seq1	-3.62041	3.29556	28.4424	9.65274e-08	1.61237e-06
comp5634_c0_seq7	-2.33667	5.50795	28.4383	9.67335e-08	1.61243e-06
comp4757_c0_seq4	4.41702	0.890394	28.374	1e-07	1.66339e-06
comp2157_c0_seq1	-1.94406	7.62232	28.3476	1.0137e-07	1.68266e-06
comp20607_c0_seq1	-2.75559	2.09474	28.3221	1.02717e-07	1.70146e-06
comp4132_c0_seq2	2.49907	4.32774	28.3023	1.03775e-07	1.71542e-06
comp11490_c0_seq1	2.71091	4.38906	28.234	1.07497e-07	1.77326e-06
comp3601_c0_seq1	4.18673	1.43432	28.1618	1.11584e-07	1.8341e-06
comp6937_c0_seq1	2.19369	7.16392	28.1607	1.11647e-07	1.8341e-06
comp6992_c0_seq1	-2.13895	7.59034	28.1416	1.12753e-07	1.84845e-06
comp46245_c0_seq1	-3.41845	1.58832	28.0733	1.16808e-07	1.91099e-06
comp16086_c0_seq1	3.28198	2.71095	28.0605	1.17579e-07	1.91965e-06
comp5611_c0_seq2	-3.01139	3.18742	27.9961	1.21558e-07	1.98055e-06
comp18735_c0_seq1	3.24275	2.02065	27.9209	1.26378e-07	2.05486e-06
comp11514_c0_seq1	1.79471	4.58501	27.899	1.27815e-07	2.074e-06
comp5644_c0_seq5	1.70022	4.71357	27.8671	1.29943e-07	2.10423e-06
comp61703_c0_seq1	7.16513	0.638361	27.8582	1.30537e-07	2.10955e-06
comp15942_c0_seq1	-4.14969	2.16557	27.8506	1.31056e-07	2.11365e-06
comp2425_c0_seq2	-1.90293	4.41297	27.8098	1.33844e-07	2.15423e-06
comp8821_c0_seq1	2.36511	5.197	27.7854	1.35543e-07	2.17718e-06
comp5685_c1_seq2	3.23591	1.3822	27.766	1.36914e-07	2.19476e-06
comp2594_c0_seq2	-2.40503	4.92001	27.7332	1.39253e-07	2.22777e-06
comp4431_c0_seq2	-2.74773	2.54741	27.4742	1.59207e-07	2.54188e-06
comp5666_c0_seq3	3.71927	3.52586	27.4446	1.61663e-07	2.57591e-06
comp13591_c0_seq1	4.27847	3.13156	27.4236	1.63427e-07	2.59882e-06
comp8732_c0_seq1	-2.91673	5.2595	27.4163	1.64043e-07	2.6034e-06
comp13568_c0_seq1	3.55185	2.73235	27.379	1.67241e-07	2.64887e-06
comp10239_c0_seq1	1.88243	4.39846	27.3484	1.69903e-07	2.68569e-06
comp2271_c0_seq1	-1.66859	7.07039	27.3276	1.71739e-07	2.70932e-06
comp48335_c0_seq1	-3.99304	0.960567	27.1735	1.85988e-07	2.9283e-06
comp17843_c0_seq1	-4.02668	1.81876	27.1687	1.86455e-07	2.92986e-06
comp10230_c0_seq1	1.5692	5.09946	27.1083	1.92369e-07	3.01682e-06
comp2404_c0_seq2	-1.69073	6.95585	27.0464	1.98626e-07	3.10126e-06
comp3686_c0_seq2	3.85188	1.50277	27.0412	1.99162e-07	3.10126e-06
comp1696_c0_seq1	4.55327	3.49191	27.0398	1.99312e-07	3.10126e-06
comp5533_c0_seq2	-2.58028	3.76807	27.0398	1.99314e-07	3.10126e-06
comp2470_c0_seq1	-2.07141	3.78256	27.0358	1.99717e-07	3.10147e-06
comp9634_c0_seq1	-1.84766	5.54435	27.032	2.00118e-07	3.10164e-06
comp7134_c0_seq1	2.26972	7.38462	26.9271	2.11277e-07	3.26822e-06
comp14427_c0_seq1	-3.12503	2.57823	26.9043	2.13781e-07	3.30053e-06
comp9534_c0_seq1	-2.73948	5.48596	26.8861	2.1581e-07	3.3254e-06
comp9973_c0_seq1	-2.10364	3.98919	26.8359	2.21483e-07	3.40621e-06
comp5728_c0_seq1	1.57192	6.47526	26.6588	2.42742e-07	3.72594e-06
comp6129_c1_seq2	2.3694	3.10214	26.5552	2.5611e-07	3.92356e-06
comp4495_c0_seq3	-1.82062	4.93163	26.5117	2.61951e-07	4.00533e-06
comp2166_c0_seq1	-1.77759	7.3955	26.4799	2.66288e-07	4.06383e-06
comp19172_c0_seq1	-4.84005	1.5849	26.474	2.67106e-07	4.06851e-06
comp13452_c0_seq1	2.60092	3.96917	26.4233	2.74212e-07	4.16876e-06
comp14711_c0_seq1	-2.46852	3.23996	26.4107	2.7601e-07	4.18808e-06
comp30216_c0_seq1	4.36139	1.4044	26.3748	2.81185e-07	4.25847e-06
comp2078_c0_seq1	-1.51969	6.00278	26.3214	2.89062e-07	4.36945e-06
comp6753_c0_seq1	-1.78014	7.54512	26.2745	2.96172e-07	4.46843e-06
comp3326_c0_seq2	2.73766	3.37674	26.2523	2.99594e-07	4.51149e-06
comp2024_c0_seq2	-1.45666	6.10985	26.2347	3.02337e-07	4.5442e-06
comp7312_c0_seq1	-2.17148	7.25327	26.2192	3.04783e-07	4.57232e-06
comp5321_c0_seq1	-1.69252	6.7213	26.184	3.10387e-07	4.64159e-06
comp6547_c0_seq1	-1.95469	9.56498	26.1829	3.10568e-07	4.64159e-06
comp8342_c0_seq1	1.48058	5.59013	26.1608	3.1413e-07	4.68601e-06
comp3658_c0_seq1	3.3312	2.44425	26.0958	3.24896e-07	4.83755e-06
comp16874_c0_seq1	2.2426	2.59749	26.0382	3.34729e-07	4.97463e-06
comp2079_c0_seq1	1.65942	5.36565	26.0135	3.39041e-07	5.02931e-06
comp7398_c0_seq1	2.80651	6.55073	25.9867	3.43777e-07	5.08034e-06
comp4519_c0_seq1	2.86279	4.97329	25.9866	3.43796e-07	5.08034e-06
comp17135_c0_seq1	3.76567	2.33208	25.9832	3.44397e-07	5.08034e-06
comp3483_c0_seq2	-1.82163	5.6337	25.9723	3.46346e-07	5.09963e-06
comp9277_c0_seq1	2.00203	5.35264	25.9336	3.53359e-07	5.19327e-06
comp4868_c0_seq1	5.07226	3.60324	25.9007	3.59446e-07	5.27298e-06
comp1788_c0_seq2	-3.4908	2.52695	25.8879	3.61826e-07	5.29811e-06
comp7324_c0_seq1	-1.80313	6.58971	25.7515	3.88329e-07	5.67574e-06
comp20655_c0_seq1	-2.84664	1.91378	25.7241	3.93882e-07	5.74635e-06
comp5947_c0_seq4	-2.43265	2.68553	25.699	3.99023e-07	5.80888e-06
comp9765_c0_seq1	-2.32614	3.30945	25.6961	3.9963e-07	5.80888e-06
comp9469_c0_seq1	-3.64504	4.91724	25.6718	4.0469e-07	5.8717e-06
comp3521_c0_seq2	-2.7634	4.62842	25.6519	4.08887e-07	5.92179e-06
comp1498_c0_seq1	-2.44056	2.96187	25.5565	4.29617e-07	6.21071e-06
comp8612_c0_seq1	-3.01631	4.68286	25.4944	4.43675e-07	6.40229e-06
comp48880_c0_seq1	4.54544	0.671947	25.4456	4.5504e-07	6.55439e-06
comp7938_c0_seq1	-2.10582	6.01212	25.4265	4.5956e-07	6.60753e-06
comp29032_c0_seq1	8.4838	1.33717	25.4107	4.63339e-07	6.64983e-06
comp3351_c0_seq1	-2.19774	3.47076	25.3998	4.65971e-07	6.67556e-06
comp5586_c0_seq1	2.50269	6.70587	25.3693	4.73394e-07	6.7697e-06
comp21191_c0_seq1	-3.46134	2.003	25.3617	4.75263e-07	6.78423e-06
comp3684_c0_seq1	2.79887	2.39543	25.3125	4.87538e-07	6.94697e-06
comp13583_c0_seq1	2.48685	2.67748	25.2904	4.93148e-07	7.01435e-06
comp5454_c0_seq3	-2.20202	7.63241	25.2571	5.01746e-07	7.12389e-06
comp1640_c0_seq1	-2.20533	3.20948	25.2504	5.03493e-07	7.13596e-06
comp7926_c0_seq1	-1.71016	6.43756	25.2397	5.0629e-07	7.16284e-06
comp7886_c0_seq1	-1.51358	6.50599	25.2186	5.11852e-07	7.22866e-06
comp12567_c0_seq1	-2.21091	3.45581	25.2071	5.14912e-07	7.25898e-06
comp3089_c0_seq1	7.10614	0.95289	25.1807	5.22028e-07	7.34627e-06
comp1893_c0_seq1	3.19536	2.90177	25.149	5.30677e-07	7.4548e-06
comp12162_c0_seq1	-2.22017	3.9009	25.1363	5.34174e-07	7.49069e-06
comp11198_c0_seq1	-1.53295	4.67967	25.1195	5.38866e-07	7.54317e-06
comp14279_c0_seq1	-3.07926	3.06883	25.1042	5.43135e-07	7.58957e-06
comp8733_c0_seq1	4.30481	4.3249	25.0878	5.47777e-07	7.64101e-06
comp5071_c0_seq2	3.69598	1.25658	25.0272	5.65277e-07	7.85782e-06
comp8904_c0_seq1	1.68284	4.92491	25.0271	5.65297e-07	7.85782e-06
comp6464_c0_seq1	-4.00005	11.4261	24.9605	5.85163e-07	8.11977e-06
comp4044_c0_seq1	-1.57681	4.96609	24.9478	5.89048e-07	8.15944e-06
comp13264_c0_seq1	-2.72854	3.57697	24.9242	5.96285e-07	8.24533e-06
comp6308_c0_seq6	-1.813	4.03372	24.8578	6.17177e-07	8.50465e-06
comp4212_c0_seq1	-1.8631	6.25229	24.8578	6.17178e-07	8.50465e-06
comp3956_c0_seq2	4.09755	0.934587	24.8246	6.2792e-07	8.62964e-06
comp2631_c0_seq1	-2.2699	4.45886	24.823	6.28419e-07	8.62964e-06
comp6666_c0_seq1	3.42703	8.62079	24.8076	6.33478e-07	8.68412e-06
comp2299_c0_seq2	-1.58576	6.78194	24.7753	6.4417e-07	8.81548e-06
comp25467_c0_seq1	3.53356	0.954964	24.7703	6.45852e-07	8.819e-06
comp6892_c0_seq1	-2.47867	7.40878	24.7667	6.4707e-07	8.819e-06
comp4705_c0_seq2	2.43445	3.32303	24.7646	6.47754e-07	8.819e-06
comp5305_c0_seq4	1.69638	5.18951	24.7599	6.49331e-07	8.82536e-06
comp12240_c0_seq1	-2.42087	3.20604	24.6621	6.83161e-07	9.26254e-06
comp7323_c0_seq1	-1.56746	6.6404	24.6602	6.83827e-07	9.26254e-06
comp25346_c0_seq1	2.51836	2.14821	24.5985	7.06049e-07	9.54727e-06
comp3553_c0_seq1	-1.52482	4.88351	24.4852	7.48809e-07	1.01083e-05
comp12038_c0_seq1	-1.66416	4.17615	24.4174	7.75662e-07	1.0453e-05
comp5691_c1_seq2	2.06137	4.16858	24.3979	7.83528e-07	1.05412e-05
comp6487_c0_seq1	-1.94378	9.97473	24.3772	7.9199e-07	1.0637e-05
comp15119_c0_seq1	-2.19581	3.25969	24.3589	7.99583e-07	1.07209e-05
comp9780_c0_seq1	2.1204	5.24965	24.3459	8.04964e-07	1.07749e-05
comp5537_c0_seq4	-1.68615	4.73385	24.3199	8.15901e-07	1.09029e-05
comp22623_c0_seq1	5.56668	1.18299	24.3129	8.18898e-07	1.09246e-05
comp2029_c0_seq1	2.23359	5.41914	24.2944	8.26787e-07	1.10114e-05
comp28979_c0_seq1	-3.70969	1.45017	24.2816	8.32308e-07	1.10664e-05
comp5938_c0_seq4	-1.54903	5.00039	24.2454	8.48111e-07	1.12377e-05
comp18993_c0_seq1	2.11263	2.64511	24.2438	8.48786e-07	1.12377e-05
comp2238_c0_seq1	1.57169	6.52483	24.2424	8.49432e-07	1.12377e-05
comp6494_c0_seq1	-1.87863	10.2661	24.2335	8.53333e-07	1.12705e-05
comp2995_c0_seq1	2.96537	2.28436	24.1402	8.95728e-07	1.18108e-05
comp31010_c0_seq1	-4.69183	1.19921	24.1263	9.02204e-07	1.18765e-05
comp16355_c0_seq1	2.10102	2.83938	24.0563	9.35583e-07	1.22956e-05
comp5355_c0_seq1	2.19911	3.85942	24.0242	9.51324e-07	1.24818e-05
comp7823_c0_seq1	1.54703	6.03883	23.9428	9.92411e-07	1.29994e-05
comp8260_c0_seq1	-2.51057	5.94844	23.9022	1.01357e-06	1.32384e-05
comp4998_c0_seq2	-1.94857	9.8521	23.9014	1.01398e-06	1.32384e-05
comp7543_c0_seq1	3.29566	6.71233	23.8486	1.04218e-06	1.35842e-05
comp9789_c0_seq1	1.52922	5.13823	23.8287	1.05302e-06	1.36881e-05
comp3822_c0_seq1	3.47892	1.61039	23.8276	1.05359e-06	1.36881e-05
comp5759_c0_seq2	-2.95225	3.49912	23.7822	1.07873e-06	1.39918e-05
comp4732_c0_seq1	1.85793	3.31323	23.734	1.1061e-06	1.43234e-05
comp4489_c0_seq1	-1.83131	5.08194	23.7198	1.11433e-06	1.43873e-05
comp35533_c0_seq1	3.49872	1.30761	23.7192	1.11465e-06	1.43873e-05
comp3004_c0_seq1	2.68267	4.84429	23.6606	1.1491e-06	1.48065e-05
comp4006_c0_seq1	1.89717	7.79748	23.6577	1.15085e-06	1.48065e-05
comp7784_c0_seq1	1.79066	5.88662	23.6437	1.15925e-06	1.48905e-05
comp6328_c0_seq2	1.79549	4.69147	23.622	1.17239e-06	1.5035e-05
comp11843_c0_seq1	1.72726	4.14265	23.5682	1.20562e-06	1.54362e-05
comp8463_c0_seq1	2.1355	3.99991	23.5526	1.21542e-06	1.55249e-05
comp6483_c0_seq1	-1.79009	10.8601	23.551	1.21645e-06	1.55249e-05
comp1797_c0_seq1	3.92186	1.96692	23.41	1.30899e-06	1.66791e-05
comp5706_c0_seq2	1.92509	3.11489	23.3974	1.31754e-06	1.67612e-05
comp4270_c0_seq1	2.95027	1.65064	23.3516	1.34933e-06	1.71383e-05
comp9585_c0_seq1	1.86059	4.76559	23.2801	1.40042e-06	1.77588e-05
comp5705_c0_seq5	2.13206	3.37004	23.2657	1.41094e-06	1.78504e-05
comp2237_c1_seq1	2.09793	8.64854	23.2628	1.41307e-06	1.78504e-05
comp3481_c0_seq1	1.47132	5.39907	23.261	1.41438e-06	1.78504e-05
comp2090_c0_seq1	1.88682	5.52741	23.2019	1.45857e-06	1.83789e-05
comp3700_c0_seq1	-3.11367	2.13125	23.182	1.47373e-06	1.85405e-05
comp1710_c0_seq1	2.89654	3.05297	23.1364	1.50907e-06	1.89551e-05
comp13858_c0_seq1	2.12959	3.83503	23.1237	1.51906e-06	1.90506e-05
comp11269_c0_seq1	2.5964	3.70811	23.0781	1.55551e-06	1.94769e-05
comp15888_c0_seq1	3.3156	1.52836	23.0735	1.55923e-06	1.94929e-05
comp11184_c0_seq1	2.26303	4.1428	22.9654	1.64939e-06	2.05876e-05
comp7068_c0_seq1	1.98964	7.98656	22.8957	1.71035e-06	2.1315e-05
comp4700_c0_seq1	1.7783	3.78015	22.8907	1.71476e-06	2.13365e-05
comp31230_c0_seq1	2.66978	1.39111	22.8666	1.73646e-06	2.15728e-05
comp2571_c0_seq2	-1.94456	3.8281	22.7305	1.86389e-06	2.31197e-05
comp6636_c0_seq1	-1.87456	9.54684	22.7024	1.89134e-06	2.34237e-05
comp7051_c0_seq1	-2.02034	6.58914	22.6797	1.91381e-06	2.36651e-05
comp10999_c0_seq1	-2.06738	4.17968	22.647	1.94667e-06	2.40341e-05
comp4686_c0_seq1	-2.0161	5.76229	22.6369	1.95689e-06	2.41158e-05
comp9238_c0_seq1	1.76399	5.25127	22.6345	1.95935e-06	2.41158e-05
comp6286_c0_seq2	2.70094	2.81312	22.5955	1.99955e-06	2.45725e-05
comp9561_c0_seq1	2.87491	4.44249	22.5646	2.03191e-06	2.49317e-05
comp16237_c0_seq1	3.52653	2.26633	22.4907	2.11161e-06	2.58697e-05
comp41615_c0_seq1	4.92997	0.537439	22.4818	2.12147e-06	2.59504e-05
comp7501_c0_seq1	-1.59009	6.11264	22.4589	2.14694e-06	2.62217e-05
comp5442_c0_seq3	-1.50825	6.89766	22.4002	2.21351e-06	2.69933e-05
comp4108_c0_seq1	-1.88035	4.53114	22.3878	2.22781e-06	2.7126e-05
comp3330_c0_seq1	3.46618	4.04916	22.3814	2.23531e-06	2.71758e-05
comp1597_c0_seq1	1.98341	3.6669	22.3	2.3321e-06	2.82665e-05
comp8756_c0_seq1	-1.63179	4.57648	22.2971	2.3356e-06	2.82665e-05
comp4971_c0_seq1	2.2803	3.3833	22.297	2.33569e-06	2.82665e-05
comp3923_c0_seq2	-1.72551	7.21008	22.264	2.37615e-06	2.87066e-05
comp12883_c0_seq1	1.9582	3.50497	22.2615	2.37928e-06	2.87066e-05
comp8194_c0_seq1	-1.75356	6.07013	22.2523	2.39072e-06	2.88009e-05
comp2298_c0_seq1	1.59691	7.38563	22.2406	2.4053e-06	2.89327e-05
comp1817_c0_seq1	4.15759	1.60507	22.1988	2.45828e-06	2.95254e-05
comp6237_c0_seq4	1.73577	3.5562	22.1956	2.46234e-06	2.95295e-05
comp1834_c0_seq1	-2.36728	2.79023	22.183	2.47854e-06	2.96791e-05
comp18913_c0_seq1	2.84768	1.22364	22.088	2.60436e-06	3.11387e-05
comp8545_c0_seq1	-1.58349	5.20112	22.0724	2.62559e-06	3.13454e-05
comp5282_c0_seq3	1.55414	4.4497	22.0681	2.63141e-06	3.13678e-05
comp3022_c0_seq1	2.75517	5.06054	21.9943	2.73464e-06	3.25495e-05
comp8660_c0_seq1	1.54725	5.91368	21.9848	2.74819e-06	3.2662e-05
comp2742_c0_seq1	1.4519	5.32417	21.9635	2.77885e-06	3.2977e-05
comp7415_c0_seq1	-1.84898	6.4989	21.9105	2.85663e-06	3.38495e-05
comp4188_c0_seq4	1.87785	3.4819	21.8992	2.87358e-06	3.39891e-05
comp1499_c0_seq2	2.0718	3.01804	21.8969	2.87695e-06	3.39891e-05
comp5664_c0_seq1	4.27045	2.42746	21.8739	2.91164e-06	3.43478e-05
comp7760_c0_seq1	1.50028	5.70994	21.8461	2.95421e-06	3.47706e-05
comp12642_c0_seq1	4.29747	2.44336	21.8448	2.95622e-06	3.47706e-05
comp4547_c0_seq2	2.52121	6.06651	21.8342	2.97259e-06	3.49114e-05
comp7085_c0_seq1	1.758	6.71843	21.8183	2.99724e-06	3.5149e-05
comp18973_c0_seq1	3.00292	2.26352	21.8035	3.02052e-06	3.53699e-05
comp1828_c0_seq2	3.04784	2.61955	21.7228	3.15021e-06	3.68343e-05
comp16802_c0_seq1	5.63068	1.62051	21.7099	3.17156e-06	3.70295e-05
comp10314_c0_seq1	1.48127	4.87309	21.68	3.22141e-06	3.75563e-05
comp7790_c0_seq1	-2.36302	5.932	21.6721	3.23456e-06	3.76544e-05
comp20533_c0_seq1	-2.36249	2.09579	21.5925	3.37162e-06	3.91926e-05
comp2670_c0_seq1	-1.47746	5.51855	21.518	3.50521e-06	4.0686e-05
comp4851_c0_seq1	2.47674	3.27674	21.4639	3.60545e-06	4.17886e-05
comp2333_c0_seq1	2.14509	4.10353	21.4036	3.72065e-06	4.3061e-05
comp9698_c0_seq1	-2.25143	5.05017	21.3984	3.73082e-06	4.31159e-05
comp2839_c0_seq1	1.96091	5.68514	21.3903	3.74653e-06	4.32347e-05
comp13533_c0_seq1	5.2867	2.18954	21.3813	3.76417e-06	4.33753e-05
comp3773_c0_seq1	2.84601	1.56581	21.3691	3.78837e-06	4.35909e-05
comp26305_c0_seq1	3.15901	1.66212	21.3227	3.88114e-06	4.45939e-05
comp4631_c0_seq1	-2.39581	2.00639	21.3172	3.8922e-06	4.46564e-05
comp5861_c0_seq1	1.43752	5.1911	21.2994	3.92857e-06	4.50088e-05
comp5708_c0_seq1	2.28315	3.93771	21.2921	3.94353e-06	4.51151e-05
comp3130_c0_seq2	1.67579	6.11266	21.2845	3.95911e-06	4.52283e-05
comp5924_c0_seq2	2.55092	2.96423	21.2362	4.06017e-06	4.63163e-05
comp6711_c0_seq1	-1.55497	8.53327	21.1425	4.2637e-06	4.85683e-05
comp2791_c0_seq1	1.29252	5.63821	21.0964	4.36751e-06	4.96797e-05
comp5916_c0_seq1	1.5405	6.36826	21.0826	4.39898e-06	4.99661e-05
comp39241_c0_seq1	-3.70885	1.16587	21.0743	4.41818e-06	5.01127e-05
comp3720_c0_seq1	-2.99011	4.96143	20.9569	4.69731e-06	5.31562e-05
comp7276_c0_seq1	-1.50756	7.16141	20.9559	4.69989e-06	5.31562e-05
comp2666_c0_seq1	-1.81667	6.43264	20.9133	4.80543e-06	5.42727e-05
comp9876_c0_seq1	1.54237	4.95473	20.9067	4.82197e-06	5.43823e-05
comp10236_c0_seq1	-2.39964	4.30809	20.884	4.87957e-06	5.49539e-05
comp5619_c0_seq1	-2.02702	3.54382	20.8385	4.99679e-06	5.61944e-05
comp6857_c0_seq1	-1.58997	7.98779	20.8191	5.04759e-06	5.66856e-05
comp3270_c1_seq1	3.73817	0.685437	20.803	5.09043e-06	5.7086e-05
comp8241_c0_seq1	-1.52283	5.50898	20.7989	5.1011e-06	5.71251e-05
comp1712_c0_seq1	-2.19388	3.43123	20.782	5.14638e-06	5.75512e-05
comp38378_c0_seq1	4.34211	1.04228	20.7643	5.1941e-06	5.793e-05
comp7351_c0_seq1	-2.50926	7.05759	20.7641	5.19483e-06	5.793e-05
comp4829_c0_seq1	1.56807	4.02802	20.7584	5.21018e-06	5.79753e-05
comp18958_c0_seq1	-3.21257	2.27191	20.7572	5.21347e-06	5.79753e-05
comp5640_c0_seq1	2.54963	4.28271	20.7446	5.248e-06	5.82777e-05
comp7958_c0_seq1	-2.25275	4.95944	20.7334	5.27878e-06	5.85378e-05
comp14039_c0_seq1	-2.14882	3.0669	20.7036	5.36141e-06	5.93713e-05
comp2241_c0_seq1	-1.59744	6.99688	20.6946	5.38675e-06	5.95689e-05
comp16616_c0_seq1	3.31162	0.821335	20.6856	5.41223e-06	5.97675e-05
comp13049_c0_seq1	1.84989	3.47889	20.6646	5.47184e-06	6.03411e-05
comp4418_c0_seq1	4.41681	1.42808	20.662	5.47934e-06	6.03411e-05
comp4460_c0_seq4	1.42872	5.75663	20.6512	5.51036e-06	6.05987e-05
comp2530_c0_seq2	1.78217	3.9004	20.6281	5.57716e-06	6.12487e-05
comp5843_c0_seq3	3.07319	1.97539	20.6132	5.62081e-06	6.16428e-05
comp5768_c0_seq1	-1.90732	3.89052	20.5966	5.66973e-06	6.20937e-05
comp22169_c0_seq1	4.34317	2.76968	20.5825	5.71164e-06	6.24666e-05
comp4771_c0_seq1	1.59685	8.61299	20.579	5.72202e-06	6.24942e-05
comp5958_c1_seq4	1.46681	5.46231	20.5478	5.81618e-06	6.33878e-05
comp13916_c0_seq1	-2.53072	2.27911	20.5466	5.81978e-06	6.33878e-05
comp3976_c0_seq1	-1.47823	5.32726	20.5251	5.88536e-06	6.40144e-05
comp37845_c0_seq1	3.74812	1.13937	20.5082	5.9376e-06	6.44943e-05
comp1615_c0_seq1	-4.38048	3.87259	20.475	6.04141e-06	6.55323e-05
comp4351_c0_seq1	-2.32241	2.29264	20.458	6.09545e-06	6.60285e-05
comp9906_c0_seq1	-1.67943	5.32162	20.4357	6.16695e-06	6.67121e-05
comp14147_c0_seq1	-2.39696	3.42705	20.38	6.34912e-06	6.85895e-05
comp3522_c0_seq1	1.64041	4.61052	20.3603	6.41468e-06	6.92037e-05
comp8282_c0_seq1	1.72543	5.65044	20.3511	6.44572e-06	6.94444e-05
comp8710_c0_seq1	-1.68468	5.92053	20.3215	6.54609e-06	7.0382e-05
comp7214_c0_seq1	-1.44101	7.12325	20.3202	6.55046e-06	7.0382e-05
comp4755_c0_seq1	1.69534	8.30962	20.3169	6.56177e-06	7.04084e-05
comp16535_c0_seq1	-2.82245	2.43705	20.3132	6.57448e-06	7.04498e-05
comp3011_c0_seq1	3.11154	1.01891	20.3055	6.60119e-06	7.06407e-05
comp12158_c0_seq1	1.96471	3.69144	20.2983	6.62597e-06	7.08106e-05
comp8284_c0_seq1	-1.23964	6.35365	20.2929	6.64479e-06	7.09165e-05
comp6408_c0_seq1	-2.87027	2.81334	20.231	6.8632e-06	7.31492e-05
comp13294_c0_seq1	1.63399	4.40172	20.2029	6.96458e-06	7.41304e-05
comp8033_c0_seq1	-2.02123	5.74811	20.1608	7.11974e-06	7.56805e-05
comp6316_c1_seq5	-1.59854	4.15843	20.1577	7.13127e-06	7.57019e-05
comp6199_c6_seq1	-1.53004	6.04996	20.1153	7.29114e-06	7.72958e-05
comp9808_c0_seq1	-3.59424	4.24418	20.0521	7.53619e-06	7.97082e-05
comp14476_c0_seq1	2.80536	2.85188	20.0514	7.53875e-06	7.97082e-05
comp22778_c0_seq1	2.45586	1.72956	20.0051	7.72364e-06	8.15547e-05
comp4752_c0_seq1	1.61425	3.93367	19.9992	7.74763e-06	8.16994e-05
comp4555_c0_seq1	1.61101	4.27861	19.9839	7.80957e-06	8.22436e-05
comp12602_c0_seq1	-1.91713	3.80495	19.97	7.86657e-06	8.27342e-05
comp5724_c0_seq2	-2.03652	3.16433	19.954	7.93277e-06	8.33203e-05
comp5755_c0_seq2	-1.78641	4.8267	19.9371	8.00331e-06	8.39503e-05
comp5341_c0_seq1	2.55988	2.49591	19.9195	8.0771e-06	8.46127e-05
comp5016_c0_seq3	-4.83665	4.31922	19.9034	8.14547e-06	8.52166e-05
comp6218_c2_seq1	1.71325	6.3587	19.864	8.31501e-06	8.6876e-05
comp6065_c0_seq1	-1.58787	6.35999	19.8571	8.34527e-06	8.70778e-05
comp1907_c0_seq1	-2.26482	3.02453	19.8256	8.48398e-06	8.8409e-05
comp1793_c0_seq1	2.3123	2.07663	19.8058	8.57235e-06	8.92131e-05
comp7451_c0_seq1	-3.32779	6.41687	19.7813	8.68267e-06	9.02353e-05
comp1409_c0_seq1	-2.60927	3.05768	19.779	8.69328e-06	9.02353e-05
comp2442_c0_seq2	-1.76871	3.63305	19.7631	8.76567e-06	9.08681e-05
comp9717_c0_seq1	-1.57556	4.59825	19.7505	8.82384e-06	9.1352e-05
comp33025_c0_seq1	3.0396	0.61211	19.736	8.8911e-06	9.19287e-05
comp1413_c0_seq1	3.10694	1.77952	19.7077	9.02382e-06	9.31797e-05
comp5118_c0_seq1	-1.5518	4.79187	19.6976	9.07168e-06	9.35524e-05
comp1577_c0_seq1	1.84671	4.23926	19.6842	9.13517e-06	9.40852e-05
comp6829_c0_seq1	1.54577	7.48311	19.6797	9.15711e-06	9.41891e-05
comp3571_c0_seq1	2.10146	2.20743	19.6677	9.21437e-06	9.46556e-05
comp10487_c0_seq1	-1.57262	4.52054	19.6605	9.24944e-06	9.48933e-05
comp6984_c0_seq1	-2.164	7.54375	19.6508	9.29652e-06	9.52534e-05
comp5270_c0_seq3	-1.46548	6.21441	19.59	9.59721e-06	9.82078e-05
comp4921_c0_seq1	2.25845	2.23209	19.5866	9.61406e-06	9.82537e-05
comp5989_c0_seq1	1.28744	6.79868	19.5728	9.68382e-06	9.88396e-05
comp15688_c0_seq1	-2.98199	2.75198	19.5644	9.72632e-06	9.91461e-05
comp5623_c0_seq3	1.72984	3.34962	19.5332	9.88685e-06	0.000100645
comp7819_c0_seq1	1.41457	6.56237	19.5309	9.89871e-06	0.000100645
comp26209_c0_seq1	3.23267	1.55686	19.5022	1.00484e-05	0.000102036
comp2188_c1_seq1	-2.47015	9.62135	19.4808	1.01617e-05	0.000103056
comp3693_c0_seq1	-3.50341	1.74224	19.4539	1.03059e-05	0.000104385
comp1903_c0_seq2	-3.172	2.81773	19.4454	1.03517e-05	0.000104715
comp10091_c0_seq1	-1.8293	4.81359	19.4287	1.04424e-05	0.000105499
comp3034_c0_seq1	-1.50505	5.25409	19.4251	1.04625e-05	0.000105567
comp6645_c0_seq1	-2.01283	9.30807	19.4025	1.05867e-05	0.000106685
comp22352_c0_seq1	-2.13295	2.28529	19.3928	1.06406e-05	0.000107093
comp1603_c0_seq2	-1.97588	4.059	19.3696	1.0771e-05	0.000108197
comp6243_c0_seq5	-2.6173	3.93709	19.3681	1.07793e-05	0.000108197
comp4122_c0_seq3	1.97218	4.84039	19.366	1.07911e-05	0.000108197
comp1936_c0_seq1	-2.25927	2.99445	19.3634	1.08059e-05	0.000108209
comp1689_c0_seq1	2.60809	2.72832	19.3366	1.09586e-05	0.0001096
comp6895_c0_seq1	-1.40915	7.45888	19.3215	1.10458e-05	0.000110333
comp11710_c0_seq1	1.55331	3.96206	19.3134	1.10927e-05	0.000110663
comp4106_c0_seq1	1.9051	3.30223	19.3054	1.1139e-05	0.000110986
comp7117_c0_seq1	-1.42861	6.82401	19.2725	1.13326e-05	0.000112772
comp13585_c0_seq1	-2.80648	2.00023	19.2629	1.13898e-05	0.000113201
comp4197_c0_seq1	-2.72178	4.11664	19.2268	1.16075e-05	0.00011522
comp5377_c0_seq2	-3.04933	1.81992	19.2228	1.16313e-05	0.000115313
comp7177_c0_seq1	-1.3935	6.86883	19.2184	1.16583e-05	0.000115436
comp6106_c0_seq4	-1.33535	5.5061	19.2119	1.16982e-05	0.000115581
comp4039_c0_seq1	2.14546	5.18609	19.2113	1.17021e-05	0.000115581
comp4062_c0_seq3	1.39001	4.84759	19.2002	1.17702e-05	0.00011611
comp8683_c0_seq1	-1.47474	6.09525	19.1489	1.20905e-05	0.000119122
comp4429_c0_seq2	-1.84874	4.68935	19.1245	1.22466e-05	0.000120511
comp19828_c0_seq1	-2.02788	2.74562	19.1006	1.24004e-05	0.000121873
comp4149_c0_seq1	-1.58883	6.47865	19.0957	1.24323e-05	0.000121984
comp21132_c0_seq1	-3.6938	0.93851	19.0924	1.24537e-05	0.000121984
comp8393_c0_seq1	1.19997	5.77563	19.0918	1.24577e-05	0.000121984
comp18763_c0_seq1	2.74038	0.967814	19.0837	1.25107e-05	0.000122353
comp22349_c0_seq1	3.6812	1.52463	19.0328	1.28488e-05	0.00012543
comp2624_c0_seq1	-1.49094	9.13011	19.0316	1.28569e-05	0.00012543
comp29693_c0_seq1	-3.09729	1.33582	18.9869	1.31619e-05	0.000128248
comp1460_c0_seq1	-2.20362	3.33534	18.9803	1.32077e-05	0.000128417
comp39548_c0_seq1	3.47062	1.32409	18.9797	1.32116e-05	0.000128417
comp8724_c0_seq1	-1.63188	5.74317	18.969	1.32861e-05	0.000128984
comp7953_c0_seq1	-1.323	6.00464	18.9605	1.33454e-05	0.000129402
comp5145_c0_seq2	-2.66465	1.30564	18.9477	1.34353e-05	0.000130059
comp10680_c0_seq1	-1.58182	4.61339	18.9441	1.34604e-05	0.000130059
comp2775_c0_seq1	-2.33836	4.62832	18.9396	1.34925e-05	0.000130059
comp2379_c0_seq1	1.37671	4.69194	18.9386	1.3499e-05	0.000130059
comp12982_c0_seq1	3.27432	2.66392	18.9378	1.35052e-05	0.000130059
comp3579_c0_seq2	1.94791	4.30055	18.9369	1.35113e-05	0.000130059
comp12818_c0_seq1	3.36621	1.43598	18.8678	1.401e-05	0.000134696
comp5898_c0_seq1	-1.30898	5.14452	18.8551	1.41036e-05	0.000135433
comp6098_c0_seq2	1.28527	5.68403	18.8425	1.41971e-05	0.000136165
comp20099_c0_seq1	5.61075	2.15453	18.8352	1.42514e-05	0.000136521
comp6402_c0_seq4	-1.42958	6.39191	18.8217	1.43526e-05	0.000137326
comp4487_c0_seq2	1.95456	3.72499	18.8044	1.4483e-05	0.000138406
comp5955_c1_seq2	-1.54621	5.44267	18.7655	1.47814e-05	0.000141089
comp9719_c0_seq1	-1.26699	5.17294	18.753	1.48788e-05	0.000141848
comp8836_c0_seq1	-2.55394	4.87476	18.7286	1.50706e-05	0.000143488
comp2657_c0_seq1	-1.59332	10.079	18.7265	1.50869e-05	0.000143488
comp4534_c0_seq1	3.19501	0.876712	18.7101	1.52175e-05	0.000144396
comp3647_c0_seq1	-2.34991	2.71658	18.7099	1.52187e-05	0.000144396
comp5137_c0_seq2	2.2981	3.94839	18.7055	1.5254e-05	0.000144558
comp11703_c0_seq1	1.39257	4.5413	18.6038	1.60899e-05	0.000152298
comp10748_c0_seq1	-1.54926	5.47261	18.481	1.71607e-05	0.000162241
comp7219_c0_seq1	-1.4077	6.84322	18.4774	1.7193e-05	0.000162353
comp1386_c0_seq1	1.83277	3.06306	18.4648	1.73069e-05	0.000163235
comp5539_c0_seq2	-1.72318	3.39725	18.4585	1.73643e-05	0.000163582
comp16746_c0_seq1	2.30746	2.15837	18.456	1.73876e-05	0.000163608
comp4866_c0_seq1	2.61505	1.94826	18.4516	1.74273e-05	0.000163664
comp4316_c0_seq4	1.25995	5.6633	18.4508	1.74347e-05	0.000163664
comp13165_c0_seq1	-2.32602	2.84394	18.4282	1.76432e-05	0.000165425
comp5373_c0_seq1	-1.49617	4.59428	18.4254	1.76683e-05	0.000165466
comp7400_c0_seq1	-1.353	6.85181	18.4194	1.77245e-05	0.000165797
comp9204_c0_seq1	-1.57568	5.45654	18.3677	1.82121e-05	0.000170128
comp5069_c0_seq1	-2.58748	2.11951	18.3623	1.82634e-05	0.000170128
comp9094_c0_seq1	1.36543	5.35461	18.3619	1.82676e-05	0.000170128
comp7165_c0_seq1	1.24555	6.69535	18.3613	1.8273e-05	0.000170128
comp1841_c0_seq2	-2.37309	1.83028	18.3427	1.84523e-05	0.000171596
comp17257_c0_seq1	-2.26415	2.39548	18.3394	1.84847e-05	0.000171696
comp3475_c0_seq1	3.16182	1.35031	18.3269	1.86062e-05	0.000172623
comp10250_c0_seq1	2.27872	4.38199	18.3165	1.87084e-05	0.000173369
comp3736_c0_seq1	-2.14564	4.17356	18.29	1.89702e-05	0.00017559
comp6561_c0_seq1	1.85808	9.78168	18.2783	1.90865e-05	0.000176462
comp1690_c0_seq1	-1.47867	3.75964	18.2524	1.93487e-05	0.000178678
comp4300_c0_seq1	1.64174	4.04294	18.2326	1.95506e-05	0.000180076
comp5326_c0_seq2	-1.96718	3.0324	18.2316	1.9561e-05	0.000180076
comp4236_c0_seq1	2.20016	2.42126	18.2309	1.95681e-05	0.000180076
comp6537_c0_seq1	-2.06739	9.49489	18.2202	1.96777e-05	0.000180875
comp4890_c0_seq1	-1.6971	10.254	18.1972	1.99175e-05	0.000182868
comp8280_c0_seq1	2.55491	5.87539	18.1882	2.00115e-05	0.000183519
comp3142_c0_seq1	-3.00072	1.29319	18.1849	2.00459e-05	0.000183624
comp5585_c0_seq5	2.34964	2.92817	18.1756	2.01443e-05	0.000184313
comp10712_c0_seq1	-2.10716	3.99293	18.1679	2.02259e-05	0.000184846
comp1454_c0_seq1	-1.86982	3.41654	18.1636	2.02713e-05	0.000185048
comp54154_c0_seq1	2.96251	0.847712	18.1131	2.08162e-05	0.000189655
comp10464_c0_seq1	1.22668	5.37547	18.1124	2.08236e-05	0.000189655
comp3224_c0_seq1	-3.53686	1.12719	18.0984	2.09778e-05	0.000190841
comp4240_c0_seq1	-1.6851	6.11022	18.0712	2.12794e-05	0.000193363
comp7863_c0_seq1	-1.52039	5.80502	18.0514	2.15019e-05	0.000195162
comp2415_c0_seq1	2.16341	4.4397	18.0095	2.19811e-05	0.000199283
comp3148_c0_seq2	-1.69562	5.83981	17.9946	2.21537e-05	0.000200619
comp5379_c1_seq1	1.81822	4.40584	17.9886	2.22236e-05	0.000201023
comp8841_c0_seq1	1.30382	5.36115	17.9601	2.2558e-05	0.000203816
comp4999_c0_seq1	2.34238	4.40725	17.9526	2.26479e-05	0.000204397
comp1836_c0_seq1	1.80981	2.7696	17.9469	2.27159e-05	0.000204778
comp10172_c0_seq1	1.52107	5.04093	17.9369	2.28351e-05	0.00020562
comp4117_c0_seq1	-1.54303	5.26644	17.9125	2.313e-05	0.000207816
comp1703_c0_seq1	-2.11801	3.22567	17.9098	2.31625e-05	0.000207816
comp5599_c0_seq4	-1.538	4.85567	17.9085	2.3178e-05	0.000207816
comp10183_c0_seq1	1.39465	4.41269	17.9081	2.31836e-05	0.000207816
comp4444_c0_seq2	1.29556	6.08836	17.8747	2.35941e-05	0.000211257
comp6193_c0_seq9	-1.57424	4.78451	17.838	2.40532e-05	0.000215126
comp23596_c0_seq1	3.77969	1.05932	17.8234	2.42388e-05	0.000216542
comp22531_c0_seq1	-2.85435	1.59157	17.8201	2.42804e-05	0.000216671
comp1381_c0_seq1	-1.90414	3.2782	17.8162	2.43299e-05	0.000216869
comp25103_c0_seq1	3.24383	1.22004	17.7973	2.4573e-05	0.00021879
comp2272_c0_seq1	-1.71314	7.57605	17.7944	2.46112e-05	0.000218886
comp1472_c0_seq1	-1.88355	3.39551	17.7758	2.48518e-05	0.000220779
comp11999_c0_seq1	-1.65849	4.16824	17.7672	2.49645e-05	0.000221532
comp2483_c0_seq2	-2.06973	3.81159	17.7628	2.50226e-05	0.0002218
comp1512_c0_seq1	-1.64119	3.60791	17.7373	2.536e-05	0.000224541
comp6019_c0_seq3	-1.59684	6.18208	17.7341	2.54033e-05	0.000224673
comp4050_c0_seq3	-1.34552	6.82847	17.7009	2.58509e-05	0.000228378
comp24497_c0_seq1	3.02749	0.902568	17.6346	2.6767e-05	0.000236209
comp4527_c0_seq1	2.09068	2.51693	17.6121	2.70856e-05	0.000238756
comp13397_c0_seq1	1.76926	2.99511	17.6092	2.7127e-05	0.000238856
comp12333_c0_seq1	-1.63537	3.54874	17.6019	2.72315e-05	0.00023951
comp5296_c0_seq2	2.52513	1.1862	17.5743	2.763e-05	0.000242654
comp10384_c0_seq1	-1.47143	4.82333	17.5719	2.76644e-05	0.000242654
comp4908_c0_seq1	-2.63068	3.55161	17.569	2.77067e-05	0.000242654
comp2667_c0_seq1	1.76277	4.1211	17.5687	2.7711e-05	0.000242654
comp2261_c0_seq1	-1.43903	7.26269	17.5433	2.80841e-05	0.000245651
comp5244_c0_seq2	-1.89248	6.03419	17.5318	2.82549e-05	0.000246873
comp7251_c0_seq1	1.35912	6.98767	17.5205	2.84221e-05	0.000248061
comp7946_c0_seq1	1.23543	5.88837	17.5052	2.86529e-05	0.000249802
comp5514_c0_seq2	1.52005	5.25069	17.4988	2.87484e-05	0.000250359
comp1906_c0_seq1	1.73477	3.38953	17.4872	2.89249e-05	0.000251621
comp2637_c1_seq1	1.9515	5.8661	17.4785	2.90579e-05	0.000252502
comp4153_c0_seq2	-1.90769	5.43006	17.4627	2.93008e-05	0.000254335
comp2568_c0_seq1	1.38124	4.39982	17.46	2.93414e-05	0.000254409
comp19679_c0_seq1	-2.62569	2.1079	17.4426	2.96108e-05	0.000256466
comp9675_c0_seq1	1.45262	4.99938	17.4311	2.97917e-05	0.000257751
comp19330_c0_seq1	3.17299	1.11629	17.4212	2.99472e-05	0.000258815
comp2139_c0_seq1	2.72685	8.32488	17.3852	3.05187e-05	0.000263468
comp5517_c0_seq1	1.32867	4.45806	17.3649	3.08478e-05	0.00026602
comp16641_c0_seq1	-2.03341	2.90636	17.3603	3.0921e-05	0.000266363
comp9310_c0_seq1	-1.5548	4.33897	17.3572	3.09731e-05	0.000266522
comp6443_c0_seq1	-1.71486	17.4646	17.3368	3.1306e-05	0.000269096
comp5432_c0_seq2	1.49445	6.42296	17.3184	3.16117e-05	0.000271431
comp1570_c0_seq2	-1.6041	3.65026	17.3001	3.19164e-05	0.000273751
comp1831_c0_seq1	2.62497	2.9479	17.2946	3.20099e-05	0.000274257
comp9967_c0_seq1	1.50866	4.57494	17.2139	3.33986e-05	0.000285848
comp9334_c0_seq1	-1.44103	5.4243	17.1986	3.36692e-05	0.000287854
comp9197_c0_seq1	-2.17817	4.80799	17.1862	3.38882e-05	0.000289414
comp20475_c0_seq1	-2.24792	1.69464	17.1309	3.48892e-05	0.000297644
comp2795_c0_seq1	-1.65972	5.01299	17.1073	3.53266e-05	0.000301052
comp10076_c0_seq1	-4.70377	3.65947	17.0981	3.54986e-05	0.000302194
comp28891_c0_seq1	3.04453	0.930151	17.0927	3.55998e-05	0.000302442
comp8369_c0_seq1	1.19774	5.93683	17.0924	3.56038e-05	0.000302442
comp12789_c0_seq1	-2.72719	3.40385	17.0885	3.56773e-05	0.000302743
comp7685_c0_seq1	-1.63672	6.88846	17.0813	3.58136e-05	0.000303575
comp7172_c0_seq1	-1.37512	6.95348	17.0578	3.62598e-05	0.000307031
comp5092_c0_seq1	1.47888	4.85658	17.0227	3.69357e-05	0.000312421
comp30921_c0_seq1	-3.96435	1.56522	17.0182	3.70241e-05	0.000312836
comp3082_c0_seq1	-1.77834	6.78275	17.0146	3.70936e-05	0.000313091
comp6909_c0_seq1	1.64878	7.24931	17.0104	3.7175e-05	0.000313445
comp6254_c0_seq4	-2.08115	4.36285	16.9789	3.77972e-05	0.000318353
comp4466_c0_seq1	1.32099	4.61226	16.9545	3.82863e-05	0.000322131
comp42359_c0_seq1	2.59299	0.685713	16.9497	3.83837e-05	0.00032261
comp1653_c0_seq2	-2.18333	3.13359	16.9376	3.86286e-05	0.000324325
comp12545_c0_seq1	1.43429	4.1633	16.9182	3.90251e-05	0.000327017
comp17753_c0_seq1	3.8319	2.42603	16.9179	3.90315e-05	0.000327017
comp5304_c1_seq2	2.30835	4.31324	16.9004	3.9393e-05	0.000329582
comp3834_c0_seq1	-1.97525	6.51714	16.8991	3.94205e-05	0.000329582
comp15919_c0_seq1	2.94616	2.51758	16.8967	3.94704e-05	0.000329653
comp5941_c0_seq5	1.4446	5.11161	16.8877	3.96585e-05	0.000330876
comp2419_c0_seq1	1.29128	4.44881	16.8433	4.05973e-05	0.000338072
comp6516_c0_seq1	1.86637	10.2664	16.8428	4.06061e-05	0.000338072
comp7393_c0_seq1	-1.3019	7.05398	16.825	4.09888e-05	0.00034069
comp6511_c0_seq1	-1.56394	9.98495	16.8233	4.10274e-05	0.00034069
comp7174_c0_seq1	1.2424	6.51396	16.8223	4.1049e-05	0.00034069
comp5531_c0_seq1	2.11052	2.90586	16.7856	4.18498e-05	0.000346958
comp9160_c0_seq1	1.35317	5.11799	16.7837	4.18915e-05	0.000346958
comp2902_c0_seq1	-2.70753	1.42881	16.7676	4.22494e-05	0.000349558
comp9571_c0_seq1	-2.39549	4.61435	16.7543	4.25454e-05	0.000351641
comp7670_c0_seq1	-1.26167	6.38833	16.7514	4.2611e-05	0.000351818
comp7546_c0_seq1	1.18433	6.11415	16.7277	4.31456e-05	0.000355862
comp6445_c1_seq1	-1.77288	13.4606	16.7255	4.31976e-05	0.000355921
comp5555_c0_seq4	-2.19278	2.71979	16.6796	4.42541e-05	0.000364249
comp3447_c0_seq2	-1.37442	6.62541	16.6476	4.50064e-05	0.000370058
comp6831_c0_seq1	-1.7129	7.52413	16.6406	4.51731e-05	0.000371044
comp6953_c0_seq1	1.43563	7.21093	16.6357	4.52909e-05	0.000371628
comp2317_c0_seq2	-1.64383	7.43697	16.6326	4.53655e-05	0.000371857
comp6161_c0_seq1	-1.18744	5.19704	16.6198	4.56711e-05	0.000373976
comp1477_c0_seq1	1.87897	3.0312	16.5937	4.63053e-05	0.000378779
comp4376_c0_seq4	-1.5561	3.65817	16.5884	4.64342e-05	0.000379443
comp1730_c0_seq1	2.21673	1.97292	16.5753	4.67555e-05	0.000381677
comp3245_c0_seq2	1.76925	3.78394	16.5524	4.7323e-05	0.000385913
comp3279_c0_seq2	-1.75454	3.2612	16.5049	4.85253e-05	0.00039488
comp7458_c0_seq1	-1.27644	5.99733	16.5039	4.85508e-05	0.00039488
comp12622_c0_seq1	3.22816	2.02073	16.5031	4.85716e-05	0.00039488
comp5628_c0_seq1	1.47287	4.47238	16.4644	4.95716e-05	0.000402446
comp2872_c0_seq1	2.65749	1.39919	16.4632	4.96035e-05	0.000402446
comp8127_c0_seq1	2.95623	5.48189	16.4564	4.97813e-05	0.000403477
comp9066_c0_seq1	-2.28743	5.39681	16.4515	4.99115e-05	0.00040412
comp3981_c0_seq1	-2.49622	2.02488	16.4438	5.01131e-05	0.00040534
comp4367_c0_seq2	-1.26028	6.76676	16.4288	5.05121e-05	0.000408152
comp52872_c0_seq1	-3.46158	1.34077	16.4219	5.06954e-05	0.000409218
comp5612_c0_seq4	2.05187	4.99323	16.4156	5.08641e-05	0.000410163
comp5997_c0_seq4	-1.90511	4.29205	16.4078	5.10737e-05	0.000411436
comp5473_c0_seq5	3.04087	2.59833	16.3901	5.15551e-05	0.000414893
comp11906_c0_seq1	1.17998	5.00589	16.3837	5.17275e-05	0.00041586
comp20578_c0_seq1	3.42185	0.808292	16.3676	5.21681e-05	0.000418979
comp1607_c0_seq2	-2.14473	3.47363	16.3628	5.23005e-05	0.000419618
comp6006_c0_seq1	3.90683	6.4079	16.3597	5.23875e-05	0.000419892
comp4857_c0_seq1	2.53372	1.49116	16.3463	5.27587e-05	0.000422253
comp15123_c0_seq1	-2.33611	3.47412	16.3453	5.27882e-05	0.000422253
comp8887_c0_seq1	1.58464	5.48004	16.3364	5.30368e-05	0.000423815
comp10571_c0_seq1	-2.38816	4.78624	16.3264	5.33162e-05	0.000425619
comp21691_c0_seq1	3.6858	1.14256	16.3153	5.36295e-05	0.000427691
comp2963_c0_seq2	3.56781	1.49741	16.3069	5.38685e-05	0.000429167
comp5559_c0_seq4	-2.46604	3.13543	16.2999	5.40682e-05	0.000430326
comp2709_c0_seq1	-1.98804	4.69931	16.2944	5.42239e-05	0.000431135
comp28318_c0_seq1	-3.80991	0.744585	16.2738	5.48162e-05	0.000435408
comp8254_c0_seq1	-1.28186	5.79659	16.2385	5.58469e-05	0.000443153
comp6176_c0_seq1	1.86202	3.49724	16.2322	5.60336e-05	0.000444191
comp12310_c0_seq1	2.2398	1.8133	16.2265	5.62028e-05	0.000445088
comp6064_c0_seq2	-1.52844	3.37428	16.2228	5.6313e-05	0.000445452
comp9346_c0_seq1	1.45984	4.94865	16.2212	5.63609e-05	0.000445452
comp25591_c0_seq1	-2.74697	1.83759	16.2098	5.66991e-05	0.000447681
comp6391_c0_seq23	-1.29096	5.56993	16.1971	5.70825e-05	0.000450261
comp10611_c0_seq1	1.591	4.51757	16.1836	5.74894e-05	0.000453021
comp2760_c0_seq2	-1.47097	4.96282	16.1809	5.7571e-05	0.000453215
comp4616_c0_seq2	3.76239	1.91995	16.149	5.8549e-05	0.000460412
comp9413_c0_seq1	-1.26289	5.0528	16.1473	5.86011e-05	0.000460412
comp4448_c0_seq1	2.92956	1.52208	16.1349	5.89875e-05	0.000462991
comp6412_c1_seq31	-1.62112	4.06091	16.1244	5.93158e-05	0.000465108
comp16041_c0_seq1	-2.2816	1.75368	16.1039	5.99614e-05	0.000469708
comp10354_c0_seq1	1.17165	5.11164	16.0976	6.01606e-05	0.000470793
comp7049_c0_seq1	-1.31357	6.87901	16.0958	6.02183e-05	0.000470793
comp4318_c0_seq3	1.17756	6.19755	16.0891	6.04303e-05	0.000471815
comp21156_c0_seq1	2.22019	1.70094	16.0879	6.04703e-05	0.000471815
comp4815_c0_seq2	-2.14998	2.9556	16.0861	6.05271e-05	0.000471815
comp4795_c0_seq2	-1.74123	3.71443	16.0775	6.08022e-05	0.000473495
comp2251_c0_seq1	-1.59025	7.47814	16.0469	6.1792e-05	0.000480732
comp3037_c0_seq1	1.24124	5.67641	16.0162	6.28037e-05	0.000488125
comp12426_c0_seq1	2.05282	3.88461	16.0063	6.31305e-05	0.000490023
comp21976_c0_seq1	-2.10184	1.79222	16.0051	6.31711e-05	0.000490023
comp60219_c0_seq1	3.12848	0.86431	15.9988	6.33841e-05	0.000491196
comp12895_c0_seq1	-2.74179	1.41137	15.9948	6.3518e-05	0.000491754
comp4800_c0_seq1	1.50309	4.55992	15.9819	6.3952e-05	0.000494633
comp13819_c0_seq1	1.29693	4.39127	15.978	6.4082e-05	0.000495156
comp6614_c0_seq1	1.58219	9.08293	15.9697	6.43633e-05	0.000496847
comp12398_c0_seq1	2.36497	3.39051	15.9587	6.47403e-05	0.000499273
comp16501_c0_seq1	3.28238	1.25303	15.9462	6.51689e-05	0.000502091
comp6495_c0_seq1	-1.57654	10.1887	15.934	6.55915e-05	0.000504857
comp6126_c0_seq1	1.66207	4.06407	15.9148	6.6259e-05	0.000509502
comp1508_c0_seq1	2.18518	2.97431	15.9092	6.64553e-05	0.000510518
comp10476_c0_seq1	-1.51863	4.62854	15.9028	6.66801e-05	0.00051175
comp15063_c0_seq1	-2.03636	2.58453	15.8982	6.68431e-05	0.000512507
comp24054_c0_seq1	2.64678	1.14277	15.8912	6.70913e-05	0.000513914
comp9817_c0_seq1	-1.34251	5.14918	15.8735	6.77204e-05	0.000518233
comp54008_c0_seq1	3.01604	0.967666	15.8552	6.83788e-05	0.000522769
comp3641_c0_seq1	1.88205	2.04803	15.8474	6.86618e-05	0.000524429
comp9289_c0_seq1	-1.44791	5.34467	15.8431	6.88167e-05	0.000525107
comp8156_c0_seq1	-1.17383	6.14465	15.8151	6.9843e-05	0.000532409
comp23073_c0_seq1	-2.74765	1.57577	15.813	6.99219e-05	0.000532409
comp7562_c0_seq1	-1.19882	6.37297	15.8115	6.99745e-05	0.000532409
comp21089_c0_seq1	-2.29431	1.68168	15.7888	7.08203e-05	0.000538282
comp4103_c0_seq1	-2.38562	3.03788	15.7857	7.0935e-05	0.000538282
comp20299_c0_seq1	3.53338	1.36983	15.7854	7.09495e-05	0.000538282
comp20322_c0_seq1	2.00689	1.72037	15.7545	7.21145e-05	0.000546599
comp8712_c0_seq1	1.27642	5.60128	15.7426	7.2571e-05	0.000549535
comp3874_c0_seq1	-1.07551	5.9667	15.7363	7.28129e-05	0.000550843
comp6474_c0_seq1	2.15878	11.1569	15.7096	7.38497e-05	0.000558155
comp24998_c0_seq1	-2.31266	1.27202	15.683	7.48939e-05	0.000565509
comp5519_c0_seq4	1.31003	4.91685	15.6684	7.54753e-05	0.000569359
comp13193_c0_seq1	1.56406	3.58501	15.6618	7.5738e-05	0.000570799
comp1938_c0_seq1	3.77156	1.9934	15.6345	7.68394e-05	0.000578551
comp2318_c0_seq2	1.34822	7.81325	15.5986	7.83128e-05	0.000588397
comp7121_c0_seq1	-1.37297	6.86264	15.5976	7.83555e-05	0.000588397
comp6834_c0_seq1	-1.41255	7.84099	15.5972	7.83691e-05	0.000588397
comp6350_c0_seq7	3.13833	1.7032	15.589	7.87131e-05	0.000590422
comp2783_c1_seq1	-1.86345	4.55441	15.5796	7.91052e-05	0.000592804
comp10028_c0_seq1	-1.43017	4.09377	15.5353	8.09808e-05	0.000606288
comp6885_c0_seq1	-1.51441	7.7132	15.5256	8.1394e-05	0.000608809
comp12587_c0_seq1	1.42681	4.05865	15.511	8.20246e-05	0.000612949
comp25152_c0_seq1	2.66747	1.26236	15.5031	8.23711e-05	0.000614961
comp6659_c0_seq1	-1.7394	8.89211	15.4855	8.31396e-05	0.000619559
comp25093_c0_seq1	2.13463	2.08031	15.4854	8.3143e-05	0.000619559
comp2444_c0_seq2	-1.48081	4.46244	15.4804	8.3365e-05	0.000620632
comp49048_c0_seq1	2.84505	0.934927	15.4681	8.39108e-05	0.000624111
comp7967_c0_seq1	1.35403	5.25073	15.4639	8.40954e-05	0.0006249
comp2729_c0_seq1	-1.42157	4.82993	15.4477	8.48196e-05	0.000629692
comp11870_c0_seq1	-1.71396	3.87939	15.425	8.58453e-05	0.000636713
comp25572_c0_seq1	-2.33738	2.04926	15.418	8.61648e-05	0.000638487
comp5391_c0_seq2	2.52017	1.25846	15.412	8.64373e-05	0.00063991
comp2055_c0_seq2	-2.9686	6.90305	15.4097	8.6544e-05	0.000640104
comp4416_c1_seq2	1.77318	2.44847	15.4056	8.67311e-05	0.000640891
comp2206_c0_seq1	-1.64418	6.79625	15.3637	8.86757e-05	0.000654652
comp5547_c0_seq1	-2.31153	4.13696	15.3468	8.94718e-05	0.000659917
comp6678_c0_seq1	1.42542	8.36969	15.3365	8.99618e-05	0.000662916
comp28234_c0_seq1	2.7328	1.13807	15.3212	9.06919e-05	0.000667677
comp6763_c0_seq1	-2.50992	8.68502	15.2865	9.23765e-05	0.00067945
comp2715_c0_seq1	-1.52779	4.67618	15.2768	9.28475e-05	0.000682283
comp7003_c0_seq1	-1.33959	7.76555	15.2669	9.33393e-05	0.000685264
comp23736_c0_seq1	2.2752	1.8611	15.2611	9.36248e-05	0.000686156
comp3990_c0_seq1	-2.0246	1.81607	15.2601	9.36725e-05	0.000686156
comp2390_c0_seq1	-1.35705	5.52185	15.2584	9.37569e-05	0.000686156
comp10687_c0_seq1	-1.69813	5.88018	15.2575	9.3806e-05	0.000686156
comp2787_c0_seq2	1.28005	4.87209	15.2238	9.54928e-05	0.000697852
comp15263_c0_seq1	5.22822	2.00426	15.2174	9.58146e-05	0.000699561
comp5841_c0_seq7	1.27596	5.3557	15.1424	9.96967e-05	0.000727237
comp4885_c0_seq2	-1.86009	3.45387	15.1262	0.000100559	0.000732853
comp7070_c0_seq1	-1.58676	7.79464	15.1205	0.000100863	0.000734398
comp4152_c0_seq2	2.39881	5.36289	15.1046	0.000101715	0.000739925
comp14843_c0_seq1	1.92334	2.32641	15.0918	0.000102408	0.000744282
comp3068_c0_seq1	-2.59823	1.38704	15.0812	0.000102982	0.000747321
comp5864_c0_seq1	1.34011	3.61795	15.0806	0.000103014	0.000747321
comp4249_c0_seq1	-1.39631	6.08974	15.0646	0.000103893	0.000753013
comp3575_c0_seq1	2.71922	1.87682	15.0468	0.000104877	0.000759451
comp7793_c0_seq1	1.24057	6.50418	15.0451	0.000104973	0.000759455
comp2915_c0_seq1	-1.2518	4.59214	15.0389	0.000105317	0.000761252
comp6810_c0_seq1	3.05622	8.11355	15.031	0.000105759	0.000763749
comp5445_c0_seq2	-1.14007	6.57208	15.0184	0.000106469	0.000768061
comp1621_c0_seq1	2.09151	3.54696	15.017	0.000106549	0.000768061
comp14669_c0_seq1	2.78856	3.07503	15.0103	0.000106927	0.000770086
comp9730_c0_seq1	1.2872	5.33254	15.008	0.000107055	0.000770314
comp12010_c0_seq1	-1.61841	4.21018	15.0033	0.000107321	0.000771526
comp4561_c0_seq2	2.26809	2.43207	14.9716	0.000109139	0.000783886
comp5255_c0_seq1	-1.26752	7.05143	14.9683	0.000109333	0.000784576
comp3916_c0_seq1	1.88435	2.03875	14.9422	0.000110857	0.000794794
comp1845_c0_seq2	-2.40732	1.80119	14.9274	0.00011173	0.000800326
comp35131_c0_seq1	-3.65678	0.532895	14.9041	0.000113118	0.00080954
comp14870_c0_seq1	1.86668	3.24975	14.8979	0.000113489	0.000811467
comp1623_c0_seq1	-2.07886	3.86407	14.8707	0.000115138	0.000822518
comp4089_c0_seq2	-1.1909	5.02697	14.8683	0.000115286	0.000822833
comp18984_c0_seq1	3.48816	1.28708	14.8537	0.000116179	0.000828465
comp5467_c2_seq2	-1.79847	1.96997	14.8417	0.000116921	0.000833007
comp3828_c0_seq1	-1.81317	7.03739	14.8395	0.00011706	0.000833253
comp3030_c0_seq1	1.29785	4.4678	14.8222	0.000118135	0.000840152
comp21351_c0_seq1	2.17852	2.22815	14.8136	0.000118676	0.000843246
comp2677_c0_seq2	1.31851	5.38764	14.8068	0.000119105	0.000845537
comp2704_c0_seq2	-2.77647	5.02871	14.7812	0.000120732	0.000856322
comp5528_c0_seq1	1.34771	4.67628	14.779	0.000120877	0.00085659
comp12632_c0_seq1	1.58338	3.873	14.7735	0.000121229	0.00085785
comp5770_c0_seq4	-3.98395	3.32858	14.7728	0.000121271	0.00085785
comp13818_c0_seq1	-1.84514	2.99902	14.7452	0.000123062	0.000869748
comp8604_c0_seq1	-1.39233	5.85597	14.7299	0.000124061	0.000876032
comp4478_c0_seq1	1.86178	2.55489	14.7253	0.000124363	0.000877383
comp4550_c0_seq3	-1.48128	5.2217	14.7168	0.000124931	0.000880609
comp4881_c0_seq1	3.14249	2.2659	14.7033	0.000125824	0.00088599
comp3038_c0_seq1	-2.28882	1.45587	14.7019	0.000125917	0.00088599
comp1830_c0_seq1	2.13483	1.40082	14.6562	0.000129013	0.000906969
comp1977_c0_seq1	1.71075	2.73656	14.6505	0.0001294	0.000908889
comp3394_c0_seq1	2.91087	2.58342	14.6438	0.000129859	0.000910825
comp6878_c0_seq1	-2.18902	7.72237	14.6426	0.000129942	0.000910825
comp5829_c0_seq3	-1.47937	5.94533	14.6415	0.00013002	0.000910825
comp15847_c0_seq1	-2.92058	2.78992	14.6261	0.000131085	0.000917477
comp1927_c0_seq1	-1.69084	2.78602	14.5962	0.000133181	0.000931328
comp6235_c0_seq3	1.18063	7.28612	14.5808	0.000134272	0.000938137
comp45673_c0_seq1	2.453	0.960154	14.5729	0.000134841	0.000941285
comp8953_c0_seq1	1.04824	5.47473	14.5706	0.000135007	0.000941611
comp2734_c0_seq1	-1.32443	4.73816	14.5554	0.000136097	0.00094831
comp9969_c0_seq1	2.74154	4.66138	14.5539	0.000136205	0.00094831
comp28797_c0_seq1	3.45128	1.1944	14.5483	0.000136613	0.000950312
comp9378_c0_seq1	1.07625	5.43635	14.545	0.00013685	0.00095113
comp3327_c0_seq1	2.09565	6.20882	14.542	0.000137072	0.000951841
comp2246_c0_seq1	-1.04349	5.70414	14.5294	0.000137993	0.000957399
comp2733_c0_seq1	-1.99811	9.72302	14.525	0.000138309	0.000958757
comp8541_c0_seq1	-1.19575	5.39344	14.5097	0.000139441	0.000965765
comp7191_c0_seq1	1.09683	6.7534	14.497	0.000140381	0.000970935
comp7466_c0_seq1	1.76199	6.25616	14.4963	0.000140432	0.000970935
comp6102_c0_seq10	-1.19737	5.3654	14.4762	0.000141942	0.000980521
comp4436_c0_seq2	1.14159	6.09112	14.4628	0.000142955	0.00098666
comp1557_c0_seq1	-2.26301	3.73554	14.4397	0.000144718	0.000997967
comp1382_c0_seq1	-1.34091	3.84342	14.4316	0.000145345	0.00100142
comp4009_c0_seq1	-1.86698	2.47013	14.4138	0.000146725	0.00101005
comp3097_c0_seq1	-2.25366	1.61119	14.4031	0.000147557	0.0010149
comp19211_c0_seq1	1.96678	2.89058	14.382	0.000149224	0.00102548
comp10900_c0_seq1	-1.23581	4.81721	14.3791	0.000149453	0.00102576
comp12144_c0_seq1	1.6102	3.89779	14.3782	0.000149524	0.00102576
comp9089_c0_seq1	1.75032	5.65838	14.3766	0.000149652	0.00102576
comp1771_c0_seq2	-1.84319	2.34232	14.3653	0.000150549	0.00103102
comp3340_c0_seq2	1.48244	4.3506	14.3156	0.000154578	0.0010577
comp6502_c0_seq1	1.95367	10.3165	14.2983	0.000156009	0.00106657
comp2097_c0_seq2	-1.21689	6.44266	14.2866	0.000156982	0.0010723
comp7552_c0_seq1	-1.15894	6.34184	14.2828	0.000157295	0.00107352
comp4744_c0_seq1	-1.45508	3.1128	14.2811	0.000157435	0.00107356
comp1932_c0_seq2	2.12364	2.92216	14.2493	0.000160116	0.0010909
comp4684_c0_seq1	-2.05276	7.73599	14.2343	0.000161401	0.00109872
comp8765_c0_seq1	-1.8963	5.19344	14.2208	0.000162559	0.00110565
comp4808_c0_seq3	-1.56341	3.48732	14.1938	0.000164915	0.00112072
comp9932_c0_seq1	-1.76516	2.79906	14.1854	0.00016565	0.00112475
comp5143_c0_seq1	-1.84949	5.26528	14.1578	0.000168101	0.00114042
comp5544_c1_seq3	2.15801	2.97948	14.1405	0.000169654	0.00114997
comp5819_c0_seq1	1.67337	2.43884	14.1264	0.000170931	0.00115683
comp14197_c0_seq1	-5.46241	1.91284	14.1261	0.000170956	0.00115683
comp3908_c0_seq1	3.00706	1.40101	14.1144	0.00017202	0.00116219
comp1848_c0_seq1	-3.4063	1.56895	14.1142	0.00017204	0.00116219
comp8058_c0_seq1	-1.74313	5.97603	14.1123	0.000172214	0.00116237
comp5569_c0_seq1	-1.70218	4.49451	14.0841	0.000174815	0.00117892
comp9082_c0_seq1	-1.16821	5.24509	14.076	0.000175574	0.00118304
comp9828_c0_seq1	-1.53908	4.94605	14.0337	0.000179559	0.00120824
comp10077_c0_seq1	1.16585	5.44723	14.0331	0.000179617	0.00120824
comp1781_c0_seq1	2.87779	1.85291	14.025	0.000180394	0.00121244
comp1737_c0_seq1	-2.06844	2.3751	14.0219	0.000180693	0.00121342
comp15826_c0_seq1	-1.62407	2.73974	14.0201	0.000180866	0.00121356
comp4632_c0_seq1	-1.40962	8.80179	13.9988	0.000182931	0.00122638
comp30011_c0_seq1	1.93547	2.22899	13.9916	0.000183625	0.00122999
comp5033_c0_seq4	1.52082	4.08503	13.9646	0.000186282	0.00124674
comp5361_c0_seq1	-1.49148	4.50132	13.9571	0.000187033	0.00125071
comp9802_c0_seq1	1.08458	5.13823	13.9125	0.000191518	0.00127963
comp5757_c0_seq1	2.17944	2.94118	13.9099	0.000191782	0.00128032
comp1601_c0_seq1	1.45971	4.03735	13.8946	0.000193355	0.00128973
comp12108_c0_seq1	-1.34639	4.34972	13.871	0.000195795	0.00130491
comp3753_c0_seq1	-2.00514	1.79841	13.8641	0.000196517	0.00130811
comp15370_c0_seq1	-4.74874	1.76481	13.8633	0.000196603	0.00130811
comp3665_c0_seq2	-1.55068	3.20337	13.8479	0.000198219	0.00131776
comp5635_c0_seq2	1.69917	2.19592	13.831	0.000200009	0.00132854
comp5999_c0_seq3	1.57381	3.33802	13.8234	0.000200821	0.00133283
comp18208_c0_seq1	-2.10541	1.87674	13.8211	0.000201068	0.00133335
comp9966_c0_seq1	-3.09247	4.99822	13.8128	0.000201956	0.00133667
comp7236_c0_seq1	-1.18064	6.64352	13.8121	0.000202026	0.00133667
comp9395_c0_seq1	1.08531	5.07836	13.8117	0.000202072	0.00133667
comp8893_c0_seq1	-1.38546	5.41529	13.8045	0.000202851	0.0013407
comp3241_c0_seq1	-1.16702	5.5929	13.7889	0.000204542	0.00135076
comp5335_c0_seq1	-1.96004	3.49178	13.7798	0.00020553	0.00135616
comp2498_c0_seq1	-2.14189	3.87758	13.757	0.000208045	0.00137161
comp4796_c0_seq1	2.04961	3.25505	13.7353	0.00021046	0.00138597
comp14853_c0_seq1	2.73604	1.5834	13.7343	0.000210571	0.00138597
comp7315_c0_seq1	1.14423	6.45033	13.7176	0.000212459	0.00139603
comp7774_c0_seq1	-1.33598	5.85973	13.7163	0.000212606	0.00139603
comp11485_c0_seq1	-1.41779	4.18473	13.7158	0.000212657	0.00139603
comp22707_c0_seq1	2.25983	1.68703	13.7145	0.000212801	0.00139603
comp5025_c0_seq1	-1.14626	4.43982	13.7039	0.000214013	0.00140281
comp4338_c0_seq2	3.03126	6.29706	13.6992	0.000214547	0.00140516
comp8517_c0_seq1	-1.43401	5.71267	13.6827	0.000216436	0.00141637
comp6389_c1_seq2	1.78217	5.76086	13.6652	0.000218466	0.0014278
comp2696_c0_seq1	-1.05336	4.75031	13.6645	0.000218543	0.0014278
comp3644_c0_seq2	1.3707	5.9424	13.6436	0.000220988	0.00144259
comp15996_c0_seq1	3.5205	0.88488	13.6219	0.000223567	0.00145823
comp7264_c0_seq1	-1.52644	6.98218	13.6059	0.00022547	0.00146944
comp48130_c0_seq1	2.67678	1.00846	13.6018	0.000225969	0.00147148
comp3611_c0_seq2	-2.82392	1.53914	13.5975	0.00022649	0.00147367
comp5110_c0_seq1	1.95306	4.03645	13.5918	0.00022718	0.00147695
comp16639_c0_seq1	-2.20785	2.13142	13.5887	0.000227553	0.00147758
comp19222_c0_seq1	-1.79568	2.48203	13.5879	0.000227649	0.00147758
comp5620_c0_seq2	-3.2431	3.15583	13.5828	0.000228264	0.00147927
comp8746_c0_seq1	1.18667	6.39564	13.5827	0.000228281	0.00147927
comp6284_c0_seq2	1.55791	3.4573	13.561	0.00023094	0.00149528
comp5696_c0_seq3	2.71379	1.28408	13.5426	0.000233207	0.00150873
comp15016_c0_seq1	1.97469	1.57494	13.5315	0.000234592	0.00151646
comp6915_c0_seq1	1.74628	7.74104	13.523	0.00023566	0.00152212
comp1424_c0_seq2	2.18786	2.88114	13.5074	0.000237623	0.00153356
comp4543_c0_seq4	-1.38285	5.31003	13.4888	0.000239987	0.00154755
comp8387_c0_seq1	-1.34429	5.42759	13.4795	0.00024118	0.00155399
comp5462_c0_seq1	-1.18255	7.78951	13.4481	0.000245258	0.00157899
comp1883_c0_seq1	-1.53399	2.61271	13.4311	0.000247482	0.00159142
comp6747_c0_seq1	3.0694	8.28343	13.4303	0.000247589	0.00159142
comp8066_c0_seq1	1.4952	5.44573	13.4115	0.00025008	0.00160613
comp1667_c0_seq1	1.85356	3.10754	13.4046	0.000251007	0.00161078
comp11093_c0_seq1	-1.17996	4.70686	13.397	0.00025203	0.00161439
comp14143_c0_seq1	-2.37948	3.02476	13.3963	0.000252123	0.00161439
comp2355_c0_seq1	-1.42963	9.9638	13.3959	0.000252178	0.00161439
comp8376_c0_seq1	1.1498	5.69237	13.3923	0.000252659	0.00161617
comp7352_c0_seq1	1.64497	7.01183	13.3697	0.000255716	0.00163428
comp5707_c0_seq2	-1.55407	4.09145	13.3684	0.000255903	0.00163428
comp9244_c0_seq1	-1.31451	6.04142	13.3396	0.000259854	0.00165819
comp12528_c0_seq1	-1.45635	4.14925	13.3361	0.000260343	0.00165997
comp6296_c0_seq4	2.57841	3.1017	13.3223	0.000262274	0.00167094
comp1763_c0_seq1	2.41174	2.73575	13.3123	0.000263673	0.00167852
comp5817_c0_seq8	-1.17244	6.03757	13.3004	0.000265353	0.00168786
comp11842_c0_seq1	-2.22936	4.24409	13.2779	0.00026855	0.00170683
comp2307_c0_seq1	1.18237	7.23534	13.2738	0.000269137	0.00170794
comp14732_c0_seq1	-1.71787	2.72954	13.2737	0.000269154	0.00170794
comp9432_c0_seq1	1.44168	4.97158	13.2663	0.000270215	0.0017133
comp6737_c0_seq1	1.26864	6.59949	13.2536	0.000272052	0.00172358
comp4003_c0_seq1	1.13834	4.68161	13.2412	0.000273866	0.00173369
comp10471_c0_seq1	-1.53902	5.01326	13.2341	0.000274907	0.00173889
comp8037_c0_seq1	1.33769	6.29016	13.2101	0.00027845	0.0017599
comp4216_c0_seq3	-0.996066	5.71723	13.203	0.000279501	0.00176514
comp9463_c0_seq1	-1.06601	5.55887	13.1998	0.000279985	0.00176679
comp7328_c0_seq1	-1.17927	6.64667	13.1851	0.000282179	0.00177786
comp2073_c0_seq1	-1.24962	5.52136	13.1851	0.000282185	0.00177786
comp3984_c0_seq1	-1.38475	6.29395	13.1768	0.00028343	0.00178428
comp4494_c0_seq1	1.38183	7.00013	13.1664	0.000285016	0.00179285
comp18948_c0_seq1	2.61776	1.68304	13.1634	0.000285465	0.00179404
comp3396_c0_seq1	1.03227	5.93263	13.1622	0.000285657	0.00179404
comp15910_c0_seq1	-1.95852	2.7927	13.1456	0.000288198	0.00180857
comp3322_c0_seq2	1.11584	4.76266	13.1368	0.000289551	0.00181563
comp9878_c0_seq1	1.19425	4.63967	13.1341	0.000289975	0.00181685
comp7870_c0_seq1	1.27119	6.44439	13.0806	0.000298369	0.00186798
comp4459_c0_seq1	-1.53338	5.27287	13.0723	0.000299697	0.00187482
comp2400_c0_seq2	1.14265	4.68013	13.0687	0.000300264	0.00187689
comp14820_c0_seq1	-1.83681	2.73151	13.0672	0.000300515	0.00187698
comp9582_c0_seq1	1.05929	5.35559	13.0496	0.000303354	0.00189322
comp13013_c0_seq1	-1.34433	3.89338	13.0433	0.000304365	0.00189804
comp10045_c0_seq1	-1.29013	5.84285	13.041	0.000304744	0.00189892
comp7053_c0_seq1	-1.16514	7.58766	13.0302	0.000306512	0.00190844
comp11887_c0_seq1	-2.48418	3.97404	13.0277	0.000306912	0.00190944
comp1529_c0_seq1	-3.79074	2.36627	13.0226	0.000307752	0.00191316
comp8562_c0_seq1	1.39829	4.82033	13.02	0.000308188	0.00191438
comp14258_c0_seq1	2.30395	1.1003	13.0172	0.00030864	0.00191569
comp5890_c0_seq1	1.10163	5.06399	13.0119	0.000309514	0.00191961
comp11991_c0_seq1	2.65226	4.3932	12.9988	0.000311695	0.00193163
comp2768_c0_seq1	1.12611	4.70033	12.992	0.000312832	0.00193717
comp1785_c0_seq1	2.69592	1.41041	12.9832	0.000314297	0.00194473
comp6796_c0_seq1	-1.43069	7.96203	12.9696	0.000316587	0.00195738
comp6723_c0_seq1	1.12758	7.75776	12.9536	0.000319306	0.00197265
comp4589_c0_seq3	1.54381	3.4168	12.9507	0.000319806	0.00197421
comp7357_c0_seq1	-0.988955	5.22758	12.9332	0.0003228	0.00199051
comp4502_c0_seq2	-1.39392	5.4038	12.9324	0.000322948	0.00199051
comp8867_c0_seq1	1.18365	5.34634	12.9227	0.000324626	0.00199931
comp20185_c0_seq1	2.92982	1.10482	12.9077	0.000327225	0.00201375
comp6954_c0_seq1	-1.27645	7.1256	12.9044	0.000327808	0.00201578
comp1950_c0_seq1	1.7176	2.49935	12.8995	0.000328662	0.00201947
comp6278_c0_seq7	1.39486	7.82048	12.8937	0.000329689	0.00202421
comp4217_c0_seq1	-2.25151	2.80139	12.8866	0.000330951	0.00203039
comp3083_c0_seq1	2.5254	1.19605	12.8824	0.000331685	0.00203333
comp6390_c0_seq8	-1.49458	4.50429	12.8707	0.00033377	0.00204403
comp4374_c0_seq1	-1.62696	4.23021	12.8697	0.000333945	0.00204403
comp10014_c0_seq1	-1.6254	4.72292	12.8665	0.000334519	0.00204597
comp15249_c0_seq1	-1.7183	2.9611	12.8581	0.000336017	0.00205355
comp4269_c1_seq1	1.49616	3.58493	12.8548	0.000336617	0.00205564
comp4151_c0_seq2	1.61354	4.30782	12.8508	0.000337344	0.0020585
comp7084_c0_seq1	1.76642	7.00644	12.8412	0.000339066	0.00206742
comp22330_c0_seq1	3.9437	1.54293	12.8366	0.000339896	0.00207089
comp6844_c0_seq1	3.14907	7.14049	12.827	0.000341644	0.00207882
comp7410_c0_seq1	1.23546	6.93464	12.8266	0.000341721	0.00207882
comp6041_c0_seq9	2.49388	5.53782	12.8159	0.000343692	0.00208921
comp10846_c0_seq1	-2.62344	4.38904	12.8135	0.000344123	0.00209024
comp8946_c0_seq1	-1.08494	5.63718	12.7916	0.000348177	0.00211206
comp10617_c0_seq1	-1.79494	4.30487	12.7906	0.000348361	0.00211206
comp1909_c0_seq2	-3.20188	2.61923	12.7892	0.000348622	0.00211206
comp6338_c0_seq38	1.00466	5.24141	12.7884	0.000348778	0.00211206
comp16240_c0_seq1	2.10855	2.40783	12.724	0.00036099	0.00218435
comp2950_c0_seq1	-1.00145	5.86679	12.7038	0.000364923	0.00220647
comp5402_c0_seq5	-2.60676	7.1608	12.6965	0.000366348	0.0022134
comp2111_c0_seq1	-1.08425	6.38883	12.6911	0.000367405	0.0022181
comp5917_c0_seq2	-1.26818	6.24617	12.6847	0.000368656	0.00222396
comp1787_c0_seq1	-2.09354	1.86859	12.6753	0.00037051	0.00223345
comp4978_c0_seq2	2.0688	3.33395	12.6677	0.000372024	0.00224088
comp2020_c0_seq1	-1.83395	6.12976	12.6624	0.000373089	0.0022456
comp2062_c0_seq1	1.21458	5.08766	12.6517	0.000375231	0.00225609
comp9735_c0_seq1	3.51444	5.1328	12.6508	0.000375401	0.00225609
comp1915_c0_seq1	-1.61498	2.80034	12.6326	0.000379078	0.00227647
comp19677_c0_seq1	-3.31651	0.600344	12.6282	0.000379962	0.00227873
comp1582_c0_seq1	2.02317	2.43092	12.627	0.000380217	0.00227873
comp6825_c0_seq1	1.57866	7.62679	12.6265	0.000380314	0.00227873
comp20801_c0_seq1	-2.25275	2.26717	12.6093	0.00038384	0.00229813
comp1968_c0_seq2	-1.65871	2.87005	12.6054	0.000384636	0.00230116
comp22150_c0_seq1	-3.81274	1.71034	12.5942	0.000386953	0.00231328
comp4897_c0_seq2	1.6585	3.8971	12.5919	0.000387413	0.00231429
comp11656_c0_seq1	1.18801	4.14709	12.5898	0.000387851	0.00231516
comp2339_c0_seq1	-1.29309	4.06105	12.585	0.000388859	0.00231945
comp6427_c0_seq8	1.17058	4.19732	12.5775	0.000390425	0.00232704
comp9982_c0_seq1	1.02226	5.12715	12.5693	0.000392139	0.0023355
comp7026_c0_seq1	2.02193	7.01844	12.5147	0.000403754	0.00240288
comp1511_c0_seq2	1.50377	2.89269	12.5081	0.000405186	0.0024096
comp4865_c1_seq2	-1.62647	2.46348	12.4979	0.0004074	0.00242058
comp9221_c0_seq1	-1.4579	5.51717	12.4968	0.000407642	0.00242058
comp6164_c0_seq1	-2.25881	3.10661	12.4945	0.000408155	0.00242182
comp3010_c0_seq1	-1.99422	1.52238	12.4755	0.000412331	0.00244478
comp2948_c0_seq1	-2.05754	1.78294	12.4391	0.00042043	0.00249094
comp6505_c0_seq1	-1.50509	10.988	12.4346	0.000421445	0.00249509
comp1908_c0_seq1	-1.46132	3.19452	12.4239	0.000423873	0.0025076
comp4864_c0_seq2	2.17074	3.6075	12.4182	0.000425163	0.00251336
comp2747_c0_seq2	-1.30931	5.3001	12.4113	0.000426736	0.00252078
comp17020_c0_seq1	1.87099	1.72924	12.4019	0.000428888	0.00253046
comp5181_c0_seq1	2.49977	1.34226	12.4014	0.00042901	0.00253046
comp5957_c0_seq4	-1.29034	6.12305	12.3941	0.000430688	0.00253847
comp4303_c0_seq2	-1.08197	6.53531	12.3922	0.000431127	0.00253882
comp7207_c0_seq1	-2.33269	6.39345	12.3911	0.000431386	0.00253882
comp11964_c0_seq1	1.41676	4.25117	12.3893	0.000431806	0.00253941
comp38262_c0_seq1	2.34054	0.979768	12.3744	0.000435249	0.00255777
comp11399_c0_seq1	1.23367	4.28894	12.3284	0.000446111	0.00261852
comp2468_c0_seq1	-1.27224	4.2296	12.3279	0.000446246	0.00261852
comp9257_c0_seq1	1.10067	5.52051	12.311	0.00045029	0.00263867
comp4753_c0_seq1	2.55732	1.55424	12.3108	0.000450342	0.00263867
comp1433_c0_seq1	-1.76902	3.24305	12.3089	0.000450801	0.00263941
comp7438_c0_seq1	1.06638	6.5703	12.304	0.000451982	0.00264437
comp5738_c1_seq1	-1.35792	4.40956	12.2971	0.000453673	0.00265147
comp11237_c0_seq1	1.55238	3.44187	12.2963	0.000453861	0.00265147
comp30971_c0_seq1	-2.57452	1.62015	12.2917	0.000454976	0.00265603
comp6566_c0_seq1	-1.57597	10.1325	12.2898	0.000455448	0.00265684
comp25626_c0_seq1	-2.11241	1.52621	12.2866	0.00045623	0.00265763
comp7752_c0_seq1	-1.66751	6.05576	12.2865	0.000456253	0.00265763
comp2148_c0_seq1	-1.4218	8.89312	12.2808	0.000457636	0.00266373
comp5431_c1_seq1	-1.52307	10.2511	12.2696	0.0004604	0.00267786
comp1494_c0_seq2	1.41137	3.67915	12.2646	0.000461635	0.00268309
comp3449_c0_seq1	2.60835	1.05247	12.2558	0.000463821	0.00269382
comp2210_c0_seq1	1.12981	7.30262	12.2479	0.000465772	0.00270318
comp28989_c0_seq1	2.50987	1.55537	12.2435	0.000466882	0.00270764
comp2762_c0_seq1	-0.993432	5.80605	12.2336	0.000469372	0.0027201
comp6832_c0_seq1	1.80332	8.18057	12.2185	0.000473179	0.00274016
comp18653_c0_seq1	-2.21263	2.17909	12.2087	0.000475671	0.00275259
comp7904_c0_seq1	-1.04537	5.54528	12.2022	0.000477328	0.00276017
comp29925_c0_seq1	4.99221	0.613476	12.2006	0.00047774	0.00276054
comp6646_c0_seq1	1.89363	8.82649	12.1936	0.000479539	0.00276893
comp2426_c0_seq1	-1.17191	4.54065	12.1898	0.000480519	0.00277257
comp22292_c0_seq1	-3.80551	1.35053	12.186	0.000481483	0.00277612
comp2964_c0_seq2	-1.02565	5.87254	12.1807	0.000482863	0.00278189
comp1495_c0_seq1	-1.56891	3.52338	12.1795	0.000483183	0.00278189
comp4575_c0_seq1	1.6493	4.40798	12.1664	0.000486593	0.00279949
comp3946_c0_seq1	-1.43032	2.81824	12.1619	0.000487759	0.00280243
comp2665_c0_seq1	-0.99885	5.22695	12.1617	0.000487807	0.00280243
comp11850_c0_seq1	-1.53274	2.54303	12.1524	0.000490249	0.00281442
comp23795_c0_seq1	2.1731	1.66849	12.122	0.00049831	0.00285863
comp6458_c0_seq1	-1.57407	11.3256	12.1166	0.000499749	0.00286382
comp10058_c0_seq1	1.22658	5.37986	12.1159	0.000499936	0.00286382
comp2764_c0_seq1	-0.998085	5.48551	12.1069	0.000502367	0.00287568
comp26684_c0_seq1	2.83943	1.00084	12.1021	0.000503652	0.00288096
comp11215_c0_seq1	-1.33922	4.36262	12.0903	0.000506849	0.00289716
comp5217_c0_seq1	-1.15634	4.56104	12.0802	0.000509603	0.00291003
comp6558_c0_seq1	-1.44354	9.76834	12.0794	0.000509831	0.00291003
comp1811_c0_seq2	2.59077	1.55584	12.069	0.000512677	0.00292417
comp6220_c0_seq19	-1.18081	5.45574	12.064	0.00051404	0.00292985
comp15573_c0_seq1	-1.95803	2.40516	12.0567	0.000516079	0.00293936
comp9787_c0_seq1	0.967787	5.26837	12.0267	0.000524428	0.00298477
comp4340_c0_seq2	1.00784	5.69593	12.0166	0.000527294	0.0029962
comp4793_c0_seq1	-1.93903	3.06778	12.015	0.000527728	0.0029962
comp18216_c0_seq1	1.84591	2.6545	12.0146	0.000527846	0.0029962
comp7123_c0_seq1	1.83974	7.41726	12.0143	0.000527944	0.0029962
comp4784_c0_seq1	2.44508	2.03025	11.9839	0.000536607	0.0030432
comp8182_c0_seq1	1.12459	5.74249	11.9818	0.00053722	0.0030445
comp12184_c0_seq1	-3.01731	3.54893	11.962	0.000542958	0.00307352
comp2327_c0_seq2	1.22959	4.23467	11.9615	0.000543113	0.00307352
comp7888_c0_seq1	1.22801	5.65364	11.9563	0.000544643	0.00307998
comp6613_c0_seq1	1.51747	8.84189	11.941	0.000549114	0.00310306
comp6733_c0_seq1	1.67101	8.43084	11.9272	0.000553193	0.00312389
comp5700_c0_seq2	-2.00535	3.32379	11.9193	0.000555566	0.00313506
comp6754_c0_seq1	-1.17602	8.44596	11.911	0.000558035	0.00314676
comp1496_c0_seq1	1.46816	3.10184	11.9081	0.000558918	0.00314951
comp6648_c0_seq1	-1.22397	8.88791	11.9042	0.00056009	0.00315388
comp1984_c0_seq2	-3.25753	2.58251	11.8985	0.00056178	0.00316115
comp6668_c0_seq1	-1.458	9.05168	11.8874	0.000565139	0.00317781
comp3731_c0_seq1	-1.24755	6.29845	11.8858	0.000565632	0.00317833
comp7712_c0_seq1	-1.35186	6.34752	11.8738	0.000569295	0.00319642
comp16437_c0_seq1	1.43593	2.79459	11.872	0.00056984	0.00319642
comp5203_c0_seq2	1.51314	2.22586	11.8713	0.000570058	0.00319642
comp7869_c0_seq1	-1.59155	5.87901	11.8191	0.000586268	0.003285
comp24709_c0_seq1	-1.9946	1.53861	11.8163	0.000587155	0.00328765
comp6115_c0_seq6	1.05342	5.71132	11.7981	0.00059292	0.0033176
comp6040_c0_seq1	1.33187	6.36813	11.7898	0.000595574	0.0033301
comp6141_c0_seq1	-1.89214	3.96833	11.7858	0.000596828	0.00333353
comp2154_c0_seq1	-1.23392	8.36983	11.7852	0.000597026	0.00333353
comp3067_c0_seq2	1.05802	5.34741	11.7733	0.000600867	0.00335263
comp7432_c0_seq1	1.03786	6.48353	11.7619	0.000604539	0.00337075
comp6136_c0_seq1	1.10579	4.73217	11.7533	0.000607352	0.00338202
comp11245_c0_seq1	1.03935	4.44385	11.7522	0.000607714	0.00338202
comp5743_c1_seq1	1.98283	3.23825	11.7518	0.000607836	0.00338202
comp6020_c0_seq6	-1.95504	2.77471	11.7284	0.000615532	0.00342037
comp3792_c0_seq1	-1.35632	5.5128	11.7282	0.000615588	0.00342037
comp7766_c0_seq1	0.963501	5.95066	11.7128	0.000620703	0.00344638
comp2119_c0_seq1	-1.0524	6.08974	11.7063	0.000622904	0.00345618
comp2270_c0_seq1	1.08537	8.01449	11.6756	0.000633235	0.00351105
comp5767_c1_seq3	-1.90675	2.94011	11.6732	0.00063408	0.00351329
comp30951_c0_seq1	3.73942	1.38682	11.6716	0.000634629	0.00351352
comp7186_c0_seq1	-1.31139	7.34847	11.6705	0.000635005	0.00351352
comp1715_c0_seq2	-1.36845	4.53484	11.6603	0.00063848	0.00352888
comp12414_c0_seq1	1.50294	3.78216	11.6598	0.000638669	0.00352888
comp28162_c0_seq1	4.05576	1.46864	11.6428	0.000644518	0.00355872
comp4745_c0_seq1	1.67318	2.14192	11.6414	0.000644999	0.00355891
comp6978_c0_seq1	1.00427	7.35459	11.6315	0.000648428	0.00357535
comp1878_c0_seq1	1.33524	3.31148	11.6274	0.000649862	0.00358077
comp4029_c0_seq2	0.99853	5.57967	11.6254	0.000650556	0.00358211
comp5609_c0_seq3	1.22184	5.28373	11.6224	0.000651635	0.00358453
comp7678_c0_seq1	-1.21512	6.68468	11.6216	0.000651897	0.00358453
comp39509_c0_seq1	2.11275	1.20332	11.5984	0.000660083	0.00362703
comp8341_c0_seq1	-1.052	5.26366	11.5835	0.000665379	0.00365361
comp15756_c0_seq1	1.83635	1.92965	11.5749	0.000668483	0.00366812
comp3891_c0_seq1	-1.92549	5.82693	11.5648	0.000672103	0.00368544
comp6424_c0_seq44	1.09928	5.33553	11.5605	0.000673673	0.00369151
comp17168_c0_seq1	-2.55578	2.57485	11.5284	0.000685393	0.00375314
comp15392_c0_seq1	-2.55233	2.97046	11.5189	0.000688936	0.00376835
comp7604_c0_seq1	1.0679	5.98536	11.5173	0.000689515	0.00376835
comp6229_c0_seq11	1.4528	3.76527	11.5171	0.000689592	0.00376835
comp2463_c0_seq1	1.30613	4.41592	11.5104	0.000692068	0.00377928
comp5484_c0_seq1	3.7584	2.68212	11.5076	0.00069313	0.00378248
comp4408_c0_seq3	-1.43458	6.36166	11.4959	0.00069749	0.00380366
comp7245_c0_seq1	0.970095	6.56168	11.4931	0.000698532	0.00380674
comp28674_c0_seq1	2.40383	1.26778	11.4847	0.000701724	0.00382151
comp21793_c0_seq1	-2.46091	1.46328	11.4777	0.000704364	0.00383326
comp11331_c0_seq1	-1.08088	4.30366	11.4753	0.000705271	0.00383557
comp19364_c0_seq1	-1.77812	2.67698	11.4646	0.000709326	0.00385499
comp5259_c0_seq1	1.1155	7.65078	11.4539	0.000713442	0.00387275
comp12151_c0_seq1	1.76568	3.10679	11.4536	0.000713568	0.00387275
comp6788_c0_seq1	-1.05034	7.23522	11.4407	0.000718525	0.00389699
comp7612_c0_seq1	-1.09742	7.12576	11.436	0.000720353	0.00390424
comp2364_c0_seq1	1.14701	4.34898	11.4338	0.000721188	0.00390611
comp2022_c0_seq1	-1.19536	5.84221	11.4263	0.000724105	0.00391846
comp9446_c0_seq1	-1.38069	5.44824	11.4254	0.000724455	0.00391846
comp19786_c0_seq1	3.13603	1.84473	11.4135	0.000729127	0.00394105
comp5994_c1_seq4	1.92455	1.91406	11.4064	0.000731905	0.00395128
comp7890_c0_seq1	-2.14305	5.12349	11.4062	0.000732013	0.00395128
comp2357_c0_seq1	-1.34988	3.74093	11.4037	0.000732969	0.00395376
comp2254_c0_seq2	-1.12449	9.45918	11.3896	0.000738558	0.0039812
comp16231_c0_seq1	1.62465	2.08298	11.3631	0.000749172	0.00403568
comp6818_c0_seq1	-1.07967	7.55127	11.3568	0.000751716	0.00404664
comp4690_c1_seq2	-2.45061	1.11771	11.3514	0.000753899	0.00405565
comp3577_c0_seq1	-1.63949	2.43479	11.3482	0.000755198	0.00405989
comp6039_c1_seq2	2.14989	1.44444	11.3452	0.000756417	0.0040637
comp11100_c0_seq1	1.05598	4.77368	11.3437	0.000757052	0.00406436
comp21016_c0_seq1	2.48798	1.97286	11.3211	0.000766307	0.00411127
comp8078_c0_seq1	0.946552	5.30407	11.3179	0.000767624	0.00411556
comp6714_c0_seq1	1.26252	7.911	11.3128	0.000769738	0.00412411
comp5510_c0_seq2	-1.12648	9.0189	11.3111	0.000770459	0.0041252
comp6122_c0_seq5	-1.10956	5.09485	11.306	0.000772551	0.00413362
comp6969_c0_seq1	-1.01404	6.93904	11.3032	0.000773745	0.00413505
comp4802_c0_seq2	-1.66387	2.36232	11.3029	0.000773874	0.00413505
comp36600_c0_seq1	-1.81097	1.15652	11.3017	0.000774379	0.00413505
comp2447_c0_seq1	1.05078	4.30787	11.2989	0.000775526	0.00413839
comp10728_c0_seq1	1.0362	4.73046	11.2916	0.000778584	0.00415192
comp13485_c0_seq1	-1.89907	3.22491	11.2678	0.000788647	0.00420277
comp1406_c0_seq1	1.47611	4.06783	11.2593	0.000792253	0.00421916
comp18205_c0_seq1	1.69521	2.42396	11.2561	0.00079362	0.00422361
comp8535_c0_seq1	0.934718	5.84484	11.25	0.000796217	0.0042346
comp5415_c0_seq2	-1.49329	9.98303	11.2391	0.000800919	0.00425676
comp5788_c0_seq2	-1.51684	3.47934	11.2313	0.0008043	0.0042715
comp3811_c0_seq1	-1.03448	6.26531	11.2302	0.000804768	0.0042715
comp2932_c2_seq1	-2.40681	1.50309	11.2165	0.000810723	0.00430024
comp4297_c0_seq1	1.50845	2.09868	11.2136	0.000812014	0.00430421
comp17775_c0_seq1	-1.61173	2.71366	11.195	0.000820195	0.00434205
comp14445_c0_seq1	1.90778	3.19607	11.1949	0.000820244	0.00434205
comp3323_c0_seq2	2.02438	1.7507	11.193	0.000821054	0.00434345
comp7889_c0_seq1	-1.05364	5.70201	11.182	0.00082595	0.00436644
comp25104_c0_seq1	2.47623	1.70073	11.1805	0.000826598	0.00436696
comp31719_c0_seq1	1.89117	1.86999	11.1788	0.000827353	0.00436805
comp20501_c0_seq1	1.64634	1.89528	11.1775	0.000827942	0.00436826
comp4222_c0_seq1	1.03224	6.37235	11.1612	0.000835277	0.00440404
comp24783_c0_seq1	-2.63978	1.66001	11.1454	0.000842406	0.00443868
comp9694_c0_seq1	1.2836	4.88109	11.1426	0.00084367	0.0044424
comp13250_c0_seq1	-1.50786	2.91719	11.1355	0.000846924	0.0044554
comp7331_c0_seq1	-1.10541	6.31312	11.1347	0.00084726	0.0044554
comp4824_c0_seq1	-1.40896	2.79677	11.1298	0.000849511	0.0044587
comp1564_c0_seq1	-1.43185	3.93788	11.1298	0.00084954	0.0044587
comp8817_c0_seq1	-1.47206	5.38211	11.1297	0.00084957	0.0044587
comp5699_c0_seq3	2.10156	2.02355	11.1216	0.000853269	0.00447516
comp6370_c2_seq1	-1.39553	4.00917	11.1175	0.000855159	0.00448212
comp3197_c0_seq2	1.01555	5.10661	11.1148	0.000856418	0.00448576
comp6142_c0_seq6	1.59682	2.52296	11.1041	0.000861379	0.00450877
comp9833_c0_seq1	-1.09447	4.96895	11.0831	0.000871162	0.00455698
comp21067_c0_seq1	3.28847	0.846323	11.0796	0.000872849	0.0045628
comp1670_c0_seq1	-1.24095	3.59779	11.075	0.000874983	0.00457096
comp4836_c0_seq1	1.91101	10.3164	11.0639	0.000880225	0.00459532
comp1457_c0_seq1	-2.05007	3.66679	11.0568	0.000883613	0.00460998
comp5375_c0_seq1	1.8366	1.59622	11.0523	0.000885762	0.00461816
comp2343_c0_seq1	-1.01709	4.82053	11.0497	0.000887007	0.00462162
comp7804_c0_seq1	-1.7837	5.32754	11.0421	0.000890646	0.00463754
comp4770_c0_seq3	-1.38398	8.31285	11.0387	0.000892281	0.00464301
comp4727_c0_seq2	3.00475	4.15185	11.0307	0.000896136	0.00466002
comp6435_c0_seq1	1.46367	3.33902	11.0248	0.00089901	0.00467191
comp1928_c0_seq1	1.49188	2.97428	11.021	0.000900855	0.00467844
comp3701_c0_seq2	-1.96481	1.75897	11.019	0.00090185	0.00468055
comp5787_c1_seq3	2.01475	2.98514	11.0151	0.00090374	0.0046873
comp27262_c0_seq1	2.18784	0.845244	11.0115	0.000905501	0.00469338
comp12356_c0_seq1	-1.38913	3.86463	11.0063	0.000908021	0.00470337
comp4291_c1_seq2	1.01406	5.39122	11.0012	0.000910531	0.004712
comp1717_c0_seq1	-2.29859	2.37952	11.0005	0.000910872	0.004712
comp28652_c0_seq1	1.86119	2.31267	10.9978	0.000912218	0.0047132
comp38878_c0_seq1	2.43872	1.47869	10.9971	0.00091255	0.0047132
comp5658_c0_seq2	1.149	4.06327	10.9964	0.000912883	0.0047132
comp2346_c0_seq2	1.34616	3.92934	10.9946	0.000913766	0.0047147
comp3230_c0_seq1	-1.09953	5.4961	10.9926	0.000914739	0.00471666
comp6472_c0_seq1	-1.38373	11.8931	10.9874	0.000917331	0.00472696
comp3645_c0_seq2	1.90722	1.7621	10.9832	0.000919416	0.00473464
comp6604_c0_seq1	1.12278	8.6759	10.9764	0.000922789	0.00474675
comp25084_c0_seq1	1.67765	1.97525	10.9761	0.000922963	0.00474675
comp1374_c0_seq1	-1.40578	3.42917	10.9641	0.000928958	0.0047745
comp6956_c0_seq1	-1.78157	6.94417	10.9571	0.000932441	0.0047893
comp6974_c0_seq1	1.73602	8.02572	10.9542	0.000933941	0.00479391
comp17282_c0_seq1	-1.96258	2.53405	10.9445	0.000938811	0.0048158
comp1940_c0_seq1	1.43817	2.40019	10.9362	0.000943046	0.00483441
comp1578_c0_seq1	1.13848	3.88231	10.9326	0.000944849	0.00484053
comp5731_c0_seq1	2.25008	1.16151	10.9265	0.000948003	0.00485355
comp23378_c0_seq1	-1.84599	2.08176	10.9181	0.000952286	0.00487235
comp4447_c0_seq2	-1.70142	6.43065	10.9124	0.000955205	0.00488414
comp7442_c0_seq1	-1.04957	5.88495	10.9073	0.000957849	0.00489451
comp2135_c0_seq1	-1.06823	7.06869	10.8902	0.000966739	0.00493677
comp7600_c0_seq1	1.0617	5.78602	10.8879	0.000967951	0.00493978
comp4043_c0_seq3	-2.5593	2.13616	10.8786	0.000972798	0.00496133
comp1865_c0_seq1	-1.98381	3.07818	10.8723	0.000976155	0.00497526
comp5211_c0_seq2	2.19925	2.8237	10.8608	0.00098222	0.00500297
comp14174_c0_seq1	-1.41223	3.18319	10.8497	0.000988094	0.00502966
comp8990_c0_seq1	0.938463	4.99267	10.8341	0.00099647	0.00506906
comp38299_c0_seq1	2.17406	1.25689	10.8126	0.00100812	0.00511787
comp4321_c0_seq1	1.44649	3.51148	10.8123	0.00100828	0.00511787
comp2926_c0_seq1	0.916326	5.54511	10.8122	0.00100831	0.00511787
comp7387_c0_seq1	-1.00289	6.41644	10.8113	0.00100883	0.00511787
comp6194_c0_seq16	-1.50135	3.42784	10.8105	0.00100928	0.00511787
comp1740_c1_seq1	-2.96027	2.08626	10.8084	0.00101039	0.00512022
comp7933_c0_seq1	1.38007	6.17146	10.8072	0.00101108	0.00512046
comp11575_c0_seq1	1.09058	4.4372	10.8025	0.00101363	0.00512752
comp6050_c1_seq1	2.17938	2.1664	10.8018	0.00101399	0.00512752
comp14933_c0_seq1	-1.43115	4.11587	10.8004	0.00101477	0.00512752
comp2095_c0_seq1	1.06163	5.8384	10.7995	0.00101526	0.00512752
comp7385_c0_seq1	-1.11132	5.84715	10.7987	0.0010157	0.00512752
comp5805_c0_seq4	0.933291	6.17933	10.7917	0.00101958	0.00514158
comp12852_c0_seq1	1.25087	3.36293	10.7913	0.00101978	0.00514158
comp2464_c0_seq2	1.08267	4.24049	10.7597	0.00103734	0.00522682
comp10373_c0_seq1	-1.28169	4.5473	10.7584	0.00103804	0.00522703
comp1429_c0_seq1	-1.00152	5.03917	10.7517	0.00104184	0.00524282
comp14342_c0_seq1	-2.26806	2.86182	10.7475	0.00104423	0.00525153
comp6360_c0_seq17	-1.31654	3.26449	10.7437	0.00104637	0.00525896
comp6052_c0_seq4	-1.09366	4.50851	10.7349	0.00105132	0.00528049
comp1761_c0_seq1	-2.70165	2.02278	10.7259	0.00105646	0.00530298
comp4636_c1_seq2	1.63942	3.21793	10.6965	0.00107337	0.00538355
comp7877_c0_seq1	0.932515	5.15128	10.6957	0.00107387	0.00538355
comp18364_c0_seq1	1.69856	2.60818	10.694	0.00107481	0.00538489
comp5881_c0_seq1	-1.43436	3.20281	10.6924	0.00107578	0.00538635
comp6746_c0_seq1	-1.7358	7.80308	10.6854	0.00107986	0.00540305
comp2854_c0_seq1	1.23884	5.55461	10.6843	0.00108047	0.00540305
comp18638_c0_seq1	3.02455	1.82687	10.6786	0.00108385	0.00541512
comp4944_c0_seq1	3.30462	1.56979	10.6772	0.00108466	0.00541512
comp11573_c0_seq1	1.63032	4.66372	10.6767	0.00108493	0.00541512
comp9449_c0_seq1	-1.40846	4.88402	10.6692	0.00108936	0.00543382
comp4668_c0_seq1	-1.41252	3.47524	10.6656	0.00109144	0.00544078
comp10752_c0_seq1	1.29207	4.20449	10.6622	0.00109349	0.00544759
comp10101_c0_seq1	-1.36716	5.25895	10.6351	0.00110964	0.00552456
comp2476_c0_seq1	-1.57028	5.72001	10.6249	0.00111574	0.00554955
comp13436_c0_seq1	1.16276	4.06907	10.6244	0.00111605	0.00554955
comp17905_c0_seq1	2.68163	2.21509	10.6116	0.00112379	0.00558451
comp8807_c0_seq1	-1.07967	5.49642	10.6058	0.00112736	0.00559875
comp6005_c0_seq1	1.4246	2.70194	10.5962	0.00113319	0.00562419
comp59969_c0_seq1	2.56542	0.58866	10.5936	0.00113478	0.0056286
comp8509_c0_seq1	-0.908196	6.08878	10.5911	0.00113631	0.00563265
comp2809_c0_seq2	-1.2919	6.77417	10.5804	0.00114293	0.00566197
comp6660_c0_seq1	-1.19189	9.27738	10.5784	0.00114419	0.00566464
comp2917_c0_seq1	3.86539	2.846	10.5751	0.00114623	0.00567121
comp5272_c0_seq1	-1.12357	4.19252	10.5722	0.00114804	0.00567574
comp6198_c0_seq6	1.66166	4.13618	10.5713	0.00114857	0.00567574
comp10840_c0_seq1	1.0952	4.51372	10.5667	0.00115143	0.00568636
comp5269_c0_seq4	1.68611	3.12143	10.5428	0.00116642	0.00575679
comp4360_c0_seq1	1.07056	6.66798	10.5404	0.00116796	0.00576081
comp11374_c0_seq1	-1.2893	4.13273	10.5201	0.00118085	0.00582078
comp10376_c0_seq1	-1.56512	3.44416	10.5113	0.00118645	0.00584479
comp4337_c0_seq1	-1.0363	6.02991	10.5003	0.00119353	0.005876
comp6351_c0_seq11	2.29257	4.21345	10.4981	0.00119497	0.00587948
comp11315_c0_seq1	-1.36348	4.02054	10.4807	0.00120629	0.00593147
comp5367_c0_seq2	1.87779	1.69007	10.4683	0.00121443	0.00596784
comp12793_c0_seq1	1.21302	3.81915	10.4497	0.00122673	0.00602384
comp10717_c0_seq1	0.973561	4.5987	10.4487	0.00122734	0.00602384
comp15139_c0_seq1	1.62434	2.30514	10.4455	0.00122949	0.00603063
comp1732_c0_seq1	2.35545	2.33333	10.4405	0.00123282	0.00604325
comp3286_c0_seq2	-1.2801	5.77041	10.4381	0.00123439	0.00604722
comp8172_c0_seq1	-1.02502	5.33473	10.4334	0.00123758	0.00605914
comp7364_c0_seq1	1.19519	6.93805	10.4291	0.00124044	0.00606939
comp5960_c0_seq2	-1.08202	3.91804	10.4273	0.00124167	0.00607165
comp8306_c0_seq1	-1.17317	6.04713	10.4225	0.0012449	0.00608369
comp8783_c0_seq1	0.93202	5.12726	10.4049	0.00125681	0.00613815
comp12535_c0_seq1	1.59996	1.57392	10.4038	0.00125758	0.00613815
comp2756_c0_seq1	1.03298	5.42837	10.401	0.0012595	0.00614371
comp6942_c0_seq1	2.11693	4.95947	10.3907	0.00126653	0.00617425
comp1664_c0_seq2	-1.22632	3.60841	10.3834	0.00127156	0.00619498
comp51056_c0_seq1	1.76383	1.12969	10.3709	0.00128018	0.00623313
comp8799_c0_seq1	1.54722	5.50522	10.3666	0.00128319	0.00624397
comp6094_c0_seq3	1.69949	3.69087	10.3547	0.00129145	0.0062803
comp8548_c0_seq1	0.889161	5.69785	10.3512	0.00129387	0.00628826
comp17747_c0_seq1	-1.72827	3.40165	10.3351	0.00130525	0.00633968
comp6208_c0_seq1	-1.09035	4.52717	10.3336	0.00130627	0.00634077
comp9445_c0_seq1	-2.58911	5.42206	10.3321	0.00130734	0.00634207
comp5387_c0_seq2	1.6539	2.35904	10.3269	0.00131108	0.00635632
comp1892_c0_seq1	-1.16537	3.29902	10.3108	0.00132252	0.00640789
comp5500_c0_seq2	-1.36956	3.13538	10.3014	0.00132929	0.00643677
comp2386_c0_seq1	1.04302	4.86611	10.2913	0.00133656	0.00646804
comp6791_c0_seq1	-1.30651	7.3644	10.2742	0.00134904	0.00652446
comp7414_c0_seq1	-1.33687	6.88993	10.271	0.00135141	0.00653193
comp6904_c0_seq1	1.14188	7.93347	10.267	0.00135433	0.00654208
comp10506_c0_seq1	1.06615	4.49921	10.2416	0.00137305	0.00662848
comp3453_c0_seq2	-1.09501	6.65674	10.2318	0.00138039	0.00665876
comp1553_c0_seq2	1.05352	4.58599	10.2308	0.00138112	0.00665876
comp8416_c0_seq1	1.07624	5.10035	10.2299	0.00138183	0.00665876
comp4048_c0_seq3	1.95096	4.53514	10.2113	0.00139581	0.00672095
comp9060_c0_seq1	-1.01719	5.00789	10.2105	0.00139643	0.00672095
comp10964_c0_seq1	-2.56551	3.72461	10.2048	0.00140079	0.00673786
comp3036_c0_seq2	2.00656	1.9134	10.2031	0.00140208	0.00673999
comp4588_c0_seq1	-1.20682	8.31484	10.1735	0.00142473	0.00684267
comp10747_c0_seq1	1.36251	4.50409	10.1729	0.00142516	0.00684267
comp8426_c0_seq1	-1.50097	6.15906	10.1703	0.00142722	0.00684841
comp21048_c0_seq1	-1.55982	1.56859	10.169	0.00142818	0.00684889
comp12640_c0_seq1	-1.37215	3.90207	10.1679	0.00142909	0.00684911
comp28213_c0_seq1	-1.65018	1.95087	10.1471	0.00144528	0.00692254
comp3994_c0_seq1	1.65129	1.55711	10.1207	0.00146614	0.00701824
comp5778_c0_seq2	-1.12607	4.03965	10.1144	0.00147112	0.00703567
comp4095_c0_seq1	2.19136	1.82977	10.1139	0.00147155	0.00703567
comp5243_c0_seq1	-1.67621	3.44723	10.1053	0.00147844	0.00706048
comp12741_c0_seq1	-1.57427	3.74609	10.1052	0.00147852	0.00706048
comp2199_c0_seq2	-1.17652	10.4783	10.1033	0.00148001	0.00706338
comp5776_c0_seq1	1.90496	3.04234	10.0936	0.00148786	0.00709655
comp8565_c0_seq1	1.04819	5.34156	10.0755	0.00150251	0.00716214
comp7359_c0_seq1	-2.69557	5.37648	10.0594	0.00151569	0.00722064
comp12020_c0_seq1	-1.3133	3.61036	10.058	0.00151691	0.00722212
comp3803_c0_seq2	2.69031	1.3037	10.055	0.00151933	0.0072293
comp36560_c0_seq1	1.67834	1.28233	10.0528	0.00152116	0.00723369
comp6304_c0_seq1	1.21982	6.56198	10.0507	0.00152286	0.00723748
comp2264_c0_seq1	-1.06159	7.56844	10.0422	0.00152993	0.00726673
comp2603_c0_seq1	-1.12996	5.53026	10.0355	0.00153555	0.00728211
comp8512_c0_seq1	-1.85709	5.69504	10.0346	0.00153628	0.00728211
comp5108_c0_seq2	-1.94696	3.16182	10.0345	0.00153634	0.00728211
comp26766_c0_seq1	1.89776	1.12024	10.0339	0.00153684	0.00728211
comp2689_c0_seq1	-1.0051	5.34234	10.0322	0.0015383	0.0072847
comp6195_c0_seq17	1.22959	9.71824	10.0192	0.00154919	0.0073319
comp2683_c0_seq1	1.67452	4.86042	10.0143	0.00155328	0.00734546
comp3126_c0_seq1	0.919138	6.69914	10.0136	0.0015539	0.00734546
comp3642_c0_seq2	-1.72844	5.68354	10.0014	0.00156422	0.00738983
comp19372_c0_seq1	-1.61599	2.02059	9.99474	0.00156988	0.0074122
comp35077_c0_seq1	2.05825	1.42571	9.96264	0.00159749	0.00753807
comp23429_c0_seq1	-2.59037	1.89873	9.93878	0.00161833	0.00763185
comp5883_c0_seq1	-0.908074	5.83489	9.93701	0.00161989	0.0076347
comp5936_c0_seq1	-1.44551	2.44483	9.92599	0.00162961	0.00767599
comp31356_c0_seq1	1.87965	1.08843	9.91868	0.00163609	0.00770194
comp6999_c0_seq1	1.27722	7.48632	9.91648	0.00163805	0.00770659
comp5336_c0_seq4	-1.7039	2.31971	9.91514	0.00163925	0.00770767
comp6677_c0_seq1	-2.1678	8.81229	9.87968	0.00167114	0.00785296
comp4840_c0_seq1	1.50586	3.24475	9.87761	0.00167302	0.00785717
comp4058_c0_seq3	1.02171	4.57429	9.87625	0.00167426	0.00785834
comp2912_c0_seq1	1.09872	4.3933	9.86897	0.0016809	0.00788484
comp6710_c0_seq1	-1.06289	9.51725	9.86702	0.00168268	0.00788491
comp2547_c0_seq1	-1.26046	3.77184	9.86678	0.00168289	0.00788491
comp5872_c0_seq3	-0.950724	5.95655	9.84546	0.00170252	0.00797215
comp40466_c0_seq1	-1.74885	1.64539	9.84197	0.00170575	0.00798259
comp8692_c0_seq1	0.840328	5.70017	9.83549	0.00171177	0.00800604
comp8401_c0_seq1	-1.11861	5.34389	9.83322	0.00171388	0.0080112
comp1606_c0_seq1	-1.20021	4.30577	9.82868	0.00171812	0.0080263
comp23174_c0_seq1	2.35786	1.03417	9.82425	0.00172226	0.0080409
comp3254_c0_seq1	-0.993454	5.10515	9.81666	0.00172938	0.00806945
comp11617_c0_seq1	-1.5365	4.14124	9.8142	0.0017317	0.00807551
comp9123_c0_seq1	-1.66763	5.26195	9.8126	0.0017332	0.00807777
comp3623_c0_seq1	1.70637	1.77228	9.80007	0.00174505	0.00812823
comp6601_c0_seq1	-1.19018	9.76343	9.79841	0.00174663	0.00812998
comp10441_c0_seq1	-2.52023	4.25309	9.79752	0.00174747	0.00812998
comp17467_c0_seq1	1.6851	1.78404	9.79609	0.00174883	0.00813154
comp1931_c0_seq2	-1.51942	1.65247	9.78673	0.00175775	0.00816827
comp3914_c0_seq1	-1.92922	2.03732	9.78174	0.00176254	0.00818571
comp9311_c0_seq1	1.27459	5.03886	9.77862	0.00176553	0.00819482
comp15303_c0_seq1	-1.77125	2.6956	9.7657	0.00177798	0.00824779
comp10186_c0_seq1	-1.44692	5.26511	9.75541	0.00178796	0.00828926
comp32637_c0_seq1	-1.57105	1.62745	9.75111	0.00179214	0.0083038
comp13358_c0_seq1	-1.92899	3.86008	9.74821	0.00179497	0.00831207
comp4880_c0_seq1	1.73122	3.77628	9.74527	0.00179785	0.00832054
comp9134_c0_seq1	1.88699	5.54008	9.74275	0.00180032	0.00832479
comp2599_c0_seq1	1.29981	7.36281	9.74219	0.00180086	0.00832479
comp6922_c0_seq1	-0.970942	7.18434	9.72833	0.00181449	0.00838116
comp19854_c0_seq1	-1.62642	2.26446	9.72704	0.00181576	0.00838116
comp7789_c0_seq1	-1.4798	5.92471	9.72602	0.00181677	0.00838116
comp4837_c0_seq2	-1.47271	2.18534	9.7254	0.00181739	0.00838116
comp4855_c1_seq1	-0.834527	5.94059	9.72445	0.00181833	0.00838116
comp2365_c0_seq1	0.958073	4.38608	9.69626	0.00184644	0.0085058
comp6807_c0_seq1	-1.10687	7.32662	9.69352	0.00184919	0.00851354
comp5487_c0_seq3	1.89361	2.66357	9.68306	0.00185975	0.0085572
comp4419_c0_seq1	1.56587	4.88143	9.68173	0.00186109	0.00855843
comp1791_c0_seq1	1.68624	1.81358	9.67557	0.00186734	0.0085822
comp7607_c0_seq1	-0.859629	6.37522	9.67291	0.00187005	0.0085863
comp2131_c0_seq1	-1.42929	8.9035	9.67257	0.00187039	0.0085863
comp3978_c0_seq1	-1.80364	1.52552	9.66677	0.00187631	0.00860849
comp2490_c0_seq1	1.38729	3.65589	9.66479	0.00187834	0.00861283
comp5074_c0_seq1	-1.41543	3.5219	9.65317	0.00189025	0.00866245
comp7679_c0_seq1	1.23795	5.79509	9.64666	0.00189696	0.00868821
comp27737_c0_seq1	-1.7595	2.14392	9.64443	0.00189927	0.00869377
comp2731_c0_seq1	0.967877	4.42487	9.63929	0.00190459	0.00871312
comp9819_c0_seq1	1.01153	4.82638	9.63812	0.0019058	0.00871366
comp6935_c0_seq1	-0.996926	7.77205	9.63443	0.00190963	0.00872614
comp24959_c0_seq1	2.26089	1.66503	9.62859	0.00191572	0.00874892
comp7156_c0_seq1	1.00951	7.17162	9.62287	0.00192169	0.00877115
comp8473_c0_seq1	1.00881	6.19891	9.62153	0.0019231	0.00877255
comp5914_c0_seq1	-1.02782	5.39068	9.61749	0.00192733	0.00878683
comp10952_c0_seq1	-0.983248	4.44302	9.60474	0.00194075	0.00884294
comp2472_c0_seq1	0.94137	4.24095	9.60112	0.00194459	0.00885465
comp6077_c2_seq1	-1.91832	3.82373	9.60021	0.00194555	0.00885465
comp9373_c0_seq1	0.847705	5.58751	9.59678	0.00194919	0.00886614
comp4305_c0_seq1	-0.879555	5.65179	9.5947	0.0019514	0.00887112
comp12205_c0_seq1	1.27366	3.41627	9.57377	0.00197377	0.00896768
comp3903_c0_seq1	-1.28964	7.03308	9.5706	0.00197718	0.00897806
comp10148_c0_seq1	1.11187	4.75466	9.56701	0.00198105	0.00899049
comp7144_c0_seq1	-1.05125	7.04289	9.5652	0.00198301	0.00899423
comp2076_c0_seq1	-0.945947	5.86662	9.55966	0.001989	0.00901629
comp6503_c0_seq1	-1.18244	10.1294	9.5585	0.00199026	0.00901685
comp6067_c0_seq1	-1.2305	3.03799	9.55619	0.00199276	0.00902302
comp7559_c0_seq1	1.03597	6.39847	9.55233	0.00199696	0.00903691
comp7292_c0_seq1	1.11476	5.28286	9.55112	0.00199827	0.0090377
comp20072_c0_seq1	2.10603	1.78653	9.54754	0.00200218	0.00905022
comp5868_c0_seq7	-1.09587	5.0855	9.54615	0.0020037	0.00905129
comp4283_c0_seq1	1.70032	2.5134	9.54523	0.00200469	0.00905129
comp18858_c0_seq1	-1.43811	1.76252	9.54294	0.0020072	0.00905746
comp5096_c0_seq1	1.03027	4.42563	9.53644	0.00201432	0.00908442
comp6586_c0_seq1	1.07094	9.99416	9.5324	0.00201876	0.00909558
comp2753_c0_seq2	-1.40032	9.70296	9.53211	0.00201908	0.00909558
comp2016_c0_seq2	-0.871529	6.46149	9.52918	0.00202231	0.00910452
comp8750_c0_seq1	-0.90362	5.5789	9.52823	0.00202335	0.00910452
comp3794_c0_seq1	0.916861	5.65041	9.52653	0.00202522	0.00910777
comp2497_c0_seq1	1.69577	3.93476	9.52096	0.00203138	0.00913032
comp20215_c0_seq1	2.17668	1.39343	9.51835	0.00203428	0.00913816
comp17414_c0_seq1	1.54541	2.15895	9.51014	0.0020434	0.00917394
comp19014_c0_seq1	2.6281	1.06948	9.49555	0.00205971	0.00924196
comp3372_c0_seq2	-1.23736	4.45367	9.49169	0.00206405	0.0092562
comp34922_c0_seq1	1.54788	1.62931	9.48955	0.00206645	0.00926177
comp4906_c0_seq1	1.02276	4.09345	9.48505	0.00207153	0.00927927
comp12611_c0_seq1	-1.11433	4.11588	9.47207	0.00208624	0.00933993
comp7453_c0_seq1	1.04426	6.53345	9.45293	0.00210812	0.00943257
comp4942_c1_seq1	-1.76045	3.35128	9.44305	0.00211951	0.00947818
comp4287_c0_seq2	1.3335	2.42138	9.43078	0.00213373	0.00953642
comp9384_c0_seq1	1.06213	6.05777	9.42329	0.00214247	0.0095701
comp5739_c0_seq2	1.0029	4.29345	9.40801	0.0021604	0.00964477
comp1866_c0_seq1	-1.46802	2.79339	9.40632	0.00216239	0.00964825
comp10457_c0_seq1	0.984178	5.25594	9.39264	0.00217859	0.00971505
comp3940_c0_seq1	1.69631	1.71874	9.37883	0.00219505	0.00978069
comp7079_c0_seq1	-0.9806	6.91602	9.37824	0.00219577	0.00978069
comp6912_c0_seq1	-0.997796	7.82692	9.35874	0.00221924	0.00987973
comp11933_c0_seq1	0.990198	4.15524	9.35111	0.00222851	0.00991542
comp1894_c0_seq1	2.45142	2.74601	9.34906	0.00223099	0.00992093
comp10000_c0_seq1	-1.01161	5.66389	9.34536	0.0022355	0.00993544
comp2493_c0_seq2	-1.00961	7.84825	9.34126	0.00224051	0.00995213
comp5250_c0_seq1	-0.987526	7.75761	9.33298	0.00225066	0.00999162
comp6886_c0_seq1	-1.07833	8.12796	9.33074	0.00225342	0.00999827
comp35272_c0_seq1	2.42873	0.758719	9.32684	0.00225821	0.010014
comp2120_c0_seq1	0.873544	5.85499	9.30685	0.00228299	0.0101182
comp2240_c0_seq1	1.33298	7.00625	9.30088	0.00229044	0.0101406
comp1414_c0_seq1	-1.30477	2.62121	9.30076	0.00229058	0.0101406
comp4401_c0_seq1	-0.911076	6.06726	9.29905	0.00229272	0.0101444
comp10182_c0_seq1	-1.10659	4.69765	9.29243	0.00230102	0.0101754
comp15981_c0_seq1	-1.82615	2.48531	9.2853	0.00231	0.0102094
comp5126_c0_seq2	0.866541	5.41581	9.26606	0.00233439	0.0103115
comp2313_c0_seq1	-1.04254	7.29446	9.25805	0.00234463	0.010348
comp6200_c0_seq2	0.977169	5.18622	9.25756	0.00234525	0.010348
comp11957_c0_seq1	1.02211	4.58606	9.25521	0.00234827	0.0103556
comp12149_c0_seq1	1.41377	2.84538	9.25015	0.00235476	0.0103785
comp2516_c0_seq1	-1.03226	8.76877	9.23474	0.00237466	0.0104603
comp4098_c0_seq2	1.91194	1.63697	9.2263	0.00238564	0.0105029
comp6775_c0_seq1	1.29282	8.25911	9.21109	0.00240553	0.0105846
comp3740_c0_seq1	2.56576	1.01341	9.2032	0.00241592	0.0106244
comp7950_c0_seq1	-3.31434	5.65804	9.19212	0.00243059	0.010683
comp2301_c0_seq2	-0.89636	7.13847	9.18681	0.00243765	0.0107082
comp19788_c0_seq1	2.13402	2.02232	9.18479	0.00244034	0.0107141
comp6804_c0_seq1	-0.981664	7.83749	9.18141	0.00244486	0.010728
comp3654_c0_seq2	-1.01143	6.27888	9.16168	0.00247136	0.0108383
comp12590_c0_seq1	1.36612	3.50815	9.15188	0.00248463	0.0108905
comp1675_c0_seq2	-1.22042	4.54922	9.14306	0.00249663	0.0109331
comp6945_c0_seq1	-1.03744	6.88852	9.1427	0.00249712	0.0109331
comp10392_c0_seq1	0.924734	4.93684	9.12446	0.00252214	0.0110366
comp4289_c0_seq2	1.82989	1.53979	9.12231	0.00252511	0.0110435
comp4696_c0_seq2	1.8341	8.3891	9.119	0.00252968	0.0110574
comp5162_c1_seq1	-0.986954	4.42539	9.11512	0.00253505	0.0110748
comp13282_c0_seq1	1.4622	3.74118	9.10924	0.00254322	0.0110994
comp13060_c0_seq1	1.21551	3.22984	9.10906	0.00254347	0.0110994
comp5511_c0_seq2	1.70622	9.93254	9.10241	0.00255273	0.0111337
comp13101_c0_seq1	-1.40362	3.34094	9.09308	0.00256579	0.0111845
comp14722_c0_seq1	-1.60711	2.56367	9.09207	0.00256721	0.0111846
comp2799_c0_seq1	1.29205	6.29022	9.08558	0.00257633	0.0112182
comp2792_c0_seq1	1.49577	3.26699	9.08373	0.00257894	0.0112234
comp2892_c0_seq2	2.28792	6.97439	9.07631	0.00258943	0.0112629
comp4853_c0_seq2	1.28446	3.11686	9.07118	0.0025967	0.0112883
comp8298_c0_seq1	1.1731	5.28567	9.06248	0.00260907	0.0113359
comp17884_c0_seq1	1.2023	3.25031	9.06047	0.00261194	0.0113422
comp8292_c0_seq1	-1.08748	6.37069	9.04494	0.00263423	0.0114327
comp4929_c0_seq2	-1.51477	2.73178	9.043	0.00263703	0.0114387
comp1962_c0_seq2	1.76363	1.74182	9.0333	0.00265106	0.0114886
comp6554_c0_seq1	-1.09423	9.92929	9.03303	0.00265144	0.0114886
comp19192_c0_seq1	1.93847	1.26985	9.00782	0.00268827	0.0116419
comp3318_c0_seq1	0.982739	4.57029	9.00332	0.0026949	0.0116642
comp6095_c0_seq2	-1.38184	2.71749	9.00033	0.0026993	0.0116769
comp2330_c0_seq1	1.2462	4.26204	8.98655	0.00271974	0.0117589
comp7507_c0_seq1	0.80644	6.37009	8.9843	0.00272309	0.011767
comp8738_c0_seq1	1.0454	5.50163	8.97513	0.00273679	0.0118138
comp6924_c0_seq1	1.52961	7.72091	8.97506	0.00273689	0.0118138
comp12147_c0_seq1	-1.0684	4.5062	8.97059	0.00274361	0.0118364
comp5520_c0_seq1	1.23023	3.15146	8.96863	0.00274654	0.0118426
comp1709_c0_seq2	1.16133	3.69952	8.965	0.002752	0.0118597
comp12541_c0_seq1	1.43776	4.08047	8.96309	0.00275489	0.0118618
comp5021_c0_seq3	1.56088	1.62256	8.9627	0.00275547	0.0118618
comp5583_c0_seq3	1.38611	3.10414	8.95822	0.00276224	0.0118845
comp6581_c0_seq1	-2.74405	9.13949	8.94616	0.00278054	0.0119568
comp16359_c0_seq1	1.77334	1.34208	8.92829	0.00280788	0.0120678
comp2179_c0_seq1	-1.09845	10.3879	8.92649	0.00281064	0.0120731
comp2337_c0_seq1	-1.38315	4.34587	8.91677	0.00282563	0.012131
comp8998_c0_seq1	0.848261	5.01772	8.91497	0.00282843	0.0121364
comp8285_c0_seq1	0.973369	6.06478	8.91285	0.00283171	0.012144
comp5041_c0_seq1	-1.25242	4.64	8.90753	0.00283997	0.0121728
comp17216_c0_seq1	1.46013	2.23012	8.90449	0.0028447	0.0121865
comp5524_c0_seq2	1.12486	4.09599	8.89742	0.00285574	0.0122272
comp5023_c0_seq3	1.95055	6.91699	8.89407	0.00286099	0.0122431
comp6972_c0_seq1	-1.20235	7.96797	8.89231	0.00286374	0.0122435
comp7034_c0_seq1	-1.30558	7.72801	8.89205	0.00286415	0.0122435
comp12388_c0_seq1	1.11318	3.86879	8.88828	0.00287007	0.0122574
comp6226_c0_seq3	-1.34295	3.03372	8.88801	0.0028705	0.0122574
comp5498_c0_seq1	-1.06826	7.79456	8.88318	0.0028781	0.0122815
comp5123_c0_seq1	1.50776	4.41658	8.88246	0.00287924	0.0122815
comp16163_c0_seq1	1.55237	2.56319	8.87902	0.00288467	0.0122981
comp5314_c1_seq1	0.881608	5.06583	8.86736	0.00290314	0.0123702
comp2234_c0_seq1	1.01443	6.66319	8.8639	0.00290866	0.0123871
comp6792_c0_seq1	-0.985898	7.3664	8.8625	0.00291089	0.01239
comp3779_c0_seq1	1.44224	2.28275	8.85859	0.00291713	0.0124099
comp6455_c1_seq1	-1.26208	11.9635	8.85067	0.00292982	0.0124515
comp22315_c0_seq1	-1.84392	2.03867	8.85052	0.00293005	0.0124515
comp4083_c0_seq2	-1.1842	7.0358	8.84589	0.00293749	0.0124723
comp5714_c0_seq2	1.05607	3.68499	8.84553	0.00293807	0.0124723
comp7289_c0_seq1	-1.77201	5.42043	8.83234	0.00295938	0.012556
comp6323_c0_seq2	-0.96463	7.03345	8.83028	0.00296273	0.0125611
comp1430_c0_seq1	-1.64861	3.57298	8.82967	0.00296373	0.0125611
comp12645_c0_seq1	-1.83836	3.73536	8.82739	0.00296742	0.01257
comp10762_c0_seq1	-1.47485	3.09486	8.82144	0.00297712	0.0126044
comp23125_c0_seq1	1.6791	1.51246	8.81636	0.00298542	0.0126328
comp51132_c0_seq1	1.53753	1.4761	8.80454	0.00300481	0.0127081
comp7157_c0_seq1	-1.24975	7.08258	8.7887	0.00303102	0.0128121
comp1923_c0_seq1	-1.54181	2.06118	8.78401	0.00303883	0.0128383
comp11435_c0_seq1	1.06183	4.51366	8.77084	0.00306084	0.0129245
comp2746_c0_seq1	-1.12594	4.38714	8.76349	0.0030732	0.0129698
comp2249_c0_seq2	-0.932911	6.64589	8.75871	0.00308127	0.0129969
comp3659_c0_seq1	-2.32334	1.86566	8.75205	0.00309255	0.0130376
comp6447_c0_seq1	1.49612	12.7217	8.75009	0.00309587	0.0130446
comp13016_c0_seq1	-2.2575	3.76868	8.73937	0.00311413	0.0131146
comp7486_c0_seq1	-0.953621	7.29823	8.73776	0.00311687	0.0131192
comp8695_c0_seq1	-1.39265	5.53915	8.73603	0.00311983	0.0131248
comp6184_c0_seq1	-1.47609	4.94464	8.7328	0.00312537	0.0131411
comp13690_c0_seq1	-1.26631	3.35966	8.72966	0.00313075	0.0131567
comp9272_c0_seq1	-0.881143	5.24056	8.72246	0.00314314	0.0132019
comp8327_c0_seq1	-1.22986	5.95209	8.72012	0.00314717	0.0132053
comp5027_c0_seq1	1.81114	2.34505	8.72005	0.00314729	0.0132053
comp1646_c0_seq1	-1.02415	4.32253	8.71895	0.00314919	0.0132063
comp1916_c0_seq1	-2.09191	2.51857	8.71187	0.00316144	0.0132507
comp15609_c0_seq1	2.00265	3.27213	8.70124	0.00317994	0.0133212
comp14305_c0_seq1	-1.15146	3.44312	8.69581	0.00318941	0.0133539
comp2375_c0_seq1	1.04802	4.5229	8.69004	0.00319953	0.0133892
comp4734_c0_seq4	1.9957	4.42268	8.68383	0.00321045	0.0134278
comp5928_c0_seq6	-0.843288	6.12969	8.67993	0.00321734	0.0134495
comp5064_c0_seq1	-0.977168	7.40723	8.67772	0.00322124	0.0134588
comp1701_c0_seq1	0.989716	4.4465	8.66848	0.00323762	0.0135201
comp15671_c0_seq1	1.96328	2.5114	8.66409	0.00324543	0.0135456
comp3598_c0_seq1	-2.58467	1.44556	8.65899	0.00325451	0.0135764
comp7969_c0_seq1	0.788657	5.77578	8.6444	0.00328068	0.0136784
comp7810_c0_seq1	-1.01554	5.96327	8.64217	0.00328471	0.013688
comp1802_c1_seq1	-1.54434	1.99847	8.63587	0.00329608	0.0137282
comp4556_c1_seq1	-1.31697	3.89334	8.63165	0.00330372	0.0137528
comp2802_c0_seq1	1.09561	4.19831	8.62994	0.00330682	0.0137585
comp9865_c0_seq1	0.977886	4.79498	8.61526	0.00333358	0.0138626
comp16991_c0_seq1	-1.36172	2.58156	8.60942	0.00334428	0.0138998
comp3830_c0_seq1	-1.48819	4.09442	8.60593	0.0033507	0.0139192
comp4553_c0_seq1	1.98363	1.85285	8.5961	0.00336884	0.0139873
comp3448_c0_seq1	-2.30576	1.22816	8.59246	0.00337557	0.0140079
comp7052_c0_seq1	0.958386	7.21909	8.58935	0.00338135	0.0140206
comp2257_c0_seq2	1.28916	6.4149	8.58891	0.00338216	0.0140206
comp2418_c0_seq1	-1.27685	8.91173	8.58201	0.003395	0.0140653
comp15168_c0_seq1	-1.46315	3.20677	8.58123	0.00339647	0.0140653
comp2036_c0_seq2	-1.02864	6.75212	8.57932	0.00340002	0.0140661
comp10013_c0_seq1	-1.09202	4.52942	8.57922	0.00340022	0.0140661
comp2943_c0_seq1	1.15387	5.92733	8.57352	0.00341088	0.0141029
comp3896_c0_seq1	-1.12694	6.53945	8.57223	0.00341328	0.0141055
comp26697_c0_seq1	1.56587	1.87065	8.56394	0.00342886	0.0141593
comp5983_c1_seq1	0.905143	4.82716	8.56342	0.00342985	0.0141593
comp3677_c0_seq1	-1.00209	5.90588	8.55793	0.0034402	0.0141919
comp28310_c0_seq1	-1.58462	1.29371	8.55734	0.00344132	0.0141919
comp9939_c0_seq1	-1.13427	5.26522	8.54813	0.00345878	0.0142565
comp28346_c0_seq1	2.97815	1.11555	8.54545	0.00346388	0.0142701
comp3656_c0_seq1	-1.74486	1.30633	8.53998	0.00347429	0.0143056
comp3063_c0_seq1	-2.5807	1.44327	8.52591	0.00350125	0.0144091
comp26096_c0_seq1	2.17925	0.725978	8.52363	0.00350565	0.0144198
comp14263_c0_seq1	-1.46328	3.21192	8.52212	0.00350856	0.0144243
comp65514_c0_seq1	3.76887	0.376174	8.51521	0.00352191	0.0144717
comp5197_c0_seq1	-0.98604	4.73452	8.50689	0.00353804	0.0145305
comp29970_c0_seq1	3.19863	1.55777	8.50594	0.00353989	0.0145305
comp2557_c0_seq1	-1.01388	4.86948	8.50406	0.00354355	0.0145381
comp13192_c0_seq1	2.55967	1.41695	8.50194	0.00354768	0.0145401
comp4904_c0_seq4	1.08122	3.48142	8.50113	0.00354927	0.0145401
comp20224_c0_seq1	2.2546	1.09416	8.50098	0.00354954	0.0145401
comp3344_c0_seq1	-0.843343	5.61509	8.48739	0.00357616	0.0146352
comp14154_c0_seq1	-3.5971	2.76819	8.48726	0.00357643	0.0146352
comp6281_c0_seq4	1.37294	4.1489	8.48489	0.00358107	0.0146467
comp2553_c0_seq2	-1.10666	7.75824	8.4834	0.00358401	0.0146512
comp3168_c0_seq1	1.29276	2.84271	8.46859	0.00361332	0.0147633
comp6043_c0_seq3	-1.00014	8.40615	8.46129	0.00362784	0.0148138
comp2617_c0_seq1	1.05132	9.29975	8.46051	0.0036294	0.0148138
comp5154_c0_seq1	1.62041	4.23293	8.45608	0.00363826	0.0148393
comp6815_c0_seq1	-1.23425	8.93363	8.45552	0.00363938	0.0148393
comp5034_c0_seq2	-1.01481	7.57111	8.45063	0.00364917	0.0148716
comp6270_c0_seq5	-1.80679	4.15818	8.44273	0.00366505	0.0149287
comp5026_c0_seq4	1.62915	1.44532	8.43519	0.00368028	0.0149831
comp2208_c0_seq1	1.7408	6.40622	8.4329	0.00368492	0.0149943
comp8139_c0_seq1	-0.85801	6.05168	8.42792	0.00369503	0.0150277
comp4845_c0_seq1	-1.23047	10.4637	8.41899	0.00371323	0.015094
comp7498_c0_seq1	0.868248	7.05769	8.41066	0.00373026	0.0151555
comp4451_c0_seq1	0.971295	5.39623	8.39161	0.00376958	0.0153074
comp7332_c0_seq1	-0.998927	6.64644	8.38877	0.00377546	0.0153235
comp4294_c0_seq1	0.809515	5.88694	8.38564	0.00378198	0.0153421
comp17660_c0_seq1	-1.53673	2.28171	8.37745	0.00379904	0.0154035
comp28930_c0_seq1	1.74201	1.34348	8.37529	0.00380358	0.015414
comp3491_c0_seq2	-2.00522	1.09425	8.37162	0.00381126	0.0154345
comp1410_c0_seq1	-1.60725	2.62517	8.37101	0.00381253	0.0154345
comp8784_c0_seq1	-1.02173	5.03567	8.36844	0.00381792	0.0154485
comp1622_c0_seq1	-1.26613	3.50305	8.35964	0.00383647	0.0155156
comp12233_c0_seq1	-1.0597	4.63653	8.3549	0.00384649	0.0155483
comp5723_c0_seq2	1.62283	4.15761	8.34148	0.003875	0.0156555
comp2050_c0_seq1	1.07598	6.26902	8.33992	0.00387833	0.015657
comp9274_c0_seq1	-1.23889	5.16148	8.339	0.00388029	0.015657
comp7176_c0_seq1	-0.953459	7.13715	8.33854	0.00388127	0.015657
comp1510_c0_seq2	-1.11662	3.30481	8.32648	0.00390713	0.0157533
comp12707_c0_seq1	1.9238	2.25918	8.32182	0.00391716	0.0157858
comp1482_c0_seq1	-1.21382	2.8509	8.31585	0.00393007	0.0158298
comp23704_c0_seq1	-1.47601	1.80842	8.30183	0.00396052	0.0159444
comp11035_c0_seq1	1.04708	4.24941	8.29965	0.00396528	0.0159554
comp42238_c0_seq1	1.93799	1.2046	8.2956	0.00397412	0.0159829
comp9348_c0_seq1	1.01532	5.30853	8.2873	0.00399233	0.016045
comp11287_c0_seq1	-1.13154	4.40643	8.28669	0.00399368	0.016045
comp7118_c0_seq1	-1.11418	6.89559	8.28581	0.0039956	0.016045
comp3888_c0_seq2	-1.85947	1.8943	8.27809	0.00401263	0.0161052
comp2692_c0_seq2	0.861929	4.74951	8.27566	0.00401801	0.0161187
comp3403_c0_seq2	-0.92573	5.92238	8.2736	0.00402257	0.0161288
comp5891_c0_seq1	-1.03618	5.23642	8.27225	0.00402556	0.0161327
comp15757_c0_seq1	1.93905	1.16928	8.26167	0.00404909	0.0162144
comp1613_c0_seq1	-0.981709	4.88335	8.26124	0.00405004	0.0162144
comp1425_c0_seq1	-1.19365	3.19027	8.25863	0.00405587	0.0162296
comp18435_c0_seq1	2.02751	1.53614	8.25631	0.00406105	0.0162422
comp2380_c0_seq1	-1.06778	8.46368	8.25174	0.0040713	0.016275
comp3699_c0_seq1	-0.898287	7.78733	8.24412	0.00408843	0.0163352
comp2774_c0_seq2	-1.20208	7.0475	8.24095	0.00409558	0.0163556
comp7007_c0_seq1	-1.03017	7.45241	8.23817	0.00410185	0.0163669
comp39222_c0_seq1	-1.6441	1.56158	8.23787	0.00410252	0.0163669
comp7728_c0_seq1	-1.07309	6.40402	8.23372	0.00411191	0.0163882
comp7083_c0_seq1	1.23801	6.33173	8.23368	0.004112	0.0163882
comp4386_c0_seq2	-0.959822	5.43363	8.22335	0.00413548	0.0164735
[truncated: 5,955 more rows]

## Sheet: FSvsF
File_S5 “Global transcriptional analysis suggests Lasiodiplodia theobromae pathogenicity factors involved in modulation of grapevine defensive response”
Marcos Paolinelli-Alfonso1, Jose Manuel Villalobos-Escobedo2, José Fabricio López-Hernández2, Clara Galindo-Sánchez3, Philippe Rolshausen4, Alfredo Heriberto Herrera-Estrella2 and Rufina Hernández-Martínez1
1Centro de Investigación Científica y de Educación Superior de Ensenada. Departamento de Microbiología. Ensenada, Baja California, México.2Laboratorio Nacional de Genómica para la Biodiversidad (LANGEBIO). Centro de Investigación y de Estudios Avanzados del I. P. N. Irapuato, Guanajuato, México.3 Centro de Investigación Científica y de Educación Superior de Ensenada. Departamento de Biotecnología…
transcripts_ID	logFC	logCPM	LR	PValue	FDR
comp9427_c0_seq1	-4.3519	4.63139	91.5016	1.11501e-21	8.86544e-18
comp8870_c0_seq1	-4.113	5.56763	81.4156	1.82909e-19	7.27154e-16
comp6746_c0_seq1	-5.44365	7.80308	74.3825	6.43557e-18	1.70564e-14
comp6353_c0_seq2	3.92394	5.9892	67.5272	2.07798e-16	3.75975e-13
comp8083_c0_seq1	-4.08487	5.88287	67.2727	2.36433e-16	3.75975e-13
comp2429_c0_seq1	-3.42979	4.28833	62.1516	3.18006e-15	4.21411e-12
comp2182_c0_seq2	-3.09692	9.64667	61.6426	4.11812e-15	4.6776e-12
comp8986_c0_seq1	-4.40991	5.16366	61.18	5.20868e-15	5.17678e-12
comp8179_c0_seq1	-2.36185	5.59482	59.8794	1.00852e-14	8.90971e-12
comp7226_c0_seq1	-2.74594	6.90276	59.3207	1.33962e-14	1.06513e-11
comp1994_c0_seq2	-4.12361	2.74935	57.3491	3.64932e-14	2.6378e-11
comp5934_c1_seq4	-3.97875	4.84307	56.1036	6.87497e-14	4.55524e-11
comp6498_c0_seq1	-3.22984	10.9527	55.7939	8.04817e-14	4.92239e-11
comp10406_c0_seq1	-3.41776	4.87953	52.8711	3.56179e-13	2.02284e-10
comp18096_c0_seq1	-4.2758	2.71534	51.4624	7.29826e-13	3.86856e-10
comp2181_c0_seq1	-4.9866	11.008	51.2325	8.20479e-13	4.07727e-10
comp7246_c0_seq1	-3.34411	6.60578	50.6222	1.11969e-12	5.23685e-10
comp7061_c0_seq1	-3.40604	6.53747	49.806	1.69723e-12	7.25053e-10
comp8080_c0_seq1	-2.04222	5.87433	49.7655	1.73261e-12	7.25053e-10
comp5970_c0_seq2	-2.30898	5.21275	48.5666	3.19255e-12	1.2692e-09
comp2413_c0_seq1	-2.5566	4.11191	48.4229	3.43528e-12	1.30066e-09
comp11752_c0_seq1	-3.28716	4.44272	47.4392	5.67359e-12	2.05049e-09
comp9388_c0_seq1	-3.41386	5.00418	46.7753	7.96106e-12	2.7521e-09
comp1569_c0_seq1	2.89042	3.99203	45.2072	1.77253e-11	5.87226e-09
comp2742_c0_seq1	2.11214	5.32417	44.9197	2.05279e-11	6.52868e-09
comp10693_c0_seq1	-2.33411	4.5121	44.664	2.33916e-11	7.15334e-09
comp2163_c0_seq1	-2.38534	7.23575	44.5555	2.4725e-11	7.28105e-09
comp7051_c0_seq1	-2.94616	6.58914	44.4836	2.56501e-11	7.28372e-09
comp4452_c0_seq2	-3.65364	4.56001	44.3283	2.77669e-11	7.61291e-09
comp3644_c0_seq2	2.55646	5.9424	44.2517	2.88748e-11	7.65277e-09
comp8841_c0_seq1	2.04328	5.36115	42.5437	6.91211e-11	1.75446e-08
comp10437_c0_seq1	2.06811	4.69808	42.502	7.06108e-11	1.75446e-08
comp7076_c0_seq1	-3.61799	6.54707	42.2716	7.94393e-11	1.91401e-08
comp2276_c0_seq1	3.56707	5.81336	41.7904	1.01603e-10	2.37602e-08
comp7220_c0_seq1	-2.86413	6.89784	41.4069	1.2362e-10	2.8083e-08
comp8412_c0_seq1	-2.26619	5.32201	40.6804	1.79275e-10	3.9595e-08
comp4638_c1_seq1	2.6618	10.1607	40.0685	2.45211e-10	5.26938e-08
comp1681_c0_seq2	-3.30086	3.50238	39.5147	3.25607e-10	6.81289e-08
comp17843_c0_seq1	-5.68995	1.81876	39.3763	3.4952e-10	7.12573e-08
comp5341_c0_seq1	3.66007	2.49591	39.094	4.03874e-10	8.028e-08
comp9533_c0_seq1	-3.52042	4.96961	38.9513	4.34517e-10	8.42646e-08
comp8644_c0_seq1	2.31765	5.17344	38.8932	4.47639e-10	8.47423e-08
comp2357_c0_seq1	-2.68686	3.74093	38.7237	4.88252e-10	9.02813e-08
comp6770_c0_seq1	2.37935	8.44917	38.6154	5.16095e-10	9.32607e-08
comp7302_c0_seq1	-2.49594	6.4116	37.7869	7.89101e-10	1.39425e-07
comp8620_c0_seq1	-2.84701	5.70021	36.0096	1.96348e-09	3.39384e-07
comp10733_c0_seq1	-3.94426	4.62415	35.8614	2.11865e-09	3.51757e-07
comp9966_c0_seq1	5.06018	4.99822	35.8244	2.15929e-09	3.51757e-07
comp7938_c0_seq1	-2.55376	6.01212	35.8167	2.16779e-09	3.51757e-07
comp1454_c0_seq1	-2.75994	3.41654	35.1478	3.05609e-09	4.85979e-07
comp16980_c0_seq1	-4.06109	2.12753	34.9443	3.39272e-09	5.28932e-07
comp6254_c0_seq4	-3.16396	4.36285	34.8525	3.55645e-09	5.43796e-07
comp1828_c0_seq2	3.94932	2.61955	34.6131	4.02188e-09	6.03358e-07
comp1493_c0_seq2	-3.17574	3.27289	34.166	5.06059e-09	7.45125e-07
comp4709_c0_seq1	-3.69644	3.0329	33.8778	5.86833e-09	8.48348e-07
comp16355_c0_seq1	2.51622	2.83938	33.7931	6.12974e-09	8.70314e-07
comp10091_c0_seq1	-2.49763	4.81359	33.6669	6.54056e-09	9.12351e-07
comp7442_c0_seq1	-1.89204	5.88495	33.4115	7.45798e-09	1.02239e-06
comp5012_c0_seq2	-1.82185	7.08412	32.8542	9.93353e-09	1.33867e-06
comp5834_c1_seq1	3.33796	3.80258	32.7898	1.02683e-08	1.36072e-06
comp7025_c0_seq1	2.07686	7.02379	32.6356	1.11159e-08	1.4489e-06
comp7467_c0_seq1	-3.18146	6.39366	32.1352	1.43807e-08	1.8442e-06
comp3211_c0_seq1	-4.17683	3.80993	32.0788	1.48042e-08	1.86838e-06
comp1851_c0_seq1	6.78838	1.68152	31.9279	1.60002e-08	1.98777e-06
comp23720_c0_seq1	-4.09821	1.19801	31.8458	1.66909e-08	2.04169e-06
comp2497_c0_seq1	3.24309	3.93476	31.686	1.81223e-08	2.18319e-06
comp6730_c0_seq1	2.26251	8.49248	31.6403	1.85536e-08	2.20179e-06
comp5931_c0_seq1	-1.95946	5.66385	31.182	2.34929e-08	2.74694e-06
comp5202_c0_seq2	-2.3797	3.88939	30.8694	2.7599e-08	3.18028e-06
comp8557_c0_seq1	-1.70597	5.58031	30.5408	3.26916e-08	3.7133e-06
comp9197_c0_seq1	-3.02267	4.80799	30.5085	3.32403e-08	3.71372e-06
comp9719_c0_seq1	-1.65373	5.17294	30.4859	3.36295e-08	3.71372e-06
comp8892_c0_seq1	-3.6909	5.17861	30.3573	3.59357e-08	3.91404e-06
comp6733_c0_seq1	-2.77469	8.43084	30.0829	4.13975e-08	4.448e-06
comp1485_c0_seq2	2.66121	3.11857	29.7439	4.93066e-08	5.22715e-06
comp11842_c0_seq1	3.32625	4.24409	29.6511	5.17229e-08	5.41117e-06
comp5187_c0_seq1	-3.95061	2.61524	29.3557	6.02395e-08	6.22032e-06
comp9838_c0_seq1	-3.81161	4.53598	29.2817	6.25842e-08	6.37958e-06
comp3923_c0_seq2	-1.99397	7.21008	29.1097	6.83927e-08	6.88342e-06
comp6711_c0_seq1	-1.84074	8.53327	29.0633	7.00502e-08	6.96212e-06
comp11297_c0_seq1	2.0864	4.44938	29.0065	7.21359e-08	7.08089e-06
comp9689_c0_seq1	-2.00633	5.07187	28.6307	8.75815e-08	8.4922e-06
comp6559_c0_seq1	-2.54509	9.46221	28.5211	9.26842e-08	8.83596e-06
comp9991_c0_seq1	-1.56074	5.10025	28.5072	9.33493e-08	8.83596e-06
comp11703_c0_seq1	1.73449	4.5413	28.3271	1.02454e-07	9.58368e-06
comp6354_c0_seq5	-1.75138	4.83029	28.2171	1.08441e-07	1.00258e-05
comp4282_c0_seq1	1.93741	5.95835	28.0552	1.17905e-07	1.07754e-05
comp6375_c0_seq5	-1.90902	4.48775	27.9966	1.21527e-07	1.09802e-05
comp3422_c0_seq1	1.71402	5.42166	27.8694	1.29787e-07	1.15948e-05
comp8108_c0_seq1	-1.68016	5.60065	27.6828	1.42929e-07	1.2627e-05
comp7842_c0_seq1	-2.18096	6.03384	27.5665	1.51787e-07	1.32583e-05
comp13384_c0_seq1	4.9025	3.69902	27.5408	1.53817e-07	1.32583e-05
comp5377_c0_seq2	-4.18913	1.81992	27.516	1.55804e-07	1.32583e-05
comp5864_c0_seq1	1.82859	3.61795	27.5043	1.56745e-07	1.32583e-05
comp6738_c0_seq1	2.42192	8.9222	27.2813	1.75902e-07	1.47221e-05
comp3647_c0_seq1	-3.02269	2.71658	27.1766	1.85694e-07	1.53797e-05
comp6794_c0_seq1	1.70523	7.98772	27.1532	1.87958e-07	1.54068e-05
comp11952_c0_seq1	-1.77937	4.59547	26.9211	2.11933e-07	1.71947e-05
comp4875_c0_seq1	-3.82194	2.44757	26.846	2.20328e-07	1.76952e-05
comp2667_c0_seq1	-2.42334	4.1211	26.7433	2.32356e-07	1.84731e-05
comp4656_c0_seq1	2.28309	8.79427	26.7098	2.36424e-07	1.84731e-05
comp2282_c0_seq1	2.31855	8.04663	26.7052	2.36983e-07	1.84731e-05
comp6875_c0_seq1	-2.07202	8.02374	26.6842	2.39567e-07	1.84932e-05
comp7971_c0_seq1	-1.95676	6.08166	26.6364	2.45573e-07	1.87745e-05
comp1760_c0_seq1	-2.69474	2.26948	26.4312	2.73093e-07	2.06797e-05
comp4276_c0_seq1	3.41057	5.07352	26.2847	2.9461e-07	2.19064e-05
comp9413_c0_seq1	-1.64357	5.0528	26.2835	2.94803e-07	2.19064e-05
comp8218_c0_seq1	1.95646	5.87249	26.1532	3.15367e-07	2.32175e-05
comp22531_c0_seq1	-3.89366	1.59157	26.1235	3.20263e-07	2.33616e-05
comp4447_c0_seq2	-2.74021	6.43065	26.0877	3.26255e-07	2.34853e-05
comp7976_c0_seq1	2.01201	6.29012	26.0782	3.27866e-07	2.34853e-05
comp8749_c0_seq1	1.45074	5.58365	26.046	3.33376e-07	2.36667e-05
comp8146_c0_seq1	1.74058	5.4371	26.0039	3.40736e-07	2.39751e-05
comp6226_c0_seq3	-2.48644	3.03372	25.8606	3.66991e-07	2.5596e-05
comp8441_c0_seq1	1.74451	5.56874	25.7049	3.97819e-07	2.75049e-05
comp7250_c0_seq1	1.66327	6.76144	25.461	4.51427e-07	3.06834e-05
comp2217_c0_seq1	2.30351	7.81706	25.4606	4.5151e-07	3.06834e-05
comp2460_c0_seq1	2.34595	4.40594	25.3978	4.6645e-07	3.14301e-05
comp24244_c0_seq1	-3.43411	1.94976	25.2588	5.01301e-07	3.31843e-05
comp4736_c0_seq1	3.0571	3.40025	25.2518	5.03114e-07	3.31843e-05
comp16333_c0_seq1	-3.08632	2.69986	25.2446	5.05006e-07	3.31843e-05
comp24862_c0_seq1	-3.47342	1.97197	25.1296	5.36038e-07	3.49347e-05
comp7863_c0_seq1	-1.81795	5.80502	25.103	5.43482e-07	3.51319e-05
comp10076_c0_seq1	-6.263	3.65947	24.8935	6.05853e-07	3.88479e-05
comp4291_c1_seq2	1.53226	5.39122	24.5607	7.2007e-07	4.55385e-05
comp10024_c0_seq1	-2.83889	4.50404	24.5559	7.21845e-07	4.55385e-05
comp7134_c0_seq1	2.15918	7.38462	24.5412	7.27378e-07	4.55385e-05
comp1927_c0_seq1	-2.30206	2.78602	24.3538	8.01664e-07	4.97971e-05
comp5548_c0_seq1	-2.85638	4.45531	24.1829	8.76089e-07	5.37211e-05
comp5732_c0_seq3	-1.65979	6.90294	24.1779	8.78348e-07	5.37211e-05
comp12056_c0_seq1	-5.07789	3.19815	24.1361	8.9763e-07	5.44017e-05
comp1641_c0_seq1	-4.45728	2.63129	24.1242	9.03161e-07	5.44017e-05
comp2615_c0_seq1	1.41532	5.20918	24.0455	9.40871e-07	5.60622e-05
comp12501_c0_seq1	-2.90712	3.19684	24.0374	9.4483e-07	5.60622e-05
comp3521_c0_seq2	-2.67641	4.62842	24.0102	9.58245e-07	5.64371e-05
comp15942_c0_seq1	-3.81327	2.16557	23.809	1.06384e-06	6.21201e-05
comp5007_c0_seq3	1.77344	3.7872	23.7972	1.07036e-06	6.21201e-05
comp2133_c0_seq2	2.23042	8.7315	23.6484	1.15645e-06	6.62386e-05
comp6912_c0_seq1	-1.61252	7.82692	23.6458	1.15799e-06	6.62386e-05
comp7145_c0_seq1	1.42702	6.84106	23.5786	1.19917e-06	6.81041e-05
comp12417_c0_seq1	-2.53186	3.93583	23.4534	1.27975e-06	7.21652e-05
comp5770_c0_seq4	-5.4534	3.32858	23.2573	1.41708e-06	7.93465e-05
comp11514_c0_seq1	1.63928	4.58501	23.2284	1.43854e-06	7.97593e-05
comp31588_c0_seq1	-4.19952	0.843574	23.2205	1.44452e-06	7.97593e-05
comp6516_c0_seq1	-2.21974	10.2664	23.2054	1.45585e-06	7.98306e-05
comp9664_c0_seq1	3.06105	4.67256	23.1745	1.47945e-06	8.05691e-05
comp5445_c0_seq2	-1.43057	6.57208	23.1553	1.49431e-06	8.08251e-05
comp11074_c0_seq1	-2.20193	4.34651	23.1157	1.5254e-06	8.19491e-05
comp6117_c0_seq1	1.43248	4.95622	23.0928	1.54368e-06	8.23743e-05
comp7300_c0_seq1	3.19259	6.8586	22.9395	1.67177e-06	8.80531e-05
comp6638_c0_seq1	2.30647	8.29008	22.939	1.67225e-06	8.80531e-05
comp10441_c0_seq1	-4.19991	4.25309	22.9226	1.68653e-06	8.82213e-05
comp9939_c0_seq1	-1.91332	5.26522	22.8953	1.71067e-06	8.88987e-05
comp26988_c0_seq1	3.66791	2.12356	22.7722	1.82388e-06	9.41668e-05
comp12687_c0_seq1	-2.44282	3.36433	22.7127	1.88119e-06	9.64989e-05
comp4696_c0_seq2	3.01701	8.3891	22.553	2.04422e-06	0.00010419
comp14476_c0_seq1	2.99404	2.85188	22.505	2.09602e-06	0.00010615
comp19343_c0_seq1	4.36983	1.87329	22.4872	2.11552e-06	0.000106459
comp22097_c0_seq1	-4.10751	0.870734	22.3359	2.28884e-06	0.000114456
comp5027_c0_seq1	2.95599	2.34505	22.2341	2.41346e-06	0.000119934
comp7153_c0_seq1	-1.9411	7.16602	22.1794	2.48317e-06	0.000122632
comp2299_c0_seq2	-1.4992	6.78194	22.1544	2.51583e-06	0.000123477
comp4584_c0_seq1	-2.11106	3.57807	22.0829	2.61128e-06	0.000127376
comp9188_c0_seq1	-1.89893	4.97832	22.029	2.6856e-06	0.000130203
comp12863_c0_seq1	-2.27786	3.23894	21.9803	2.75461e-06	0.000132739
comp3097_c0_seq1	-3.00429	1.61119	21.9556	2.79032e-06	0.000133056
comp18208_c0_seq1	-2.85418	1.87674	21.9526	2.79467e-06	0.000133056
comp11100_c0_seq1	1.48336	4.77368	21.9304	2.82726e-06	0.000133807
comp4218_c0_seq3	-1.5969	6.03817	21.8869	2.89199e-06	0.00013606
comp2573_c0_seq2	3.06077	9.64626	21.8648	2.92553e-06	0.000136829
comp2247_c0_seq1	1.43535	6.96508	21.7553	3.09737e-06	0.000143199
comp2316_c0_seq1	-1.702	7.06295	21.755	3.09776e-06	0.000143199
comp5584_c0_seq1	-3.04351	5.75039	21.6898	3.20486e-06	0.000147294
comp8828_c0_seq1	-1.63914	4.97898	21.6757	3.22857e-06	0.000147531
comp1883_c0_seq1	-2.0622	2.61271	21.5506	3.44606e-06	0.000156168
comp18857_c0_seq1	-2.16465	3.29441	21.5446	3.45687e-06	0.000156168
comp2304_c0_seq1	-2.37494	6.88873	21.4856	3.56496e-06	0.000160141
comp6427_c0_seq8	1.53889	4.19732	21.3477	3.83081e-06	0.000171117
comp5386_c0_seq2	-2.34241	4.76919	21.2576	4.01511e-06	0.000177395
comp7703_c0_seq1	-1.57937	5.80352	21.2572	4.01598e-06	0.000177395
comp4442_c0_seq2	-1.3164	6.01087	21.1858	4.16839e-06	0.00018311
comp2586_c0_seq1	1.89405	5.39115	21.1567	4.23216e-06	0.000184889
comp7423_c0_seq1	-1.44415	6.76235	21.1306	4.29028e-06	0.000186404
comp5977_c0_seq1	-1.81509	11.2679	21.0343	4.51136e-06	0.000194945
comp3842_c0_seq2	-2.85256	2.3961	21.0135	4.56062e-06	0.000196008
comp12841_c0_seq1	-5.02788	2.94883	20.9881	4.62153e-06	0.000197558
comp6810_c0_seq1	3.71121	8.11355	20.9	4.83886e-06	0.000205693
comp7312_c0_seq1	1.91167	7.25327	20.8903	4.86358e-06	0.000205693
comp9831_c0_seq1	2.25873	3.744	20.8738	4.90553e-06	0.00020637
comp5611_c0_seq2	-2.56945	3.18742	20.824	5.03473e-06	0.00021069
comp6452_c0_seq1	-2.51099	12.3366	20.6974	5.3788e-06	0.00022391
comp6932_c0_seq1	-1.99418	7.50298	20.6767	5.43746e-06	0.000225173
comp16195_c0_seq1	-4.56104	2.17544	20.6006	5.65797e-06	0.000233091
comp5835_c0_seq3	-1.69059	6.23581	20.5403	5.8388e-06	0.000239301
comp9585_c0_seq1	1.74506	4.76559	20.4847	6.01107e-06	0.000245098
comp9973_c0_seq1	-1.83392	3.98919	20.4503	6.1199e-06	0.000248262
comp15981_c0_seq1	-2.91964	2.48531	20.3678	6.38972e-06	0.000257892
comp10077_c0_seq1	1.41258	5.44723	20.3274	6.52601e-06	0.000262062
comp10508_c0_seq1	-3.12702	4.48398	20.309	6.58892e-06	0.000263259
comp6531_c0_seq1	2.59265	11.6126	20.2854	6.67066e-06	0.000264572
comp7917_c0_seq1	1.67525	6.11773	20.2804	6.68834e-06	0.000264572
comp6859_c0_seq1	-1.60548	7.87089	20.1894	7.01397e-06	0.00027608
comp1968_c0_seq2	-2.18642	2.87005	20.1409	7.19429e-06	0.000280549
comp6937_c0_seq1	-1.85898	7.16392	20.1329	7.22439e-06	0.000280549
comp2139_c0_seq1	2.9636	8.32488	20.1305	7.23337e-06	0.000280549
comp2571_c0_seq2	-1.83916	3.8281	20.0747	7.44767e-06	0.000287458
comp12382_c0_seq1	-1.64871	3.74352	20.0031	7.7318e-06	0.000296983
comp12541_c0_seq1	2.18987	4.08047	19.9804	7.82388e-06	0.000299075
comp4684_c0_seq1	-2.47052	7.73599	19.9658	7.88411e-06	0.000299437
comp3687_c0_seq1	1.42356	5.29303	19.9598	7.90865e-06	0.000299437
comp8260_c0_seq1	-2.27163	5.94844	19.8595	8.33457e-06	0.000314067
comp32637_c0_seq1	-2.53077	1.62745	19.8448	8.39912e-06	0.000315007
comp9071_c0_seq1	-4.03321	4.88364	19.8283	8.47202e-06	0.000316249
comp2057_c0_seq1	-1.60606	6.3184	19.7798	8.68942e-06	0.000322849
comp12483_c0_seq1	-2.16833	3.4948	19.7497	8.82753e-06	0.000326132
comp6915_c0_seq1	2.13751	7.74104	19.7427	8.85982e-06	0.000326132
comp11617_c0_seq1	-2.25547	4.14124	19.6358	9.36947e-06	0.000343303
comp6506_c0_seq1	3.06996	9.91006	19.6235	9.43019e-06	0.000343942
comp7501_c0_seq1	-1.48317	6.11264	19.5628	9.73465e-06	0.000353426
comp14147_c0_seq1	-2.39304	3.42705	19.4743	1.01965e-05	0.000367948
comp5063_c0_seq3	-3.07879	7.29372	19.4685	1.02272e-05	0.000367948
comp10373_c0_seq1	-1.76369	4.5473	19.444	1.03593e-05	0.000371023
comp2768_c0_seq1	1.3873	4.70033	19.4065	1.05649e-05	0.000375078
comp1903_c0_seq2	-3.19968	2.81773	19.4023	1.05881e-05	0.000375078
comp8320_c0_seq1	-1.39049	5.33173	19.3976	1.06141e-05	0.000375078
comp7158_c0_seq1	1.50286	6.97053	19.3666	1.0788e-05	0.000379537
comp9251_c0_seq1	-1.55162	4.95158	19.3224	1.10403e-05	0.000384112
comp5634_c0_seq7	-1.90137	5.50795	19.3208	1.10493e-05	0.000384112
comp4539_c0_seq1	-2.79164	2.58786	19.3129	1.10956e-05	0.000384112
comp8689_c0_seq1	-1.79833	5.48847	19.3102	1.11113e-05	0.000384112
comp26603_c0_seq1	-3.55378	1.08857	19.2448	1.14986e-05	0.000395781
comp8724_c0_seq1	-1.65064	5.74317	19.2159	1.16735e-05	0.000400067
comp6956_c0_seq1	-2.41705	6.94417	19.2003	1.17693e-05	0.00040162
comp2199_c0_seq2	1.63964	10.4783	19.1718	1.19467e-05	0.000405933
comp8184_c0_seq1	-2.82814	5.80366	19.0982	1.2416e-05	0.000420083
comp9023_c0_seq1	1.45076	5.02913	19.0805	1.25319e-05	0.000422209
comp4416_c1_seq2	1.99196	2.44847	19.0392	1.28062e-05	0.00042963
comp10250_c0_seq1	-2.58865	4.38199	19.0152	1.2968e-05	0.000433229
comp5326_c0_seq2	-2.04378	3.0324	18.9281	1.35736e-05	0.000451564
comp4814_c0_seq4	-2.05904	3.26695	18.8408	1.42092e-05	0.000470739
comp1627_c0_seq2	-3.38224	3.03785	18.7962	1.45456e-05	0.000479885
comp25202_c0_seq1	-3.82884	1.50266	18.738	1.49966e-05	0.000492719
comp4099_c0_seq2	-2.15783	2.69846	18.7187	1.51491e-05	0.000495682
comp9571_c0_seq1	-2.55806	4.61435	18.6802	1.54578e-05	0.00050371
comp6210_c0_seq3	1.98534	3.68677	18.649	1.57127e-05	0.000509925
comp1864_c0_seq1	-2.0092	2.71713	18.6322	1.58521e-05	0.000512359
comp4074_c0_seq2	-1.48912	5.0831	18.6018	1.6107e-05	0.00051849
comp39663_c0_seq1	-2.67261	1.90183	18.5656	1.64155e-05	0.000524425
comp9054_c0_seq1	1.39749	5.75256	18.5647	1.64233e-05	0.000524425
comp8325_c0_seq1	-1.92269	5.44669	18.4737	1.72268e-05	0.000547881
comp8161_c0_seq1	1.37594	6.62339	18.4089	1.78225e-05	0.000564567
comp8966_c0_seq1	-1.22372	5.58552	18.3756	1.81368e-05	0.000571993
comp5755_c0_seq2	-1.72096	4.8267	18.3689	1.82007e-05	0.000571993
comp8532_c0_seq1	-2.1143	5.43513	18.3572	1.83123e-05	0.000573233
comp1878_c0_seq1	1.69234	3.31148	18.2885	1.89851e-05	0.000591963
comp1936_c0_seq1	-2.22004	2.99445	18.2534	1.93378e-05	0.00060027
comp12561_c0_seq1	-2.47333	3.08842	18.2471	1.94025e-05	0.00060027
comp37634_c0_seq1	2.0683	1.77793	18.2254	1.96244e-05	0.00060478
comp9066_c0_seq1	-2.42378	5.39681	18.1751	2.01492e-05	0.000618149
comp2138_c0_seq2	-1.86757	7.36369	18.1658	2.02483e-05	0.000618149
comp9534_c0_seq1	-2.21007	5.48596	18.1617	2.02914e-05	0.000618149
comp9876_c0_seq1	1.43798	4.95473	18.1128	2.08199e-05	0.000631828
comp5526_c0_seq1	5.80971	3.06446	18.0571	2.1438e-05	0.000648113
comp8327_c0_seq1	-1.80342	5.95209	18.0085	2.19925e-05	0.000661714
comp12883_c0_seq1	1.76584	3.50497	18.0031	2.20543e-05	0.000661714
comp9490_c0_seq1	2.1697	4.9427	17.9363	2.28427e-05	0.000682791
comp8732_c0_seq1	-2.30227	5.2595	17.8965	2.33251e-05	0.0006946
comp6543_c0_seq1	1.97001	9.90011	17.8337	2.41072e-05	0.000715209
comp1784_c0_seq1	-2.3667	2.27272	17.6973	2.59e-05	0.000765542
comp3213_c0_seq2	-1.58044	4.01949	17.5949	2.73319e-05	0.000804874
comp3771_c0_seq2	2.30752	2.20384	17.543	2.8089e-05	0.000824116
comp26114_c0_seq1	-3.09298	1.42544	17.5189	2.84459e-05	0.00083021
comp1383_c0_seq1	-2.79414	2.71398	17.5122	2.8547e-05	0.00083021
comp2206_c0_seq1	-1.76425	6.79625	17.508	2.86099e-05	0.00083021
comp28887_c0_seq1	-2.93273	1.37781	17.4462	2.95549e-05	0.000854514
comp21089_c0_seq1	-2.51434	1.68168	17.3897	3.04479e-05	0.000877141
comp6846_c0_seq1	-1.73449	8.02148	17.3303	3.14135e-05	0.000898693
comp6866_c0_seq1	-2.09911	7.62979	17.3298	3.1422e-05	0.000898693
comp3481_c0_seq1	1.2687	5.39907	17.2925	3.20455e-05	0.000910558
comp13148_c0_seq1	-1.97923	4.23212	17.2913	3.20659e-05	0.000910558
comp7432_c0_seq1	1.26128	6.48353	17.1832	3.39431e-05	0.000960432
comp6651_c0_seq1	-1.85691	8.18087	17.111	3.5257e-05	0.000994072
comp2483_c0_seq2	-2.0425	3.81159	17.0966	3.55265e-05	0.000997648
comp17425_c0_seq1	-2.56951	2.04507	17.0908	3.56348e-05	0.000997648
comp5533_c0_seq2	-2.01484	3.76807	17.0829	3.57828e-05	0.000998278
comp7096_c0_seq1	-1.39556	6.65803	17.0525	3.63601e-05	0.00101084
comp3974_c0_seq1	3.31092	1.98464	16.8501	4.04503e-05	0.00112063
comp8087_c0_seq1	-2.10712	5.45315	16.8416	4.06323e-05	0.00112176
comp4960_c0_seq1	-1.80754	3.51925	16.8292	4.08999e-05	0.00112223
comp1556_c0_seq2	-1.32763	4.78132	16.8277	4.09314e-05	0.00112223
comp2791_c0_seq1	1.15491	5.63821	16.8021	4.14867e-05	0.00113005
comp9274_c0_seq1	-1.79735	5.16148	16.7957	4.16279e-05	0.00113005
comp8342_c0_seq1	1.18394	5.59013	16.795	4.1643e-05	0.00113005
comp1513_c0_seq1	2.56333	3.27665	16.7245	4.32182e-05	0.0011688
comp8393_c0_seq1	1.12474	5.77563	16.7015	4.37453e-05	0.00117905
comp4408_c0_seq3	-1.74848	6.36166	16.6843	4.41447e-05	0.00118389
comp3034_c0_seq1	-1.39932	5.25409	16.6809	4.4223e-05	0.00118389
comp9191_c0_seq1	3.12699	4.14721	16.6544	4.48458e-05	0.00119654
comp2485_c0_seq1	2.18367	3.66775	16.6351	4.53053e-05	0.00120476
comp9531_c0_seq1	1.33789	4.69418	16.571	4.68622e-05	0.001242
comp11485_c0_seq1	-1.58228	4.18473	16.5464	4.74742e-05	0.00125404
comp4886_c0_seq2	-1.70443	3.39379	16.5398	4.76394e-05	0.00125424
comp8674_c0_seq1	-1.93094	5.51199	16.5127	4.83257e-05	0.00126811
comp14263_c0_seq1	-2.11133	3.21192	16.4792	4.91875e-05	0.00128648
comp7270_c0_seq1	1.67487	6.90068	16.4178	5.08054e-05	0.00132444
comp14143_c0_seq1	-2.697	3.02476	16.4077	5.10766e-05	0.00132716
comp7590_c0_seq1	-2.80538	5.64753	16.3007	5.4044e-05	0.00139969
comp16558_c0_seq1	-2.95036	2.03996	16.2766	5.47366e-05	0.00141302
comp2396_c0_seq1	-1.26599	5.44063	16.2641	5.50981e-05	0.00141775
comp5700_c0_seq2	-2.40903	3.32379	16.2368	5.58981e-05	0.0014337
comp29745_c0_seq1	2.38322	1.06313	16.2112	5.66589e-05	0.00144854
comp19544_c0_seq1	-4.87787	1.73797	16.199	5.70239e-05	0.00144885
comp5204_c0_seq2	-1.84411	4.01998	16.1986	5.70356e-05	0.00144885
comp4837_c0_seq2	-2.02002	2.18534	16.1794	5.76163e-05	0.00145894
comp13049_c0_seq1	1.64124	3.47889	16.1351	5.89817e-05	0.00148877
comp2042_c0_seq1	-1.25222	6.01113	16.1066	5.98738e-05	0.00150651
comp10734_c0_seq1	-1.61357	4.47431	16.0912	6.03642e-05	0.00151405
comp19222_c0_seq1	-2.01039	2.48203	16.0021	6.32724e-05	0.00157876
comp10846_c0_seq1	-2.99515	4.38904	16	6.3341e-05	0.00157876
comp4836_c0_seq1	-2.33316	10.3164	15.9781	6.40797e-05	0.00159218
comp2008_c0_seq1	-2.11584	5.68812	15.9636	6.45729e-05	0.00159944
comp2078_c0_seq1	-1.17613	6.00278	15.9437	6.52553e-05	0.00160595
comp5607_c1_seq1	-1.59517	5.82389	15.9394	6.54037e-05	0.00160595
comp6339_c0_seq2	1.37922	5.07105	15.9344	6.55757e-05	0.00160595
comp7121_c0_seq1	1.38189	6.86264	15.9324	6.56438e-05	0.00160595
comp8156_c0_seq1	-1.18298	6.14465	15.9242	6.59315e-05	0.00160804
comp6031_c0_seq2	-2.5409	2.61204	15.9058	6.65761e-05	0.001618
comp11112_c0_seq1	1.41125	4.55477	15.9009	6.67468e-05	0.001618
comp4651_c1_seq1	1.39818	4.47958	15.8813	6.74435e-05	0.00162992
comp8499_c0_seq1	-1.5974	5.17108	15.865	6.80242e-05	0.00163897
comp6179_c0_seq1	-1.47885	4.73938	15.8321	6.92167e-05	0.00166266
comp11435_c0_seq1	1.43881	4.51366	15.8228	6.95585e-05	0.00166584
comp6992_c0_seq1	1.56679	7.59034	15.7703	7.15175e-05	0.00170761
comp1788_c0_seq2	-2.62889	2.52695	15.7337	7.29151e-05	0.00173577
comp2677_c0_seq2	1.36311	5.38764	15.7272	7.31662e-05	0.00173655
comp6964_c0_seq1	-1.36366	6.5326	15.6986	7.42784e-05	0.0017577
comp8756_c0_seq1	-1.3677	4.57648	15.6618	7.57389e-05	0.00178451
comp8565_c0_seq1	1.31598	5.34156	15.6588	7.58601e-05	0.00178451
comp2978_c0_seq1	-2.07366	2.36709	15.5465	8.05e-05	0.00188807
comp3794_c0_seq1	1.17796	5.65041	15.5311	8.11579e-05	0.0018979
comp8324_c0_seq1	1.10929	6.03303	15.5187	8.16918e-05	0.00190479
comp5093_c0_seq1	-2.99394	1.09274	15.4783	8.34594e-05	0.00194031
comp2121_c0_seq1	1.23053	6.14153	15.4649	8.4052e-05	0.00194839
comp3313_c0_seq1	-1.5577	4.40746	15.4572	8.43954e-05	0.00195066
comp32218_c0_seq1	-2.66524	1.47377	15.4473	8.48373e-05	0.00195519
comp6420_c0_seq8	2.13576	3.5007	15.4125	8.64128e-05	0.00198575
comp7387_c0_seq1	-1.20538	6.41644	15.3683	8.84587e-05	0.0020269
comp5559_c0_seq4	-2.40994	3.13543	15.3454	8.95388e-05	0.00204576
comp8037_c0_seq1	1.44643	6.29016	15.3335	9.01033e-05	0.00205276
comp5829_c0_seq3	-1.51892	5.94533	15.303	9.1573e-05	0.00208028
comp37418_c0_seq1	-3.79478	0.960751	15.2875	9.23245e-05	0.00209137
comp7438_c0_seq1	1.19168	6.5703	15.2521	9.40734e-05	0.00212494
comp7591_c0_seq1	1.12685	6.19264	15.2089	9.62491e-05	0.00216792
comp1771_c0_seq2	-1.97723	2.34232	15.1581	9.88736e-05	0.00221673
comp5518_c0_seq3	1.15516	5.24256	15.1541	9.90821e-05	0.00221673
comp24663_c0_seq1	-1.93943	2.66161	15.1509	9.92524e-05	0.00221673
comp6848_c0_seq1	1.23244	7.54683	15.0329	0.000105653	0.00235307
comp14197_c0_seq1	-5.93821	1.91284	14.9805	0.000108627	0.00241255
comp3607_c0_seq1	-2.62331	2.05636	14.9625	0.000109672	0.00242897
comp12250_c0_seq1	-6.12922	2.89507	14.9007	0.000113319	0.00250277
comp5145_c0_seq2	-2.3917	1.30564	14.8665	0.000115397	0.00253244
comp5087_c1_seq1	-1.1378	6.96718	14.8636	0.00011557	0.00253244
comp4515_c0_seq2	-1.46034	5.85947	14.8629	0.000115618	0.00253244
comp7770_c0_seq1	1.35974	6.14265	14.8385	0.000117121	0.00255833
comp4545_c0_seq1	1.39874	5.97445	14.8303	0.000117629	0.00256237
comp3130_c0_seq2	1.39042	6.11266	14.8189	0.000118342	0.00257088
comp8268_c0_seq1	1.34175	5.6865	14.8099	0.000118908	0.00257613
comp2579_c0_seq2	1.26202	4.44693	14.7581	0.000122222	0.00264072
comp3990_c0_seq1	-2.06383	1.81607	14.7274	0.00012423	0.00267103
comp5615_c0_seq4	2.41059	2.545	14.7227	0.000124535	0.00267103
comp8604_c0_seq1	-1.39994	5.85597	14.7213	0.000124632	0.00267103
comp3112_c0_seq2	-1.54219	6.37288	14.7149	0.000125057	0.00267292
comp6718_c0_seq1	-1.40645	9.30331	14.683	0.000127189	0.00271121
comp10611_c0_seq1	1.5151	4.51757	14.6285	0.00013092	0.00278328
comp1810_c0_seq1	-1.52434	3.09645	14.6196	0.000131537	0.00278894
comp15123_c0_seq1	-2.21178	3.47412	14.6051	0.000132553	0.00280299
comp6446_c0_seq1	2.18778	12.8753	14.5871	0.000133824	0.00282238
comp12852_c0_seq1	1.46615	3.36293	14.5582	0.000135898	0.00285785
comp11490_c0_seq1	1.91768	4.38906	14.5536	0.000136225	0.00285785
comp5561_c0_seq3	-1.45241	4.61518	14.5467	0.000136731	0.00286092
comp6665_c0_seq1	-1.28137	8.2789	14.512	0.000139268	0.00290636
comp2157_c0_seq1	1.36266	7.62232	14.5055	0.00013975	0.00290879
comp20655_c0_seq1	-2.09754	1.91378	14.4946	0.000140561	0.00291802
comp1492_c0_seq1	-2.05922	3.04084	14.4627	0.000142959	0.0029519
comp8369_c0_seq1	1.10287	5.93683	14.4589	0.000143255	0.0029519
comp13575_c0_seq1	-2.61563	3.01589	14.4546	0.000143581	0.0029519
comp4561_c0_seq2	2.2408	2.43207	14.4533	0.000143678	0.0029519
comp1989_c0_seq1	1.3746	3.39268	14.4429	0.000144475	0.00296061
comp9213_c0_seq1	1.67366	5.55296	14.4302	0.000145453	0.00297301
comp5252_c0_seq1	-1.8959	2.4777	14.4165	0.000146514	0.00298248
comp7418_c0_seq1	-1.19763	6.23233	14.4145	0.000146667	0.00298248
comp7619_c0_seq1	-1.48055	6.41146	14.3985	0.00014792	0.00300029
comp1488_c0_seq2	2.9136	2.38001	14.378	0.000149536	0.00302534
comp3554_c0_seq1	-1.44886	4.94788	14.3454	0.000152155	0.00307051
comp14305_c0_seq1	-1.53195	3.44312	14.3377	0.000152777	0.00307527
comp4420_c1_seq1	-1.99732	2.25771	14.312	0.000154876	0.00310965
comp1529_c0_seq1	-4.07484	2.36627	14.3036	0.000155567	0.00311566
comp18730_c0_seq1	-2.01526	1.97307	14.2814	0.000157415	0.00314475
comp8178_c0_seq1	1.13676	6.77602	14.2422	0.000160723	0.00320278
comp4632_c0_seq1	-1.42208	8.80179	14.2262	0.000162102	0.00322219
comp7238_c0_seq1	-1.36578	6.83218	14.1948	0.000164827	0.00326818
comp5164_c0_seq1	-2.40164	1.76031	14.1179	0.000171698	0.00339595
comp5391_c0_seq2	2.43461	1.25846	14.0337	0.000179563	0.0035427
comp8308_c0_seq1	1.33862	5.85005	13.9526	0.000187483	0.00368979
comp12210_c0_seq1	1.27151	4.36628	13.9476	0.000187979	0.00369043
comp5451_c0_seq3	-1.34469	6.55641	13.9014	0.00019266	0.003773
comp5434_c0_seq2	1.18315	6.23396	13.8299	0.000200127	0.00390564
comp8612_c0_seq1	-2.1471	4.68286	13.8272	0.000200415	0.00390564
comp11501_c0_seq1	1.41169	4.24188	13.816	0.000201612	0.00391936
comp7663_c0_seq1	1.18785	6.46397	13.7866	0.000204791	0.00397145
comp7063_c0_seq1	-1.48419	6.8343	13.7565	0.000208102	0.00402584
comp3790_c0_seq1	1.99247	1.3972	13.6978	0.000214701	0.00414342
comp8692_c0_seq1	0.99641	5.70017	13.6836	0.000216338	0.00415663
comp6191_c0_seq1	1.48002	7.1241	13.6828	0.000216431	0.00415663
comp9212_c0_seq1	-2.968	5.17242	13.6747	0.000217358	0.00416437
comp12639_c0_seq1	1.3747	3.82729	13.659	0.000219186	0.00418931
comp6474_c0_seq1	2.00108	11.1569	13.6471	0.000220581	0.00420585
comp18364_c0_seq1	1.93325	2.60818	13.6109	0.000224874	0.00427745
comp24090_c0_seq1	1.9828	2.01725	13.5265	0.000235222	0.00446361
comp7200_c0_seq1	-1.48925	6.38161	13.4818	0.00024089	0.00454017
comp15688_c0_seq1	-2.43628	2.75198	13.4798	0.000241148	0.00454017
comp7359_c0_seq1	-3.19208	5.37648	13.4767	0.000241541	0.00454017
comp3693_c0_seq1	-2.87686	1.74224	13.4767	0.000241541	0.00454017
comp4862_c0_seq2	-1.64301	4.04965	13.4636	0.000243238	0.00456128
comp9134_c0_seq1	2.24548	5.54008	13.4559	0.000244231	0.00456914
comp3068_c0_seq1	-2.49371	1.38704	13.4394	0.000246394	0.00459878
comp16437_c0_seq1	1.54405	2.79459	13.4236	0.000248474	0.00462315
comp31884_c0_seq1	2.13821	1.74184	13.4207	0.000248863	0.00462315
comp19521_c0_seq1	-1.74406	3.1919	13.387	0.000253373	0.00469596
comp6891_c0_seq1	-1.36528	7.87379	13.3736	0.000255193	0.0047187
comp8990_c0_seq1	1.04855	4.99267	13.3635	0.000256563	0.00472513
comp2707_c0_seq1	1.35453	4.3202	13.3623	0.000256729	0.00472513
comp10728_c0_seq1	1.1337	4.73046	13.3485	0.000258624	0.004749
comp9662_c0_seq1	2.58565	2.95763	13.3362	0.000260327	0.00476077
comp6412_c1_seq31	-1.48091	4.06091	13.3353	0.000260462	0.00476077
comp5321_c0_seq1	-1.18976	6.7213	13.2582	0.000271388	0.00494909
comp30216_c0_seq1	3.06675	1.4044	13.253	0.000272146	0.00495157
comp4631_c0_seq1	-1.88349	2.00639	13.2325	0.000275136	0.00499453
comp3592_c0_seq1	-1.14173	6.00847	13.2133	0.000277968	0.00503444
comp9780_c0_seq1	-1.60838	5.24965	13.2054	0.000279137	0.00504413
comp6793_c0_seq1	-1.65928	8.06157	13.1794	0.000283049	0.00510052
comp31136_c0_seq1	-2.60749	1.97974	13.1761	0.00028354	0.00510052
comp2329_c0_seq1	1.23421	4.30138	13.1679	0.000284789	0.00510244
comp3641_c0_seq1	1.74727	2.04803	13.1641	0.000285363	0.00510244
comp1667_c0_seq1	1.84709	3.10754	13.161	0.00028583	0.00510244
comp10219_c0_seq1	-1.76701	5.25983	13.1585	0.000286214	0.00510244
comp6784_c0_seq1	-1.23006	7.81133	13.1522	0.000287185	0.00510562
comp9694_c0_seq1	1.40053	4.88109	13.1489	0.000287693	0.00510562
comp3082_c0_seq1	-1.55538	6.78275	13.1448	0.000288319	0.00510562
comp6892_c0_seq1	-1.75964	7.40878	13.128	0.00029091	0.00514005
comp14342_c0_seq1	-2.55364	2.86182	13.0814	0.000298247	0.005258
comp8082_c0_seq1	1.06098	6.26619	13.0685	0.000300305	0.00528259
comp1622_c0_seq1	-1.61604	3.50305	13.0378	0.000305271	0.00534653
comp4729_c0_seq1	-1.33485	4.24616	13.0316	0.000306272	0.00534653
comp2722_c0_seq1	1.03981	5.01619	13.0299	0.000306554	0.00534653
comp18715_c0_seq1	1.87608	2.18886	13.0262	0.000307166	0.00534653
comp12550_c0_seq1	1.64567	3.53527	13.0253	0.000307303	0.00534653
comp17414_c0_seq1	1.82347	2.15895	12.9976	0.000311884	0.00541439
comp1715_c0_seq2	-1.45949	4.53484	12.9884	0.000313426	0.00541851
comp6643_c0_seq1	1.33767	9.89954	12.9881	0.000313485	0.00541851
comp2300_c0_seq1	-1.27256	7.71965	12.9744	0.000315781	0.00544637
comp5170_c0_seq2	-1.17485	4.61777	12.9545	0.000319161	0.00548521
comp4419_c0_seq1	-1.86868	4.88143	12.9529	0.000319433	0.00548521
comp9039_c0_seq1	1.0556	5.65575	12.9469	0.000320452	0.00548521
comp7890_c0_seq1	-2.30144	5.12349	12.9449	0.000320793	0.00548521
comp28234_c0_seq1	2.53622	1.13807	12.9201	0.000325067	0.00554637
comp15063_c0_seq1	-1.84692	2.58453	12.9156	0.000325851	0.00554783
comp8243_c0_seq1	1.38625	5.96481	12.8548	0.000336616	0.00571888
comp12020_c0_seq1	-1.51468	3.61036	12.8397	0.000339344	0.00575292
comp6995_c0_seq1	-1.16148	7.34259	12.829	0.000341297	0.00577373
comp8168_c0_seq1	-1.19243	6.22395	12.812	0.000344406	0.00581395
comp4768_c0_seq1	-1.43572	7.98577	12.7778	0.000350761	0.00590868
comp13651_c0_seq1	-1.65095	3.00825	12.7348	0.000358918	0.00603331
comp5109_c0_seq2	2.0678	3.77538	12.7238	0.000361029	0.00605599
comp28318_c0_seq1	-3.33592	0.744585	12.7071	0.000364274	0.00609199
comp15338_c0_seq1	-1.67282	3.09562	12.7049	0.000364707	0.00609199
comp5918_c0_seq2	-2.44998	1.21385	12.6963	0.000366388	0.00610509
comp1468_c0_seq1	1.72114	3.09726	12.6917	0.000367279	0.00610509
comp5033_c0_seq4	1.45322	4.08503	12.6891	0.000367795	0.00610509
comp3286_c0_seq2	-1.42064	5.77041	12.6845	0.000368697	0.00610731
comp3716_c0_seq1	-2.45046	1.25635	12.6565	0.000374254	0.00617881
comp6369_c0_seq6	-1.30004	9.77131	12.655	0.000374568	0.00617881
comp14154_c0_seq1	-4.67188	2.76819	12.6453	0.000376519	0.00619815
comp43760_c0_seq1	2.16994	2.27597	12.6163	0.0003824	0.00628195
comp6976_c0_seq1	-1.45688	7.99377	12.5898	0.000387868	0.00635864
comp4367_c0_seq2	-1.10116	6.76676	12.584	0.00038906	0.00636505
comp4920_c0_seq1	1.19201	3.92347	12.5675	0.000392516	0.0064084
comp6969_c0_seq1	-1.07116	6.93904	12.5231	0.000401957	0.00654909
comp2321_c0_seq1	-1.35903	7.35193	12.5081	0.000405185	0.00658818
comp4855_c1_seq1	-0.953103	5.94059	12.4898	0.000409181	0.00663958
comp2062_c0_seq1	-1.24927	5.08766	12.4756	0.000412294	0.00667648
comp2027_c0_seq2	-1.4757	7.46532	12.4704	0.000413451	0.00668161
comp6668_c0_seq1	-1.49462	9.05168	12.4606	0.000415635	0.00670328
comp8016_c0_seq1	1.04609	5.84281	12.4544	0.000417019	0.00671198
comp2172_c0_seq1	0.972791	5.51413	12.4325	0.000421925	0.00676457
comp6695_c0_seq1	-1.60678	7.95794	12.4317	0.000422105	0.00676457
comp7175_c0_seq1	-1.17016	7.15927	12.4285	0.000422839	0.00676457
comp1644_c0_seq1	-2.38147	3.05601	12.4209	0.00042455	0.0067783
comp11896_c0_seq1	-1.26379	4.5323	12.4062	0.00042792	0.00681843
comp4793_c0_seq1	-1.99219	3.06778	12.3729	0.00043562	0.00692723
comp15370_c0_seq1	-4.48284	1.76481	12.3434	0.000442544	0.00702328
comp2365_c0_seq1	1.08803	4.38608	12.3312	0.000445448	0.00704646
comp3606_c0_seq1	-1.78113	5.84586	12.3298	0.000445777	0.00704646
comp1369_c0_seq1	1.52274	3.01564	12.3143	0.00044949	0.00709106
comp37386_c0_seq1	-2.88813	1.37201	12.2868	0.00045618	0.00718235
comp3901_c0_seq2	-1.35306	4.76285	12.2776	0.00045843	0.00720351
comp4006_c0_seq1	1.34248	7.79748	12.212	0.00047482	0.00744634
comp5955_c1_seq2	-1.23979	5.44267	12.1962	0.000478877	0.00749517
comp8545_c0_seq1	-1.16786	5.20112	12.1669	0.000486451	0.00758827
comp12602_c0_seq1	-1.48297	3.80495	12.1626	0.000487565	0.00758827
comp6338_c0_seq38	0.984445	5.24141	12.1622	0.000487688	0.00758827
comp6993_c0_seq1	-1.13069	6.94536	12.1555	0.00048943	0.0076005
comp5246_c0_seq1	-2.2535	2.53658	12.1307	0.000495988	0.00768642
comp12543_c0_seq1	2.69195	2.67377	12.1273	0.000496896	0.00768642
comp9204_c0_seq1	-1.27217	5.45654	12.1006	0.000504066	0.0077822
comp1437_c0_seq1	-2.21696	3.44227	12.0827	0.000508929	0.00784204
comp3754_c0_seq2	1.715	3.80078	12.0726	0.000511672	0.00786906
comp5016_c0_seq3	-3.54076	4.31922	12.0573	0.000515907	0.00791888
comp6332_c1_seq5	-1.5064	6.40008	12.052	0.000517378	0.00792616
comp5504_c0_seq2	1.65485	2.83481	12.0343	0.000522298	0.00798448
comp1482_c0_seq1	-1.51784	2.8509	12.0311	0.000523194	0.00798448
comp16877_c0_seq1	-2.09722	1.65883	12.0013	0.000531629	0.00809767
comp1446_c0_seq2	-1.7179	3.21473	11.9911	0.000534562	0.00812677
comp8387_c0_seq1	-1.27175	5.42759	11.9856	0.000536143	0.00813526
comp2294_c0_seq1	-1.10744	7.11768	11.9716	0.000540161	0.00818062
comp4595_c0_seq1	-1.4201	2.84025	11.9563	0.000544641	0.00823278
comp3859_c0_seq2	-1.71487	3.38086	11.9421	0.000548809	0.00828004
comp11035_c0_seq1	1.2648	4.24941	11.9384	0.00054988	0.00828048
comp19677_c0_seq1	-3.37695	0.600344	11.934	0.000551197	0.00828463
comp4749_c0_seq2	-2.23956	3.90114	11.9298	0.00055243	0.0082875
comp9730_c0_seq1	1.14817	5.33254	11.9208	0.000555095	0.00831179
comp10506_c0_seq1	1.15674	4.49921	11.903	0.00056045	0.0083762
comp1552_c0_seq1	-1.64231	3.27933	11.8885	0.000564826	0.00842005
comp4294_c0_seq1	0.968232	5.88694	11.8862	0.000565502	0.00842005
comp11065_c0_seq1	-1.76905	3.8667	11.8822	0.000566735	0.00842263
comp8077_c0_seq1	-1.78349	6.05796	11.8717	0.000569941	0.00845448
comp6292_c0_seq1	-3.09994	1.74598	11.8667	0.000571478	0.00846149
comp1683_c0_seq1	1.17604	3.96274	11.863	0.000572617	0.00846259
comp2312_c0_seq2	-2.03204	7.63345	11.8455	0.000578016	0.00852653
comp4332_c0_seq2	-1.19	5.56202	11.834	0.000581604	0.00856358
comp7478_c0_seq1	1.03508	6.67422	11.8193	0.000586191	0.0086041
comp5724_c0_seq2	-1.55361	3.16433	11.8183	0.00058652	0.0086041
comp2626_c0_seq1	-1.29745	7.589	11.8078	0.00058983	0.00863671
comp10999_c0_seq1	-1.47	4.17968	11.7949	0.000593938	0.00868068
comp4149_c0_seq1	-1.23847	6.47865	11.7893	0.000595729	0.00868068
comp12187_c0_seq1	-3.13882	2.43091	11.7881	0.000596108	0.00868068
comp8334_c0_seq1	1.10724	5.82009	11.7607	0.000604929	0.00879303
comp7958_c0_seq1	-1.6643	4.95944	11.7464	0.000609626	0.00883106
comp6408_c0_seq1	1.96995	2.81334	11.7459	0.000609766	0.00883106
comp13980_c0_seq1	-1.54333	3.15089	11.729	0.000615331	0.00889545
comp5517_c0_seq1	1.09522	4.45806	11.7135	0.000620498	0.00895387
comp5974_c1_seq1	-2.66378	3.19509	11.6839	0.000630418	0.00906581
comp4543_c0_seq4	-1.29001	5.31003	11.6836	0.000630536	0.00906581
comp2043_c0_seq1	1.0089	6.09935	11.6743	0.000633679	0.00907864
comp7774_c0_seq1	-1.23259	5.85973	11.6701	0.000635111	0.00907864
comp35204_c0_seq1	1.55643	1.87197	11.6696	0.000635297	0.00907864
comp5053_c0_seq1	1.08019	4.4509	11.6676	0.000635996	0.00907864
comp1397_c0_seq1	-2.05831	2.92464	11.6393	0.000645741	0.00920124
comp1578_c0_seq1	1.18283	3.88231	11.6323	0.000648175	0.00921939
comp11072_c0_seq1	-1.52467	4.66548	11.61	0.000655975	0.0092992
comp10944_c0_seq1	-2.37488	4.38306	11.6096	0.000656125	0.0092992
comp4039_c0_seq1	1.64666	5.18609	11.5887	0.00066353	0.00937158
comp5603_c0_seq6	1.36719	4.94137	11.5871	0.000664095	0.00937158
comp20607_c0_seq1	-1.69812	2.09474	11.5853	0.000664768	0.00937158
comp6036_c0_seq1	1.12997	7.41407	11.5735	0.000668969	0.00941412
comp10662_c0_seq1	1.48781	5.0011	11.5381	0.000681825	0.00957807
comp6731_c0_seq1	-1.15013	8.85555	11.5343	0.000683229	0.00958088
comp12162_c0_seq1	-1.46976	3.9009	11.4964	0.000697323	0.0097613
comp6071_c0_seq1	1.27668	3.42126	11.4815	0.000702917	0.00982231
comp2631_c0_seq1	-1.50402	4.45886	11.4232	0.000725312	0.0101175
comp22580_c0_seq1	2.03119	2.21802	11.3992	0.000734764	0.010231
comp9715_c0_seq1	-1.53077	5.05621	11.396	0.000736024	0.010231
comp21191_c0_seq1	-2.18333	2.003	11.3816	0.000741734	0.0102924
comp6885_c0_seq1	-1.2894	7.7132	11.3684	0.000747027	0.0103478
comp3768_c0_seq2	1.36759	5.84112	11.3427	0.00075746	0.010474
comp1990_c0_seq1	2.11039	1.75297	11.3362	0.000760113	0.0104925
comp6909_c0_seq1	-1.34245	7.24931	11.3169	0.000768041	0.0105835
comp10357_c0_seq1	1.04918	4.77121	11.3044	0.000773257	0.010637
comp6984_c0_seq1	1.60721	7.54375	11.2945	0.00077739	0.0106754
comp5465_c0_seq5	-1.28687	6.61601	11.2845	0.000781558	0.0107141
comp2131_c0_seq1	-1.54731	8.9035	11.2511	0.000795767	0.0108901
comp3874_c0_seq1	-0.910213	5.9667	11.2431	0.000799175	0.0109153
comp4196_c0_seq3	-0.9974	4.54311	11.2404	0.000800352	0.0109153
comp6493_c0_seq1	-1.13713	10.2702	11.2358	0.000802361	0.0109239
comp9632_c0_seq1	1.10834	4.96986	11.2236	0.000807627	0.0109768
comp5422_c0_seq2	1.88171	9.53267	11.2177	0.000810206	0.0109931
comp9428_c0_seq1	1.03477	4.84858	11.2145	0.000811616	0.0109935
comp1608_c0_seq1	1.22839	4.02645	11.1993	0.000818272	0.0110515
comp2013_c0_seq2	-1.27397	6.00993	11.1984	0.000818681	0.0110515
comp4663_c0_seq1	-2.26375	2.98818	11.1454	0.000842417	0.0113378
comp3805_c0_seq1	1.08113	7.2757	11.1446	0.000842745	0.0113378
comp10244_c0_seq1	1.05564	4.6192	11.1394	0.000845125	0.0113507
comp7157_c0_seq1	-1.41346	7.08258	11.1255	0.000851475	0.0114167
comp20475_c0_seq1	-1.85257	1.69464	11.1139	0.000856825	0.0114691
comp4791_c0_seq2	-1.58549	3.42886	11.0631	0.000880649	0.0117681
comp1836_c0_seq1	1.4391	2.7696	11.0414	0.000891017	0.0118867
comp4588_c0_seq1	-1.2592	8.31484	11.0364	0.000893409	0.0118986
comp7336_c0_seq1	1.31117	6.2337	11.0235	0.000899663	0.0119619
comp15867_c0_seq1	-1.93908	2.91187	11.0041	0.0009091	0.0120672
comp12143_c0_seq1	-1.22595	3.56005	10.9905	0.000915824	0.0121362
comp8254_c0_seq1	-1.05214	5.79659	10.9755	0.000923225	0.0122095
comp9582_c0_seq1	0.973896	5.35559	10.9731	0.000924429	0.0122095
comp2333_c0_seq1	1.51899	4.10353	10.9619	0.000930068	0.0122636
comp5644_c0_seq5	1.06307	4.71357	10.9579	0.000932061	0.0122639
comp2330_c0_seq1	1.38361	4.26204	10.9557	0.000933177	0.0122639
comp5415_c0_seq2	-1.47212	9.98303	10.931	0.000945699	0.012408
comp6000_c0_seq2	-1.79666	2.23924	10.9155	0.000953652	0.0124806
comp6067_c0_seq1	-1.34831	3.03799	10.9141	0.000954374	0.0124806
comp36526_c0_seq1	-3.06727	0.753802	10.9096	0.000956683	0.0124903
comp17660_c0_seq1	-1.82665	2.28171	10.9037	0.000959705	0.0125092
comp7144_c0_seq1	-1.12484	7.04289	10.8843	0.000969836	0.0126206
comp9395_c0_seq1	0.965768	5.07836	10.8614	0.00098187	0.0127563
comp5947_c0_seq4	-1.5386	2.68553	10.8534	0.000986157	0.0127859
comp6525_c0_seq1	-1.44839	8.96716	10.8511	0.000987364	0.0127859
comp4454_c1_seq1	1.14134	4.93083	10.8431	0.000991665	0.0128006
comp7541_c0_seq1	-1.19797	5.79282	10.843	0.000991719	0.0128006
comp7768_c0_seq1	-1.06885	6.26437	10.8334	0.000996842	0.0128458
comp10457_c0_seq1	1.05997	5.25594	10.809	0.00101009	0.0129956
comp8830_c0_seq1	-1.53547	3.64354	10.7708	0.00103116	0.0132452
comp6708_c0_seq1	-1.41293	8.22111	10.7509	0.00104228	0.0133519
comp8927_c0_seq1	-1.1645	6.39467	10.7499	0.00104283	0.0133519
comp10481_c0_seq1	1.17251	4.67656	10.7351	0.00105122	0.0134376
comp4318_c0_seq3	0.960271	6.19755	10.7299	0.00105416	0.0134537
comp2515_c0_seq1	0.972072	4.59363	10.7258	0.00105652	0.0134622
comp3654_c0_seq2	-1.09884	6.27888	10.7189	0.00106046	0.0134875
comp5030_c0_seq1	1.083	6.66519	10.7164	0.0010619	0.0134875
comp3260_c0_seq1	0.910909	4.96559	10.6962	0.00107356	0.0136138
comp5310_c0_seq3	-2.1879	1.32342	10.6895	0.00107748	0.0136322
comp8473_c0_seq1	-1.10314	6.19891	10.6878	0.00107843	0.0136322
comp10487_c0_seq1	-1.15118	4.52054	10.6799	0.00108307	0.0136529
comp8673_c0_seq1	-0.986003	6.10865	10.6791	0.00108351	0.0136529
comp21870_c0_seq1	-2.66094	1.88074	10.6747	0.00108612	0.0136642
comp10260_c0_seq1	-1.45503	5.59691	10.6642	0.00109232	0.0137204
comp11961_c0_seq1	-1.4096	3.30151	10.6355	0.00110936	0.0139125
comp7872_c0_seq1	0.877862	5.97852	10.6084	0.00112574	0.0140854
comp13016_c0_seq1	-2.52687	3.76868	10.6069	0.00112669	0.0140854
comp4321_c0_seq1	1.43718	3.51148	10.5478	0.00116324	0.0145195
comp12306_c0_seq1	-1.78547	3.67757	10.5412	0.00116743	0.0145489
comp8194_c0_seq1	-1.19017	6.07013	10.5306	0.00117416	0.0145949
comp9634_c0_seq1	-1.132	5.54435	10.5285	0.00117549	0.0145949
comp17512_c0_seq1	-3.21675	1.71954	10.5267	0.00117662	0.0145949
comp4486_c0_seq1	0.978194	6.03777	10.5009	0.00119315	0.0147769
comp4239_c0_seq1	1.66541	2.27037	10.494	0.00119762	0.0148092
comp12930_c0_seq1	1.26452	3.73854	10.4468	0.0012286	0.0151686
comp5467_c2_seq2	-1.53141	1.96997	10.4372	0.00123502	0.0152243
comp5302_c0_seq1	-1.37607	3.76154	10.4339	0.00123723	0.0152279
comp2799_c0_seq1	1.3884	6.29022	10.4205	0.00124623	0.015315
comp11511_c0_seq1	-1.1949	4.23234	10.4085	0.00125435	0.0153909
comp6489_c0_seq1	-1.67449	10.0774	10.3985	0.00126116	0.0154507
comp2590_c0_seq1	-1.26689	6.78287	10.3942	0.00126411	0.015463
comp1640_c0_seq1	-1.38241	3.20948	10.386	0.00126976	0.0154853
comp5218_c0_seq2	-1.09264	4.49388	10.3859	0.00126983	0.0154853
comp10239_c0_seq1	1.15373	4.39846	10.3743	0.00127784	0.0155592
comp6112_c0_seq4	1.35061	5.07693	10.3602	0.00128761	0.0156177
comp10766_c0_seq1	1.31768	2.93102	10.3578	0.00128929	0.0156177
comp6019_c0_seq3	-1.20957	6.18208	10.3538	0.00129208	0.0156177
comp3899_c0_seq2	-2.43621	1.36344	10.3513	0.00129383	0.0156177
comp4657_c0_seq1	-1.6179	8.90198	10.3501	0.00129468	0.0156177
comp8799_c0_seq1	-1.57986	5.50522	10.3447	0.00129844	0.0156177
comp6521_c0_seq1	-1.34182	8.97059	10.3445	0.00129862	0.0156177
comp18216_c0_seq1	1.72154	2.6545	10.3429	0.00129973	0.0156177
comp7136_c0_seq1	0.994029	7.27207	10.3421	0.00130033	0.0156177
comp2295_c0_seq1	-1.49784	7.22541	10.3384	0.00130293	0.0156253
comp7815_c0_seq1	-1.16388	6.39152	10.3292	0.00130942	0.0156795
comp1562_c0_seq1	-1.48971	3.07338	10.3242	0.00131294	0.015698
comp2379_c0_seq1	1.01861	4.69194	10.3157	0.00131903	0.0157472
comp17476_c0_seq1	1.26817	3.2387	10.3085	0.00132422	0.0157854
comp8177_c0_seq1	-0.958402	5.98357	10.2974	0.00133215	0.0158562
comp1603_c0_seq2	1.37924	4.059	10.2778	0.00134638	0.0159954
comp1472_c0_seq1	-1.42303	3.39551	10.2758	0.00134787	0.0159954
comp4564_c0_seq3	-1.61753	1.77044	10.2709	0.00135142	0.0159957
comp5085_c1_seq1	-1.23337	7.06936	10.2703	0.00135192	0.0159957
comp7702_c0_seq1	1.92371	4.9782	10.2631	0.00135715	0.0159977
comp2382_c0_seq2	0.997467	4.74293	10.2624	0.00135768	0.0159977
comp27366_c0_seq1	-2.00096	1.60483	10.2596	0.00135978	0.0159977
comp6052_c0_seq4	-1.07865	4.50851	10.2591	0.00136014	0.0159977
comp5796_c0_seq1	1.00924	5.56445	10.2528	0.00136481	0.0160289
comp2650_c0_seq1	-1.45771	5.57713	10.2482	0.00136815	0.0160444
comp1563_c0_seq1	-1.99026	3.55433	10.2185	0.00139036	0.0162488
comp10679_c0_seq1	1.37299	4.68271	10.2176	0.00139104	0.0162488
comp9366_c0_seq1	0.941972	5.17882	10.2168	0.00139171	0.0162488
comp9346_c0_seq1	1.15797	4.94865	10.209	0.00139755	0.0162932
comp3143_c0_seq1	1.01562	4.20076	10.2034	0.00140178	0.0163063
comp7766_c0_seq1	0.900825	5.95066	10.2021	0.00140278	0.0163063
comp4111_c0_seq2	-2.99973	1.46537	10.1804	0.00141938	0.0164319
comp2496_c0_seq2	-0.991594	6.05706	10.1791	0.0014204	0.0164319
comp4351_c0_seq1	-1.61188	2.29264	10.1763	0.00142254	0.0164319
comp6523_c0_seq1	-1.06126	9.30164	10.1758	0.00142293	0.0164319
comp4909_c0_seq1	1.25832	3.46977	10.1746	0.00142392	0.0164319
comp7174_c0_seq1	0.9623	6.51396	10.1575	0.00143712	0.0165602
comp10242_c0_seq1	1.00448	4.5419	10.1538	0.00144003	0.0165697
comp3396_c0_seq1	0.907187	5.93263	10.1377	0.00145265	0.0166721
comp16546_c0_seq1	-1.64759	2.26452	10.1362	0.00145387	0.0166721
comp7453_c0_seq1	1.08348	6.53345	10.1345	0.00145522	0.0166721
comp1674_c0_seq2	2.44862	3.68837	10.1288	0.00145972	0.0166997
comp12645_c0_seq1	-1.99368	3.73536	10.1017	0.00148129	0.016922
comp5403_c0_seq1	-1.28322	7.13596	10.0795	0.00149931	0.0170967
comp15176_c0_seq1	-1.75726	1.68381	10.0775	0.00150088	0.0170967
comp6958_c0_seq1	-1.21749	7.70635	10.0734	0.00150421	0.0171101
comp6687_c0_seq1	-2.38021	7.97534	10.0651	0.00151106	0.0171635
comp6268_c0_seq2	1.14703	5.34351	10.0602	0.00151507	0.0171844
comp8871_c0_seq1	0.897154	6.1951	10.0575	0.00151727	0.0171849
comp19172_c0_seq1	-2.6559	1.5849	10.052	0.0015218	0.0172118
comp6529_c0_seq1	-1.62004	10.5182	10.0425	0.00152965	0.0172529
comp5749_c0_seq2	-1.16036	3.78206	10.0424	0.00152978	0.0172529
comp2637_c1_seq1	1.46101	5.8661	10.0394	0.00153229	0.0172567
comp4686_c0_seq1	-1.31531	5.76229	10.0317	0.00153868	0.0173042
comp13632_c0_seq1	-1.79353	3.17161	10.0267	0.00154287	0.0173267
comp8716_c0_seq1	-1.01839	5.44923	10.0172	0.00155088	0.0173921
comp12144_c0_seq1	1.34331	3.89779	9.99658	0.00156831	0.0175628
comp7118_c0_seq1	-1.22764	6.89559	9.97454	0.00158719	0.0177493
comp10281_c0_seq1	1.13075	4.8999	9.97189	0.00158948	0.0177499
comp12437_c0_seq1	-1.14753	3.68866	9.96381	0.00159647	0.0177845
comp4448_c0_seq1	2.30423	1.52208	9.96102	0.0015989	0.0177845
comp5267_c0_seq4	1.57228	2.55756	9.96057	0.00159928	0.0177845
comp3659_c0_seq1	2.2957	1.86566	9.94254	0.00161502	0.0179177
comp11522_c0_seq1	-1.42566	4.02335	9.94169	0.00161577	0.0179177
comp9971_c0_seq1	0.989505	4.95524	9.93477	0.00162186	0.0179601
comp8078_c0_seq1	0.890248	5.30407	9.92722	0.00162852	0.0179991
comp11656_c0_seq1	1.06151	4.14709	9.92566	0.00162991	0.0179991
comp6854_c0_seq1	1.10722	8.57711	9.91194	0.0016421	0.0181086
comp6931_c0_seq1	-1.04916	7.51549	9.90918	0.00164456	0.0181107
comp3361_c0_seq1	-1.9321	3.89004	9.90399	0.00164921	0.0181367
comp12714_c0_seq1	-2.34305	3.15043	9.87916	0.00167161	0.0183577
comp22067_c0_seq1	-1.85273	1.97154	9.87614	0.00167436	0.0183625
comp6878_c0_seq1	-1.77267	7.72237	9.86841	0.0016814	0.0184144
comp5363_c0_seq1	-1.93738	2.24076	9.85095	0.00169744	0.0185645
comp6099_c1_seq5	0.912359	5.36385	9.84748	0.00170065	0.0185739
comp8015_c0_seq1	2.89323	6.35638	9.81269	0.00173312	0.018894
comp26684_c0_seq1	2.58746	1.00084	9.81101	0.0017347	0.018894
comp16844_c0_seq1	-1.66462	2.35668	9.79697	0.001748	0.0190127
comp7791_c0_seq1	-0.995224	5.85463	9.79388	0.00175093	0.0190187
comp6317_c0_seq1	-1.62873	4.03788	9.78417	0.00176021	0.0190933
comp6796_c0_seq1	-1.23566	7.96203	9.75855	0.00178491	0.0193349
comp5190_c1_seq1	-1.40336	7.17108	9.75123	0.00179203	0.0193856
comp8155_c0_seq1	0.882915	6.1819	9.74671	0.00179644	0.0194069
comp10354_c0_seq1	0.912765	5.11164	9.72007	0.00182266	0.0196635
comp3598_c0_seq1	-2.81809	1.44556	9.71225	0.00183044	0.0197178
comp1708_c0_seq1	-1.62006	2.6623	9.71002	0.00183266	0.0197178
comp9592_c0_seq1	-1.06195	5.654	9.70507	0.00183761	0.0197443
comp7492_c0_seq1	-1.91151	6.433	9.67352	0.00186943	0.0200591
comp6621_c0_seq1	-1.35896	8.88039	9.66355	0.0018796	0.0201411
comp3446_c0_seq1	-1.29382	5.75874	9.65379	0.00188961	0.0202211
comp4810_c0_seq2	1.40235	2.27843	9.63233	0.00191182	0.0204313
comp2872_c0_seq1	2.06079	1.39919	9.60431	0.00194121	0.0207175
comp8750_c0_seq1	-0.91226	5.5789	9.59859	0.00194727	0.0207543
comp17775_c0_seq1	-1.50772	2.71366	9.59515	0.00195092	0.0207654
comp1381_c0_seq1	-1.38713	3.2782	9.58329	0.00196357	0.0208721
comp8784_c0_seq1	-1.09965	5.03567	9.58072	0.00196631	0.0208733
comp6508_c0_seq1	-1.03086	10.0711	9.56109	0.00198745	0.0210648
comp6454_c0_seq1	-1.29229	9.11278	9.55906	0.00198965	0.0210648
comp9306_c0_seq1	0.984759	4.83037	9.54738	0.00200235	0.0211711
comp10811_c0_seq1	1.10089	4.80412	9.52884	0.00202268	0.0213577
comp2264_c0_seq1	-1.03424	7.56844	9.52122	0.0020311	0.021381
comp2866_c0_seq2	0.984209	5.67967	9.51812	0.00203453	0.021381
comp8066_c0_seq1	1.25464	5.44573	9.51767	0.00203503	0.021381
comp2525_c0_seq1	1.31738	3.5565	9.51711	0.00203565	0.021381
comp4986_c0_seq1	1.2457	4.06654	9.51454	0.0020385	0.0213827
comp14778_c0_seq1	1.26167	3.31971	9.50587	0.00204816	0.0214558
comp2296_c0_seq1	-1.12763	6.88708	9.49787	0.00205711	0.0215212
comp12334_c0_seq1	1.03138	4.03449	9.47814	0.00207934	0.0217252
comp10540_c0_seq1	-2.03468	4.66169	9.47311	0.00208505	0.0217562
comp3730_c0_seq1	-2.16829	2.24105	9.46745	0.0020915	0.0217807
comp6178_c0_seq1	0.911295	4.78781	9.46624	0.00209288	0.0217807
comp2754_c0_seq1	-0.92716	7.55254	9.45929	0.00210082	0.0218348
comp3197_c0_seq2	-0.959471	5.10661	9.44687	0.0021151	0.0219545
comp12839_c0_seq1	-1.99728	2.7023	9.44108	0.00212178	0.0219952
comp7882_c0_seq1	-1.1428	6.4203	9.43295	0.00213121	0.0220642
comp11957_c0_seq1	1.03615	4.58606	9.42159	0.00214445	0.0221379
comp13174_c0_seq1	1.46238	3.35581	9.42155	0.0021445	0.0221379
comp6600_c0_seq1	-1.26333	9.06768	9.41968	0.00214669	0.0221379
comp1909_c0_seq2	-2.71015	2.61923	9.41679	0.00215008	0.0221441
comp2463_c0_seq1	1.18293	4.41592	9.39071	0.00218088	0.0224323
comp10582_c0_seq1	-1.15098	4.33648	9.37055	0.002205	0.0226511
comp17788_c0_seq1	2.06521	2.11684	9.36432	0.0022125	0.0226988
comp7414_c0_seq1	-1.27497	6.88993	9.34811	0.00223216	0.0228665
comp2943_c0_seq1	-1.23396	5.92733	9.34427	0.00223684	0.0228665
comp5898_c0_seq1	-0.918371	5.14452	9.33767	0.00224491	0.0228665
comp4976_c0_seq2	-1.25246	10.0033	9.33245	0.00225131	0.0228665
comp4049_c0_seq1	-1.36446	4.78632	9.33065	0.00225353	0.0228665
comp8635_c0_seq1	-1.1904	6.33095	9.32887	0.00225572	0.0228665
comp6037_c0_seq1	0.912793	4.7197	9.32841	0.00225628	0.0228665
comp6377_c0_seq16	-0.94582	7.04568	9.32822	0.00225651	0.0228665
comp6434_c0_seq49	-0.879301	6.52229	9.3278	0.00225704	0.0228665
comp9266_c0_seq1	0.86632	5.05725	9.32734	0.0022576	0.0228665
comp4070_c0_seq1	-1.01318	4.32846	9.29609	0.00229644	0.0232303
comp23795_c0_seq1	1.91739	1.66849	9.29011	0.00230394	0.0232766
comp6660_c0_seq1	-1.11419	9.27738	9.27006	0.0023293	0.0235029
comp8775_c0_seq1	-1.3334	5.42474	9.24578	0.00236038	0.0237863
comp9900_c0_seq1	-0.922056	5.66008	9.24314	0.00236379	0.0237905
comp23342_c0_seq1	-1.64251	1.94642	9.23714	0.00237156	0.0238385
comp15303_c0_seq1	-1.74285	2.6956	9.22754	0.00238402	0.0239335
comp9827_c0_seq1	-0.869158	5.26865	9.21961	0.00239437	0.0240071
comp9828_c0_seq1	-1.24312	4.94605	9.21518	0.00240017	0.0240349
comp6905_c0_seq1	1.09944	6.40545	9.20578	0.00241253	0.0241283
comp11768_c0_seq1	2.21699	4.34905	9.20087	0.002419	0.0241627
comp4061_c0_seq1	-1.90107	1.38107	9.18921	0.00243446	0.0242866
comp23122_c0_seq1	-2.46492	1.49258	9.18655	0.002438	0.0242914
comp4451_c0_seq1	1.01892	5.39623	9.18209	0.00244395	0.024306
comp7332_c0_seq1	-1.04816	6.64644	9.18087	0.00244558	0.024306
comp14979_c0_seq1	2.1393	2.93681	9.1734	0.00245558	0.0243749
comp10976_c0_seq1	-2.45712	3.66663	9.17032	0.00245972	0.0243856
comp3038_c0_seq1	-1.80164	1.45587	9.13902	0.00250215	0.0247753
comp7082_c0_seq1	-1.17885	6.83024	9.13391	0.00250915	0.0248138
comp4139_c0_seq2	1.15848	3.48649	9.12953	0.00251516	0.0248423
comp1542_c0_seq1	1.08135	3.93831	9.11886	0.00252987	0.0248962
comp12593_c0_seq1	1.14436	4.14449	9.11823	0.00253074	0.0248962
comp6646_c0_seq1	1.62413	8.82649	9.11771	0.00253146	0.0248962
comp10969_c0_seq1	1.03389	4.65162	9.1165	0.00253314	0.0248962
comp11062_c0_seq1	0.932095	5.13059	9.10936	0.00254305	0.0249627
comp4450_c0_seq1	0.911428	6.35283	9.10093	0.00255479	0.0250471
comp2738_c0_seq1	1.22292	4.64874	9.09454	0.00256374	0.0251038
comp4146_c0_seq2	0.901281	5.16407	9.08261	0.00258052	0.025237
comp44680_c0_seq1	-2.2884	1.02146	9.07502	0.00259124	0.0253108
comp18408_c0_seq1	-2.81872	2.15135	9.05905	0.00261397	0.0255015
comp18958_c0_seq1	-2.02006	2.27191	9.03662	0.00264624	0.0257846
comp2696_c0_seq1	-0.859915	4.75031	9.02625	0.0026613	0.0258996
comp14746_c0_seq1	1.60612	1.94115	9.02204	0.00266744	0.0259276
comp10717_c0_seq1	0.909813	4.5987	9.01423	0.00267886	0.0260069
comp6487_c0_seq1	-1.15602	9.97473	9.00953	0.00268576	0.0260105
comp2441_c0_seq1	-1.79212	4.22058	9.00951	0.00268578	0.0260105
comp5989_c0_seq1	0.86801	6.79868	8.99629	0.00270529	0.0261676
comp4187_c0_seq4	-1.0549	5.04009	8.98941	0.00271549	0.0262343
comp24735_c0_seq1	1.49407	1.74784	8.98089	0.00272818	0.02632
comp4599_c0_seq2	1.02061	4.17489	8.97902	0.00273098	0.02632
comp5554_c0_seq1	-1.13256	4.57057	8.96462	0.00275257	0.0264709
comp3984_c0_seq1	-1.13714	6.29395	8.96415	0.00275329	0.0264709
comp2053_c0_seq1	-1.36323	4.13391	8.96192	0.00275665	0.0264712
comp4114_c0_seq1	1.41352	2.62124	8.95639	0.00276501	0.0264855
comp4489_c0_seq1	-1.10488	5.08194	8.95629	0.00276517	0.0264855
comp4290_c1_seq1	-1.74046	2.86154	8.95433	0.00276813	0.0264855
comp5182_c0_seq1	1.44753	2.61084	8.94201	0.00278686	0.0266326
comp1767_c0_seq2	-1.32958	2.61979	8.93617	0.00279578	0.0266857
comp11495_c0_seq1	-1.26348	4.22855	8.90531	0.00284342	0.027108
comp8712_c0_seq1	0.958324	5.60128	8.90024	0.00285133	0.0271508
comp1861_c0_seq1	-2.61592	2.26962	8.8894	0.0028683	0.0272798
comp11701_c0_seq1	-1.36249	3.96009	8.88714	0.00287187	0.027281
comp7371_c0_seq1	-1.10784	6.51578	8.875	0.00289102	0.0273788
comp6416_c0_seq4	-1.00886	6.29814	8.87367	0.00289312	0.0273788
comp6763_c0_seq1	1.86677	8.68502	8.8735	0.00289339	0.0273788
comp7754_c0_seq1	0.893903	5.99132	8.87168	0.00289628	0.0273788
comp5157_c0_seq1	0.869509	5.41852	8.86973	0.00289938	0.0273788
comp11386_c0_seq1	-1.13723	4.43069	8.86314	0.00290986	0.0274452
comp31821_c0_seq1	1.92401	1.42164	8.85021	0.00293056	0.0276009
comp26733_c0_seq1	-1.74104	1.44514	8.84849	0.00293332	0.0276009
comp4527_c0_seq1	1.49118	2.51693	8.84542	0.00293825	0.0276147
comp8507_c0_seq1	0.910192	5.52187	8.84183	0.00294404	0.0276364
comp2317_c0_seq2	-1.18434	7.43697	8.83549	0.00295428	0.0276849
comp5652_c0_seq7	-1.09292	4.43501	8.83432	0.00295617	0.0276849
comp3808_c0_seq1	1.32341	2.53621	8.81466	0.00298819	0.0279519
comp9064_c0_seq1	0.862466	5.54627	8.80922	0.00299712	0.0280025
comp6827_c0_seq1	-1.35854	7.98397	8.79317	0.00302361	0.0282168
comp33224_c0_seq1	-2.57379	0.894662	8.78897	0.00303058	0.0282487
comp11198_c0_seq1	-0.896267	4.67967	8.78263	0.00304112	0.0283138
comp4481_c0_seq1	-1.77323	1.47943	8.77456	0.0030546	0.0283816
comp2511_c0_seq2	-1.30289	3.73801	8.774	0.00305555	0.0283816
comp4916_c0_seq1	1.19084	3.26303	8.77074	0.00306102	0.0283992
comp3488_c0_seq1	-0.897141	6.24037	8.74881	0.00309805	0.0287093
comp11269_c0_seq1	-1.71871	3.70811	8.74513	0.0031043	0.0287337
comp27061_c0_seq1	-1.69805	1.43235	8.74145	0.00311058	0.0287584
comp13041_c0_seq1	1.1728	3.39842	8.73578	0.00312026	0.0288144
comp5984_c0_seq2	1.37147	3.97425	8.71118	0.00316264	0.0291719
comp7370_c0_seq1	-1.0327	6.87373	8.70719	0.00316957	0.0292019
comp7667_c0_seq1	0.886956	5.98217	8.7029	0.00317704	0.0292368
comp1380_c0_seq1	-1.35396	4.18655	8.67354	0.00322864	0.0296773
comp9262_c0_seq1	-0.877584	4.9923	8.66966	0.00323552	0.0296799
comp15906_c0_seq1	1.41285	3.76218	8.66917	0.00323638	0.0296799
comp5427_c0_seq1	-1.21973	11.5759	8.66109	0.00325076	0.0297775
comp16535_c0_seq1	-1.76981	2.43705	8.65698	0.0032581	0.0298103
comp1465_c1_seq1	-2.36032	3.16811	8.64683	0.00327632	0.0299294
comp2183_c0_seq2	-1.16663	9.26813	8.64553	0.00327864	0.0299294
comp3007_c0_seq1	1.52826	1.65461	8.63803	0.00329217	0.0300184
comp25831_c0_seq1	-2.18063	1.54512	8.62024	0.00332447	0.0302782
comp7388_c0_seq1	0.932517	6.73488	8.61398	0.00333593	0.0303478
comp9289_c0_seq1	-1.05935	5.34467	8.59635	0.00336837	0.0306079
comp3828_c0_seq1	-1.36188	7.03739	8.58309	0.003393	0.0307747
comp1478_c0_seq1	-4.60177	2.61238	8.5823	0.00339446	0.0307747
comp13164_c0_seq1	4.6906	3.40361	8.57772	0.00340301	0.0307937
comp8450_c0_seq1	-1.05813	5.77353	8.57574	0.00340672	0.0307937
comp9817_c0_seq1	-0.98202	5.14918	8.57496	0.00340818	0.0307937
comp7003_c0_seq1	-0.996278	7.76555	8.56239	0.00343178	0.0309717
comp2023_c0_seq2	-1.07738	6.25234	8.56009	0.00343612	0.0309757
comp9234_c0_seq1	1.04147	5.20877	8.55715	0.00344169	0.0309908
comp8868_c0_seq1	-0.922989	6.04479	8.55267	0.00345016	0.0310319
comp1940_c0_seq1	1.28688	2.40019	8.54931	0.00345653	0.0310541
comp6333_c0_seq12	1.30781	4.08465	8.54712	0.00346069	0.0310564
comp4391_c0_seq2	-0.94876	6.73517	8.53277	0.00348809	0.031267
comp4054_c0_seq1	1.00866	4.94083	8.52514	0.00350273	0.031359
comp1888_c0_seq1	-2.9131	1.91976	8.52332	0.00350624	0.031359
comp1917_c0_seq2	-2.32591	3.09642	8.51953	0.00351355	0.0313804
comp4386_c0_seq2	-0.981746	5.43363	8.51799	0.00351653	0.0313804
comp2063_c0_seq1	-1.86399	5.29507	8.49933	0.00355277	0.0316683
comp1561_c0_seq1	-1.05333	3.74779	8.49709	0.00355715	0.0316718
comp2283_c0_seq1	-0.996968	8.59029	8.4744	0.0036018	0.0320335
comp2345_c0_seq1	-1.0838	5.70752	8.46759	0.00361531	0.0321177
comp8630_c0_seq1	0.872542	5.54743	8.46073	0.00362897	0.0321766
comp4853_c0_seq2	1.24919	3.11686	8.45931	0.00363179	0.0321766
comp4705_c0_seq2	1.41728	3.32303	8.45817	0.00363408	0.0321766
comp16392_c0_seq1	-2.23646	1.9107	8.4409	0.00366875	0.0324474
comp4243_c0_seq1	-4.83003	1.33949	8.43827	0.00367405	0.0324582
comp2436_c0_seq2	-0.976236	6.61097	8.43282	0.00368508	0.0325195
comp7490_c0_seq1	-1.387	6.57674	8.42128	0.00370856	0.0326887
comp2208_c0_seq1	-1.76706	6.40622	8.41785	0.00371555	0.0326887
comp2809_c0_seq2	1.14509	6.77417	8.41723	0.00371681	0.0326887
comp9982_c0_seq1	0.838976	5.12715	8.41465	0.00372209	0.0326887
comp8011_c0_seq1	0.799592	5.86027	8.41332	0.00372481	0.0326887
comp6234_c0_seq2	1.01076	3.9676	8.4058	0.00374026	0.0327881
comp13098_c0_seq1	1.09485	3.56894	8.39884	0.00375462	0.0328777
comp3223_c0_seq1	-1.01592	5.62571	8.39448	0.00376361	0.0329202
comp4415_c0_seq1	-0.882618	5.44185	8.39133	0.00377015	0.0329412
comp12931_c0_seq1	-1.50677	3.45629	8.37995	0.00379382	0.0331116
comp9789_c0_seq1	0.90462	5.13823	8.37736	0.00379923	0.0331225
comp10815_c0_seq1	1.57004	4.26396	8.36442	0.00382638	0.0333189
comp8812_c0_seq1	-1.45077	5.90023	8.36263	0.00383015	0.0333189
comp8230_c0_seq1	1.06571	5.56199	8.35421	0.00384794	0.0334371
comp14868_c0_seq1	1.12793	3.13354	8.35103	0.00385469	0.0334592
comp34153_c0_seq1	1.35542	1.92383	8.33909	0.00388011	0.0336418
comp2684_c0_seq1	0.854227	5.82322	8.33718	0.00388418	0.0336418
comp1769_c0_seq1	-2.2425	2.32633	8.32131	0.00391827	0.0339001
comp6540_c0_seq1	-1.16498	9.37952	8.31484	0.00393224	0.033984
comp6024_c0_seq2	1.16752	3.73043	8.31056	0.00394153	0.0340272
comp5485_c0_seq4	-1.03174	8.76805	8.30792	0.00394726	0.0340397
comp8375_c0_seq1	0.91196	5.42207	8.29464	0.00397622	0.0342524
comp4161_c0_seq1	0.848822	4.85038	8.29168	0.00398271	0.0342711
comp3318_c0_seq1	0.947654	4.57029	8.28144	0.00400524	0.0344277
comp2115_c0_seq2	0.854852	5.80184	8.27416	0.00402132	0.0345286
comp6949_c0_seq1	-0.978949	7.58717	8.26081	0.004051	0.0347122
comp6514_c0_seq1	-1.04882	10.9473	8.26062	0.00405143	0.0347122
comp2804_c0_seq1	-0.928263	5.47073	8.25508	0.00406382	0.0347809
comp5255_c0_seq1	-0.935298	7.05143	8.24668	0.00408267	0.0349046
comp4845_c0_seq1	-1.21705	10.4637	8.24002	0.00409766	0.0349649
comp9073_c0_seq1	0.822474	5.48565	8.23964	0.00409852	0.0349649
comp6188_c0_seq2	-1.40881	3.65134	8.23656	0.00410548	0.0349795
comp9175_c0_seq1	0.832884	5.0846	8.235	0.00410902	0.0349795
comp13358_c0_seq1	-1.76873	3.86008	8.2134	0.00415821	0.0353604
comp4009_c0_seq1	-1.40824	2.47013	8.209	0.00416831	0.0354083
comp26070_c0_seq1	-1.96131	1.1213	8.17803	0.00424008	0.0359796
comp4938_c0_seq2	-1.61263	3.88569	8.17386	0.00424983	0.0360239
comp1534_c0_seq1	1.2651	3.56601	8.16904	0.00426115	0.0360609
comp22066_c0_seq1	-2.29124	1.56912	8.16814	0.00426327	0.0360609
comp6978_c0_seq1	0.840083	7.35459	8.16453	0.00427177	0.0360944
comp10819_c0_seq1	-0.936323	4.65123	8.15863	0.00428566	0.0361734
comp5448_c1_seq1	0.787239	6.32512	8.13767	0.00433549	0.0365551
comp3904_c0_seq1	-1.08438	7.0833	8.1245	0.00436709	0.0367264
comp3776_c0_seq1	1.77386	1.52721	8.12383	0.00436872	0.0367264
comp2186_c0_seq1	-1.32709	12.6831	8.12344	0.00436966	0.0367264
comp9417_c0_seq1	0.91833	5.52178	8.11991	0.00437817	0.0367485
comp5513_c0_seq2	-1.7061	2.23919	8.11852	0.00438154	0.0367485
comp14820_c0_seq1	-1.43999	2.73151	8.1079	0.00440728	0.0369255
comp6243_c0_seq5	-1.63431	3.93709	8.09848	0.00443023	0.0370711
comp9615_c0_seq1	1.05509	4.41781	8.09695	0.00443398	0.0370711
comp3709_c0_seq1	1.42546	2.04112	8.09332	0.00444287	0.0370815
comp30884_c0_seq1	1.7286	1.42277	8.09263	0.00444455	0.0370815
comp15466_c0_seq1	-1.48117	2.70136	8.08624	0.00446027	0.0371489
comp3963_c0_seq2	1.37825	1.83961	8.08554	0.00446198	0.0371489
comp6510_c0_seq1	-1.04888	9.7477	8.07928	0.00447743	0.0372386
comp10452_c0_seq1	0.881209	5.09179	8.06823	0.00450482	0.0374272
comp7823_c0_seq1	-0.902431	6.03883	8.05106	0.0045477	0.0377118
comp11321_c0_seq1	-1.12867	4.2127	8.05072	0.00454856	0.0377118
comp5774_c1_seq3	1.17442	6.91642	8.04728	0.00455721	0.0377441
comp7201_c0_seq1	-0.833999	6.76009	8.02872	0.00460412	0.0380776
comp2251_c0_seq1	-1.11197	7.47814	8.02757	0.00460706	0.0380776
comp12018_c0_seq1	1.25041	4.02088	8.02137	0.00462285	0.0381379
comp7345_c0_seq1	-0.964337	6.59351	8.02094	0.00462394	0.0381379
comp7466_c0_seq1	-1.30957	6.25616	8.01406	0.00464155	0.0382435
comp12287_c0_seq1	1.12794	3.58305	8.01082	0.00464986	0.0382723
comp11093_c0_seq1	-0.912758	4.70686	8.00836	0.00465619	0.0382847
comp3701_c0_seq2	1.51116	1.75897	7.99539	0.00468965	0.0385201
comp9808_c0_seq1	-2.133	4.24418	7.98236	0.00472353	0.0387583
comp3610_c0_seq2	0.853828	5.01825	7.96205	0.00477683	0.0391372
comp2546_c0_seq1	-0.882053	4.35427	7.96102	0.00477956	0.0391372
comp7330_c0_seq1	-0.917122	6.74855	7.95812	0.00478721	0.0391596
comp10070_c0_seq1	-0.842922	5.20152	7.95621	0.00479227	0.0391607
comp4733_c0_seq1	0.982138	3.8322	7.95339	0.00479973	0.0391814
comp5287_c0_seq1	-1.13747	3.19237	7.94657	0.00481785	0.0392889
comp6680_c0_seq1	0.932901	8.27298	7.93864	0.00483903	0.0394212
comp5822_c0_seq2	-1.0057	5.88848	7.92867	0.00486576	0.0395776
comp4683_c0_seq2	-1.22802	3.14656	7.92734	0.00486933	0.0395776
comp6811_c0_seq1	1.12948	8.1023	7.92502	0.00487557	0.0395776
comp9682_c0_seq1	0.882223	5.12437	7.92407	0.00487813	0.0395776
comp2336_c1_seq1	-1.21559	3.79753	7.91558	0.00490107	0.0397232
comp2175_c1_seq1	-1.14296	3.67099	7.91215	0.00491039	0.0397582
comp13584_c0_seq1	1.06293	3.73221	7.9098	0.00491677	0.0397693
comp7378_c0_seq1	-0.957953	7.1452	7.90253	0.00493657	0.039836
comp4864_c0_seq2	-1.91162	3.6075	7.9015	0.00493937	0.039836
comp3880_c0_seq1	0.848072	5.38337	7.90045	0.00494225	0.039836
comp13101_c0_seq1	-1.32883	3.34094	7.89942	0.00494505	0.039836
comp11632_c0_seq1	0.928397	4.39203	7.89154	0.00496665	0.0399695
comp2731_c0_seq1	0.880813	4.42487	7.88281	0.00499068	0.0401222
comp4770_c0_seq3	-1.16315	8.31285	7.87464	0.00501328	0.0402608
comp10236_c0_seq1	-1.42747	4.30809	7.87293	0.00501804	0.0402608
comp9429_c0_seq1	0.780811	5.45192	7.86193	0.00504866	0.0404656
comp1918_c0_seq1	2.09891	3.05009	7.84322	0.00510117	0.0408453
comp6826_c0_seq1	-1.05159	8.24359	7.8394	0.00511195	0.0408905
comp8869_c0_seq1	0.844989	5.51581	7.83539	0.0051233	0.0409401
comp7022_c0_seq1	-1.66771	6.79255	7.83258	0.00513129	0.0409627
comp11439_c0_seq1	-1.45939	3.49957	7.82213	0.00516103	0.0411318
comp7559_c0_seq1	-0.944577	6.39847	7.82067	0.00516521	0.0411318
comp4549_c0_seq3	-1.00537	4.88019	7.8197	0.00516799	0.0411318
comp2166_c0_seq1	-0.945694	7.3955	7.81109	0.00519265	0.0412867
comp24985_c0_seq1	-1.80667	1.51228	7.8065	0.00520586	0.0413505
comp12135_c0_seq1	-1.57287	2.86549	7.79977	0.0052253	0.0414634
comp17905_c0_seq1	-3.0568	2.21509	7.78539	0.00526706	0.0417268
comp1425_c0_seq1	-1.176	3.19027	7.78472	0.00526898	0.0417268
comp7331_c0_seq1	-0.922381	6.31312	7.77938	0.0052846	0.0418088
comp2307_c0_seq1	0.901051	7.23534	7.7727	0.00530418	0.0418973
comp2116_c0_seq1	-1.02001	5.43568	7.77197	0.00530632	0.0418973
comp3642_c0_seq2	-1.51704	5.68354	7.76955	0.00531344	0.0419119
comp1890_c0_seq1	-1.74041	3.57365	7.7677	0.00531888	0.0419132
comp9906_c0_seq1	-1.01962	5.32162	7.76419	0.00532923	0.0419531
comp5972_c0_seq1	4.96602	4.89852	7.7613	0.00533776	0.0419788
comp8332_c0_seq1	-0.989868	5.46082	7.75842	0.00534627	0.0419867
comp2521_c0_seq1	0.944132	4.77459	7.75739	0.00534933	0.0419867
comp2861_c0_seq1	-2.15519	1.15093	7.74452	0.00538759	0.0422453
comp7034_c0_seq1	-1.21635	7.72801	7.74106	0.0053979	0.0422844
comp15827_c0_seq1	1.33961	3.00332	7.73873	0.00540488	0.0422974
comp8675_c0_seq1	0.785711	5.61838	7.73064	0.00542915	0.0424456
comp3819_c0_seq1	-1.2381	3.45104	7.72458	0.00544741	0.0425101
comp2888_c0_seq1	-2.20687	1.58429	7.72278	0.00545285	0.0425101
comp9581_c0_seq1	0.829113	5.07135	7.721	0.0054582	0.0425101
comp2908_c0_seq1	-0.9672	7.19723	7.72081	0.00545879	0.0425101
comp13193_c0_seq1	1.10005	3.58501	7.70234	0.00551491	0.0429052
comp6688_c0_seq1	-1.01727	8.73201	7.69667	0.00553228	0.0429766
comp5913_c0_seq4	-1.06388	7.53279	7.69581	0.00553491	0.0429766
comp9932_c0_seq1	-1.29661	2.79906	7.67961	0.00558483	0.0433219
comp6287_c0_seq3	1.11519	3.23856	7.67597	0.0055961	0.043367
comp3016_c0_seq1	-1.13551	6.57567	7.67253	0.00560678	0.0434075
comp29693_c0_seq1	-1.87705	1.33582	7.66663	0.00562514	0.0435073
comp7664_c0_seq1	-1.04051	6.18975	7.65934	0.00564792	0.043641
comp4189_c0_seq1	-0.831058	7.00807	7.65687	0.00565566	0.0436584
comp1772_c0_seq2	1.39915	2.44135	7.65111	0.00567373	0.0437318
comp4249_c0_seq1	-0.98703	6.08974	7.65026	0.0056764	0.0437318
comp22450_c0_seq1	1.65876	1.88711	7.64859	0.00568167	0.0437318
comp13916_c0_seq1	-1.49214	2.27911	7.6327	0.00573194	0.0440761
comp10234_c0_seq1	-1.30219	4.76471	7.62197	0.00576616	0.0442786
comp3962_c0_seq2	-3.53648	2.03124	7.6202	0.00577181	0.0442786
comp2160_c0_seq2	-0.876651	7.692	7.61921	0.00577499	0.0442786
comp6463_c0_seq1	-0.917703	10.9254	7.61043	0.00580316	0.0444433
comp5632_c0_seq2	-1.70041	3.13334	7.60904	0.00580764	0.0444433
comp13326_c0_seq1	1.79305	2.09925	7.59906	0.00583987	0.0446415
comp12647_c0_seq1	1.31491	3.53656	7.59755	0.00584477	0.0446415
comp13261_c0_seq1	1.38262	3.6356	7.58398	0.00588892	0.0448719
comp6464_c0_seq1	2.02755	11.4261	7.58271	0.00589307	0.0448719
comp2596_c0_seq1	0.969725	5.14092	7.58151	0.00589699	0.0448719
comp9854_c0_seq1	0.999924	5.13437	7.58135	0.00589751	0.0448719
comp6725_c0_seq1	-1.43671	8.48852	7.57694	0.00591196	0.0449171
comp4603_c0_seq1	-1.21062	3.46562	7.57609	0.00591475	0.0449171
comp6144_c0_seq2	-0.94281	6.19104	7.56945	0.00593659	0.045025
comp13719_c0_seq1	0.965347	3.87841	7.56833	0.00594028	0.045025
comp4571_c0_seq4	-1.35873	4.61171	7.54345	0.00602286	0.0455979
comp6677_c0_seq1	1.87397	8.81229	7.54186	0.00602819	0.0455979
comp4197_c0_seq1	-1.63875	4.11664	7.5404	0.00603308	0.0455979
comp8007_c0_seq1	0.76572	6.58925	7.53501	0.00605114	0.0456565
comp8151_c0_seq1	0.786426	5.90809	7.53466	0.00605231	0.0456565
comp6833_c0_seq1	-0.96171	7.83632	7.52392	0.00608849	0.0458859
comp9840_c0_seq1	-1.17187	4.29917	7.5125	0.00612723	0.0460656
comp2164_c0_seq1	1.38747	8.536	7.51015	0.00613522	0.0460656
comp4297_c0_seq1	1.26274	2.09868	7.50951	0.0061374	0.0460656
comp39706_c0_seq1	1.39813	1.86825	7.5087	0.00614018	0.0460656
comp4437_c0_seq3	1.92619	2.14691	7.50837	0.00614131	0.0460656
comp4860_c0_seq4	1.10239	3.22389	7.50536	0.00615156	0.046099
comp8723_c0_seq1	0.885987	6.04259	7.50192	0.00616331	0.0461436
comp2002_c0_seq1	1.77088	2.66446	7.49991	0.00617022	0.0461519
comp3011_c0_seq1	1.96864	1.01891	7.49808	0.00617648	0.0461553
comp1597_c0_seq1	1.14506	3.6669	7.49507	0.00618681	0.046189
comp4884_c0_seq2	-1.08068	4.66221	7.49229	0.00619638	0.0462171
comp7436_c0_seq1	-0.956796	6.11019	7.48924	0.00620689	0.0462521
comp7940_c0_seq1	-0.871376	6.25184	7.48248	0.00623021	0.0463824
comp3667_c0_seq1	-1.80279	1.25155	7.46952	0.00627522	0.0466738
comp3022_c0_seq1	1.54795	5.06054	7.45815	0.00631498	0.0469256
comp10747_c0_seq1	-1.20079	4.50409	7.42527	0.00643143	0.0477
comp3056_c0_seq2	1.94373	1.88904	7.42307	0.00643928	0.0477
comp9083_c0_seq1	0.732229	5.40517	7.42208	0.00644281	0.0477
comp6586_c0_seq1	0.942791	9.99416	7.42198	0.0064432	0.0477
comp1577_c0_seq1	1.12951	4.23926	7.41985	0.00645083	0.0477121
comp4769_c0_seq1	0.879591	4.3819	7.40581	0.00650137	0.0480413
comp21270_c0_seq1	-3.29475	1.73387	7.40391	0.00650821	0.0480472
comp8733_c0_seq1	-2.67453	4.3249	7.40011	0.006522	0.048089
comp9802_c0_seq1	0.792838	5.13823	7.39878	0.00652682	0.048089
comp6775_c0_seq1	-1.15733	8.25911	7.39734	0.00653202	0.048089
comp4422_c0_seq1	0.854363	4.742	7.39558	0.00653845	0.0480918
comp11124_c0_seq1	0.849489	4.54206	7.38886	0.00656291	0.0481922
comp9019_c0_seq1	0.860742	5.39526	7.3885	0.00656423	0.0481922
comp3333_c0_seq1	0.89619	5.27204	7.38477	0.00657784	0.0482163
comp10005_c0_seq1	0.930371	4.73765	7.38428	0.00657963	0.0482163
comp8788_c0_seq1	1.19553	5.26066	7.37613	0.00660953	0.0483907
comp8469_c0_seq1	-0.866206	6.03369	7.37043	0.00663052	0.0484636
comp8265_c0_seq1	1.00382	6.80467	7.36599	0.0066469	0.0484636
comp4143_c0_seq1	1.92035	1.98928	7.36498	0.00665062	0.0484636
comp12741_c0_seq1	-1.34866	3.74609	7.36347	0.00665624	0.0484636
comp11898_c0_seq1	1.05471	3.72259	7.36336	0.00665662	0.0484636
comp10687_c0_seq1	-1.16498	5.88018	7.36276	0.00665885	0.0484636
comp5293_c0_seq1	0.93269	4.38275	7.36059	0.00666687	0.0484636
comp4345_c0_seq1	-0.9384	5.16077	7.35976	0.00666999	0.0484636
comp5901_c0_seq1	0.903256	6.22407	7.35858	0.00667433	0.0484636
comp5111_c1_seq2	-2.00233	4.35821	7.34748	0.00671568	0.0487193
comp7315_c0_seq1	0.834322	6.45033	7.34168	0.0067374	0.0488323
comp12784_c0_seq1	-1.17786	3.32146	7.31426	0.00684096	0.049519
comp5210_c0_seq3	-1.74009	2.52206	7.31331	0.00684459	0.049519
comp5425_c0_seq2	-1.06172	8.73032	7.31129	0.00685229	0.0495296
comp6954_c0_seq1	-0.954693	7.1256	7.30479	0.00687711	0.0496638
comp8836_c0_seq1	-1.53886	4.87476	7.29934	0.00689799	0.0497011
comp2173_c0_seq1	1.38526	10.9013	7.29909	0.00689895	0.0497011
comp4897_c0_seq2	-1.36871	3.8971	7.29855	0.00690102	0.0497011
comp4898_c0_seq2	0.941049	4.29063	7.29227	0.00692519	0.04983
comp4171_c0_seq1	-0.854344	4.66083	7.28979	0.00693474	0.0498536
comp14112_c0_seq1	0.990596	3.88038	7.28642	0.00694779	0.0498725
comp4615_c0_seq2	-1.01538	5.99112	7.28587	0.0069499	0.0498725
comp10324_c0_seq1	0.859369	4.75473	7.28364	0.00695855	0.049884
comp2470_c0_seq1	1.00649	3.78256	7.28159	0.00696647	0.049884
comp5064_c0_seq1	-0.894696	7.40723	7.28012	0.00697217	0.049884
comp1848_c0_seq1	-2.3391	1.56895	7.27898	0.00697661	0.049884
comp7847_c0_seq1	-0.790985	6.11397	7.27426	0.00699496	0.0499409
comp28855_c0_seq1	1.37489	1.99725	7.2737	0.00699713	0.0499409
comp1601_c0_seq1	1.05636	4.03735	7.27075	0.00700867	0.0499784
comp2430_c0_seq1	-1.11164	4.51766	7.2666	0.00702488	0.0499867
comp3645_c0_seq2	1.56538	1.7621	7.26656	0.00702502	0.0499867
comp15030_c0_seq1	1.61341	1.42274	7.26562	0.00702869	0.0499867
comp7633_c0_seq1	-0.857767	6.15855	7.24728	0.00710083	0.0504546
comp11438_c0_seq1	0.932972	4.42121	7.23841	0.00713602	0.0506594
comp1604_c0_seq1	-1.37334	3.21096	7.23264	0.00715899	0.0507771
comp2289_c0_seq2	-0.969997	7.47519	7.21994	0.00720979	0.0510792
comp1698_c0_seq1	1.04319	3.37007	7.21879	0.00721443	0.0510792
comp11713_c0_seq1	-1.74812	3.58359	7.21304	0.00723756	0.0511974
comp6670_c0_seq1	0.908997	8.80477	7.20854	0.00725573	0.0512803
comp6094_c0_seq3	1.4134	3.69087	7.20177	0.00728318	0.0514286
comp10021_c0_seq1	-1.30176	5.23686	7.1982	0.00729765	0.0514545
comp2557_c0_seq1	-0.936427	4.86948	7.19768	0.0072998	0.0514545
comp5547_c0_seq1	-1.54547	4.13696	7.19539	0.00730911	0.0514745
comp7588_c0_seq1	-1.01468	6.50466	7.19193	0.00732322	0.0515283
comp2448_c0_seq1	1.08401	4.02801	7.18986	0.00733167	0.0515421
comp2774_c0_seq2	-1.12097	7.0475	7.18007	0.00737178	0.0517783
comp6849_c0_seq1	-0.981418	7.86042	7.17205	0.0074048	0.0519643
comp2587_c0_seq1	1.37834	5.28592	7.16866	0.00741881	0.0520167
comp13355_c0_seq1	0.972244	3.46075	7.16194	0.00744665	0.0521659
comp10729_c0_seq1	1.10237	4.78545	7.14739	0.00750733	0.0525447
comp8803_c0_seq1	0.85237	5.63677	7.13182	0.0075728	0.0529563
comp7459_c0_seq1	1.20575	6.56175	7.12569	0.0075987	0.0530907
comp16746_c0_seq1	-1.71876	2.15837	7.12276	0.00761115	0.053131
comp24418_c0_seq1	-2.60505	1.70147	7.12024	0.00762186	0.0531591
comp26190_c0_seq1	-1.77173	1.90113	7.11223	0.00765598	0.0533069
comp15826_c0_seq1	-1.15466	2.73974	7.11212	0.00765646	0.0533069
comp4353_c0_seq2	-1.17256	6.6278	7.10762	0.00767572	0.0533942
comp18340_c0_seq1	-1.54523	2.66872	7.09183	0.00774359	0.0538193
comp1694_c0_seq1	-0.989466	4.16328	7.08564	0.00777043	0.0539587
comp6393_c0_seq13	-0.916077	4.04342	7.08198	0.00778627	0.0540161
comp4843_c0_seq2	1.24349	3.45037	7.07936	0.00779768	0.0540161
comp5498_c0_seq1	-0.95229	7.79456	7.07904	0.00779907	0.0540161
comp28213_c0_seq1	-1.39477	1.95087	7.07432	0.00781963	0.0541113
comp18234_c0_seq1	-2.54538	1.38228	7.07021	0.0078376	0.0541445
comp3489_c0_seq2	-1.16065	5.86035	7.07011	0.00783805	0.0541445
comp19887_c0_seq1	1.412	1.92786	7.05724	0.00789454	0.0544874
comp5118_c0_seq1	-0.916363	4.79187	7.05073	0.00792329	0.0546384
comp17459_c0_seq1	1.04481	2.93198	7.04262	0.00795924	0.0548388
comp5582_c0_seq1	1.16911	5.0485	7.03707	0.00798396	0.0548626
comp1479_c0_seq1	-1.83477	2.54531	7.03677	0.00798529	0.0548626
comp18400_c0_seq1	-2.19407	1.88089	7.03577	0.00798976	0.0548626
comp12090_c0_seq1	0.881668	4.13827	7.03565	0.0079903	0.0548626
comp2238_c0_seq1	0.835778	6.52483	7.03345	0.00800011	0.0548825
comp6855_c0_seq1	0.927636	7.87006	7.02958	0.00801742	0.0549539
comp1430_c0_seq1	-1.46815	3.57298	7.02374	0.00804361	0.0550859
comp16267_c0_seq1	1.12623	2.81655	7.02132	0.00805448	0.0551129
comp13264_c0_seq1	-1.3783	3.57697	7.01174	0.00809767	0.0553608
comp1787_c0_seq1	-1.54614	1.86859	7.00879	0.00811103	0.0554045
comp3810_c0_seq1	0.806065	4.6454	7.00547	0.00812609	0.0554597
comp5534_c1_seq2	0.815354	4.51605	7.00187	0.00814246	0.0555238
comp4522_c0_seq3	-0.738387	6.009	7.00007	0.00815067	0.0555321
comp1920_c0_seq2	1.39125	2.92728	6.99304	0.0081827	0.0556758
comp6726_c0_seq1	1.28559	9.1767	6.99154	0.00818957	0.0556758
comp16899_c0_seq1	1.17158	2.59795	6.99065	0.00819366	0.0556758
comp12890_c0_seq1	1.74647	1.40596	6.98932	0.00819977	0.0556758
comp7712_c0_seq1	1.02526	6.34752	6.98517	0.0082188	0.0557574
comp2169_c0_seq1	-0.904308	8.19173	6.97455	0.0082677	0.0560413
comp6495_c0_seq1	-1.02837	10.1887	6.96118	0.00832969	0.0564134
comp7041_c0_seq1	-0.945877	7.50207	6.94589	0.00840119	0.0568493
comp8628_c0_seq1	0.746032	5.61619	6.94185	0.00842021	0.0569295
comp5787_c1_seq3	1.59697	2.98514	6.92961	0.00847801	0.0572716
comp1770_c0_seq2	4.2445	1.43688	6.92734	0.0084888	0.0572958
comp16887_c0_seq1	1.82857	2.48162	6.92281	0.00851032	0.0573923
comp8977_c0_seq1	-1.03319	5.86046	6.92111	0.00851841	0.0573982
comp18508_c0_seq1	-1.6388	2.11688	6.90986	0.00857218	0.0576744
comp2355_c0_seq1	-1.01716	9.9638	6.9095	0.00857391	0.0576744
comp5397_c0_seq2	0.7306	6.40598	6.90732	0.00858433	0.0576957
comp2094_c0_seq1	-0.830392	5.70616	6.89608	0.0086385	0.0579372
comp6366_c0_seq2	0.724355	5.25206	6.89537	0.0086419	0.0579372
comp5258_c0_seq2	-1.63206	1.92877	6.89533	0.00864212	0.0579372
comp28989_c0_seq1	1.89611	1.55537	6.88885	0.00867348	0.0580271
comp4466_c0_seq1	0.843057	4.61226	6.8873	0.00868101	0.0580271
comp9506_c0_seq1	0.772255	5.51331	6.88616	0.00868656	0.0580271
comp10906_c0_seq1	-1.09852	4.55256	6.88572	0.00868872	0.0580271
comp6841_c0_seq1	-1.14489	8.05802	6.88504	0.00869202	0.0580271
comp10650_c0_seq1	0.941346	4.89431	6.87985	0.00871729	0.0580989
comp12641_c0_seq1	1.01982	4.01843	6.87983	0.00871739	0.0580989
comp1991_c0_seq2	-1.7137	2.49819	6.87805	0.00872606	0.0580998
comp10230_c0_seq1	0.787476	5.09946	6.87586	0.00873677	0.0580998
comp2627_c0_seq1	0.773413	5.16892	6.87454	0.0087432	0.0580998
comp12834_c0_seq1	-1.24289	2.8625	6.87381	0.00874681	0.0580998
comp10861_c0_seq1	0.742057	4.82752	6.87233	0.00875406	0.0580998
comp6519_c0_seq1	-1.03709	9.05756	6.86546	0.00878774	0.058235
comp17887_c0_seq1	1.77463	1.45322	6.86448	0.00879259	0.058235
comp12272_c0_seq1	-1.16579	4.6747	6.8637	0.00879641	0.058235
comp12940_c0_seq1	-1.53759	3.05745	6.85838	0.00882267	0.0583603
comp5154_c0_seq1	-1.52142	4.23293	6.85246	0.00885192	0.0585051
comp13765_c0_seq1	-1.11803	3.70229	6.84529	0.00888751	0.0585445
comp2129_c0_seq1	0.749176	6.0971	6.84437	0.0088921	0.0585445
comp14127_c0_seq1	-1.0822	4.09588	6.84376	0.00889514	0.0585445
comp6411_c0_seq10	0.819873	5.23372	6.8435	0.00889646	0.0585445
comp12207_c0_seq1	-1.42018	4.19607	6.84314	0.00889824	0.0585445
comp11026_c0_seq1	-1.01608	4.17049	6.84237	0.00890207	0.0585445
comp7289_c0_seq1	-1.55023	5.42043	6.83646	0.00893159	0.05869
comp7966_c0_seq1	0.950845	6.50606	6.83498	0.00893895	0.05869
comp11157_c0_seq1	-1.12588	4.30178	6.83119	0.00895795	0.0587638
comp6648_c0_seq1	-0.921668	8.88791	6.82979	0.00896496	0.0587638
comp14345_c0_seq1	1.29199	3.13002	6.82454	0.00899139	0.0588884
comp6231_c0_seq3	0.759067	7.04843	6.81849	0.00902188	0.0590395
comp6156_c1_seq1	-0.857379	5.42681	6.80565	0.00908697	0.0593779
comp2415_c0_seq1	1.30461	4.4397	6.80491	0.00909077	0.0593779
comp6308_c0_seq6	-0.928956	4.03372	6.80388	0.009096	0.0593779
comp5574_c0_seq1	-1.21224	3.57407	6.79924	0.00911969	0.0594837
comp6251_c0_seq14	-0.848729	3.98648	6.79627	0.00913485	0.0595337
comp8660_c0_seq1	0.851136	5.91368	6.77122	0.00926397	0.0603258
comp10410_c0_seq1	-0.978884	4.75688	6.76196	0.00931214	0.0605899
comp2530_c0_seq2	1.01774	3.9004	6.75719	0.00933704	0.0607022
comp5421_c0_seq2	-1.5752	2.02058	6.75157	0.00936652	0.0608426
comp6748_c0_seq1	0.844616	8.13732	6.75016	0.00937394	0.0608426
comp3758_c0_seq1	-0.959636	5.66169	6.7449	0.00940162	0.0609725
comp7357_c0_seq1	-0.714047	5.22758	6.74003	0.00942729	0.0610891
comp26124_c0_seq1	1.47947	1.46629	6.72533	0.00950529	0.0615356
comp5296_c0_seq2	-2.1697	1.1862	6.72414	0.00951166	0.0615356
comp5404_c0_seq1	1.10731	10.9754	6.7194	0.00953699	0.0616493
comp2196_c0_seq1	-1.02145	10.3332	6.70797	0.0095983	0.0619952
comp9550_c0_seq1	-0.917066	5.02035	6.70121	0.00963474	0.0621801
comp9308_c0_seq1	-0.920022	5.05146	6.69319	0.00967817	0.0623876
comp4519_c0_seq1	1.39133	4.97329	6.69219	0.00968364	0.0623876
comp22707_c0_seq1	-2.18058	1.68703	6.69093	0.00969044	0.0623876
comp6058_c0_seq1	-1.45211	3.07983	6.68768	0.00970816	0.0624511
comp6382_c0_seq6	0.809973	4.3299	6.68566	0.00971917	0.0624714
comp5596_c0_seq3	1.02607	2.71528	6.67478	0.00977866	0.062803
comp4846_c0_seq1	-1.83457	2.73618	6.67101	0.00979935	0.0628851
comp23435_c0_seq1	-1.67391	1.52053	6.6681	0.00981535	0.062937
comp4727_c0_seq2	2.27435	4.15185	6.66235	0.00984712	0.0630898
comp3126_c0_seq1	0.749079	6.69914	6.65704	0.00987646	0.063194
comp9307_c0_seq1	0.764023	5.13757	6.65654	0.00987928	0.063194
comp7507_c0_seq1	0.694779	6.37009	6.65023	0.00991428	0.0633669
comp2353_c0_seq1	1.51695	4.47529	6.64817	0.00992577	0.0633894
comp4302_c1_seq1	-1.0699	5.94542	6.63917	0.00997606	0.0636595
comp15691_c0_seq1	1.38243	1.52205	6.63541	0.00999712	0.0637374
comp12696_c0_seq1	-0.991906	3.43194	6.63413	0.0100043	0.0637374
comp23073_c0_seq1	-1.71769	1.57577	6.6298	0.0100287	0.0637413
comp8176_c0_seq1	0.824748	5.80698	6.62978	0.0100288	0.0637413
comp2417_c0_seq1	-1.18636	4.7193	6.62974	0.010029	0.0637413
comp7718_c0_seq1	-1.018	6.97899	6.62681	0.0100455	0.0637952
comp17536_c0_seq1	1.44895	2.20752	6.62124	0.010077	0.063899
comp8436_c0_seq1	0.811119	5.33061	6.62108	0.0100779	0.063899
comp4518_c0_seq1	-0.990363	6.6349	6.61931	0.0100879	0.0639113
comp3698_c0_seq1	0.770829	4.85676	6.61481	0.0101134	0.0639646
comp4979_c0_seq1	-1.48584	3.46747	6.61364	0.0101201	0.0639646
comp8091_c0_seq1	-0.776761	6.18537	6.61287	0.0101244	0.0639646
comp2375_c0_seq1	0.917361	4.5229	6.61151	0.0101322	0.0639646
comp13388_c0_seq1	1.0857	3.34571	6.60971	0.0101424	0.0639646
comp7410_c0_seq1	0.882456	6.93464	6.60862	0.0101486	0.0639646
comp22750_c0_seq1	-2.02911	1.82787	6.60792	0.0101526	0.0639646
comp3577_c0_seq1	-1.24924	2.43479	6.6056	0.0101659	0.0639975
comp23378_c0_seq1	1.34131	2.08176	6.602	0.0101864	0.0640762
comp25084_c0_seq1	1.32503	1.97525	6.59843	0.0102068	0.0641539
comp3190_c0_seq1	-1.36134	4.1094	6.59435	0.0102303	0.0642504
comp4217_c0_seq1	-1.5814	2.80139	6.58629	0.0102767	0.064491
comp4427_c0_seq3	-0.867525	5.18158	6.57938	0.0103167	0.0646907
comp6450_c0_seq1	-1.02307	11.7967	6.57772	0.0103263	0.0647002
comp2248_c0_seq1	-0.98496	6.47792	6.57598	0.0103364	0.0647125
comp13485_c0_seq1	-1.43529	3.22491	6.56929	0.0103753	0.0649051
comp6556_c0_seq1	0.859865	9.62151	6.56438	0.010404	0.0650333
comp2545_c0_seq2	1.59529	4.80727	6.55949	0.0104326	0.065161
comp5840_c0_seq2	-1.52609	4.51935	6.55496	0.0104592	0.065236
comp6987_c0_seq1	1.31429	7.19151	6.55465	0.0104611	0.065236
comp5545_c0_seq1	0.971227	4.29487	6.55013	0.0104876	0.0653504
comp1653_c0_seq2	-1.324	3.13359	6.54359	0.0105263	0.0655398
comp4269_c1_seq1	1.07083	3.58493	6.53577	0.0105726	0.0657769
comp11502_c0_seq1	0.819019	4.90153	6.53382	0.0105842	0.0657976
comp4281_c0_seq2	-1.35746	2.46837	6.53243	0.0105925	0.0657976
comp3942_c0_seq1	-1.0494	6.72124	6.53028	0.0106054	0.065826
comp4434_c0_seq1	-0.974357	6.97408	6.52673	0.0106265	0.0658636
comp9466_c0_seq1	-0.811695	5.05212	6.52649	0.010628	0.0658636
comp4431_c0_seq2	-1.26383	2.54741	6.51542	0.0106943	0.0662232
comp6601_c0_seq1	-0.96576	9.76343	6.50862	0.0107353	0.0664249
comp5009_c0_seq1	1.34528	1.7002	6.50724	0.0107436	0.0664249
comp6027_c0_seq3	0.714873	5.67825	6.50529	0.0107554	0.066446
comp2125_c0_seq1	-0.949088	5.43195	6.49107	0.0108418	0.0669276
comp10012_c0_seq1	-1.26549	4.43169	6.48641	0.0108702	0.0670512
comp2036_c0_seq2	-0.893544	6.75212	6.4842	0.0108837	0.0670826
comp6046_c0_seq1	0.827206	8.18444	6.47669	0.0109298	0.0673145
comp35131_c0_seq1	-2.24261	0.532895	6.47437	0.0109441	0.0673505
comp6751_c0_seq1	-1.10609	8.08715	6.44941	0.0110989	0.0682503
comp3988_c0_seq1	-0.7489	5.48302	6.44669	0.0111159	0.068302
comp7325_c0_seq1	0.78339	6.97511	6.44357	0.0111355	0.0683693
comp11126_c0_seq1	-1.06494	4.93119	6.44	0.0111579	0.0684538
comp4738_c0_seq1	-1.65289	1.18367	6.43863	0.0111665	0.0684538
comp8807_c0_seq1	-0.840458	5.49642	6.43706	0.0111764	0.0684618
comp28939_c0_seq1	-1.6904	1.34048	6.43453	0.0111923	0.0684918
comp15124_c0_seq1	1.37591	2.99078	6.43354	0.0111985	0.0684918
comp7004_c0_seq1	1.66254	6.70829	6.4295	0.011224	0.0685692
comp4461_c0_seq1	-0.815957	5.74799	6.42797	0.0112337	0.0685692
comp7406_c0_seq1	-0.879758	6.89385	6.42744	0.011237	0.0685692
comp11647_c0_seq1	0.812022	4.94159	6.42309	0.0112646	0.0686848
comp8998_c0_seq1	0.72335	5.01772	6.41661	0.0113058	0.0688345
comp2794_c0_seq1	0.832929	8.86048	6.4165	0.0113065	0.0688345
comp36600_c0_seq1	-1.37994	1.15652	6.41005	0.0113476	0.0690323
comp10398_c0_seq1	0.714369	5.07594	6.40797	0.0113609	0.0690344
comp8203_c0_seq1	0.718843	5.90667	6.40688	0.0113679	0.0690344
comp1703_c0_seq1	-1.23365	3.22567	6.40353	0.0113894	0.0690344
comp6657_c0_seq1	1.52731	9.28812	6.40253	0.0113958	0.0690344
comp5823_c0_seq2	0.727692	5.19819	6.4024	0.0113966	0.0690344
comp6785_c0_seq1	0.913337	8.18336	6.40186	0.0114001	0.0690344
comp10680_c0_seq1	-0.906033	4.61339	6.39544	0.0114414	0.0692074
comp4306_c0_seq1	0.872998	5.7014	6.39471	0.0114461	0.0692074
comp12546_c0_seq1	0.861229	4.31515	6.38094	0.0115352	0.0696935
comp29256_c0_seq1	-1.95765	1.269	6.3741	0.0115798	0.0698569
comp3639_c0_seq1	-1.08354	2.93186	6.37409	0.0115798	0.0698569
comp10453_c0_seq1	0.759223	4.73309	6.37202	0.0115933	0.0698852
comp4691_c0_seq3	-0.851395	8.26593	6.36564	0.0116351	0.0700838
comp5442_c0_seq3	-0.791596	6.89766	6.36085	0.0116666	0.0702201
comp10101_c0_seq1	1.04224	5.25895	6.35665	0.0116942	0.0703335
comp5810_c0_seq2	-1.62031	2.63224	6.34991	0.0117387	0.0705477
comp3612_c0_seq1	1.2889	2.40224	6.33985	0.0118055	0.0708953
comp7101_c0_seq1	-0.907277	7.09224	6.33509	0.0118372	0.0710323
comp11227_c0_seq1	0.907514	4.67469	6.32062	0.0119342	0.0715603
comp6194_c0_seq16	-1.14736	3.42784	6.31381	0.0119801	0.0717812
comp6020_c0_seq6	-1.4188	2.77471	6.30567	0.0120352	0.0720574
comp7797_c0_seq1	-1.06923	6.19975	6.30117	0.0120659	0.0721863
comp4800_c0_seq1	-0.963769	4.55992	6.29918	0.0120794	0.072213
comp12627_c0_seq1	-1.17885	3.52558	6.29439	0.012112	0.0723538
comp3010_c0_seq1	-1.41445	1.52238	6.2923	0.0121263	0.0723847
comp7148_c0_seq1	-0.900633	7.2106	6.28296	0.0121904	0.0726826
comp5292_c0_seq1	-1.99753	1.18322	6.28237	0.0121945	0.0726826
comp5949_c0_seq1	-0.767498	4.52221	6.27925	0.012216	0.0727561
comp9216_c0_seq1	0.718679	5.37084	6.26977	0.0122815	0.0730441
comp2195_c0_seq2	-0.968045	9.92618	6.2696	0.0122827	0.0730441
comp14039_c0_seq1	-1.14782	3.0669	6.26368	0.0123238	0.0732337
comp12577_c0_seq1	1.6883	2.05786	6.25654	0.0123735	0.0734743
comp2007_c0_seq2	-0.773196	5.0435	6.25086	0.0124133	0.0736552
comp6239_c0_seq8	-1.0291	3.63174	6.24919	0.012425	0.0736643
comp4478_c0_seq1	1.22114	2.55489	6.248	0.0124333	0.0736643
comp16238_c0_seq1	-1.89217	2.49948	6.24412	0.0124606	0.073771
comp4586_c0_seq2	1.13653	3.91011	6.23709	0.0125102	0.0739904
comp2325_c0_seq1	0.94762	4.44204	6.23536	0.0125224	0.0739904
comp6352_c0_seq8	0.928457	4.31715	6.23432	0.0125298	0.0739904
comp26180_c0_seq1	1.53315	1.10572	6.23135	0.0125508	0.0739904
comp4117_c0_seq1	0.888778	5.26644	6.23122	0.0125517	0.0739904
comp12826_c0_seq1	0.874697	3.40675	6.23097	0.0125535	0.0739904
comp7268_c0_seq1	-1.0902	6.71965	6.22586	0.0125898	0.0741492
comp6200_c0_seq2	0.802068	5.18622	6.21742	0.01265	0.0744195
comp6064_c0_seq2	-0.938753	3.37428	6.21568	0.0126623	0.0744195
comp13533_c0_seq1	2.68942	2.18954	6.21549	0.0126638	0.0744195
comp1664_c0_seq2	-0.953064	3.60841	6.21189	0.0126895	0.0744853
comp2740_c0_seq1	-0.888087	4.8712	6.2113	0.0126937	0.0744853
comp2995_c0_seq1	1.52016	2.28436	6.20958	0.0127061	0.0745023
comp2244_c0_seq1	0.681271	6.26141	6.20829	0.0127153	0.0745023
comp4612_c0_seq1	-1.23267	3.47585	6.20328	0.0127514	0.0746585
comp6910_c0_seq1	-0.944211	8.27671	6.19708	0.0127961	0.0748652
comp7352_c0_seq1	1.106	7.01183	6.19554	0.0128073	0.0748755
comp2685_c0_seq1	0.761885	4.85898	6.18896	0.0128549	0.0750989
comp2114_c0_seq1	-0.720294	6.12031	6.1873	0.012867	0.0751142
comp6465_c0_seq1	-1.06471	10.924	6.18584	0.0128777	0.0751212
comp15779_c0_seq1	1.12307	2.67212	6.18064	0.0129155	0.075287
comp6673_c0_seq1	-1.03687	8.10755	6.1782	0.0129334	0.0753357
comp5417_c0_seq1	-0.95231	9.64529	6.17297	0.0129717	0.0755036
comp16378_c0_seq1	-1.17331	2.36852	6.16312	0.0130441	0.0758693
comp7042_c0_seq1	-0.797383	7.36922	6.15875	0.0130764	0.0760018
comp1783_c0_seq1	1.26989	1.41988	6.15373	0.0131135	0.0761459
comp11299_c0_seq1	0.732209	4.94754	6.15281	0.0131203	0.0761459
comp11399_c0_seq1	0.873635	4.28894	6.14946	0.0131452	0.0762347
comp14507_c0_seq1	1.01022	3.3371	6.14705	0.0131631	0.0762829
comp6095_c0_seq2	-1.14901	2.71749	6.14554	0.0131744	0.0762926
comp5761_c0_seq2	1.1828	3.69484	6.14239	0.0131979	0.076373
comp10964_c0_seq1	-1.94796	3.72461	6.13827	0.0132287	0.0764955
comp16334_c0_seq1	-1.07992	2.31146	6.13075	0.013285	0.0767655
comp1942_c0_seq1	-1.15497	2.35171	6.12933	0.0132957	0.0767714
comp27081_c0_seq1	1.92733	1.46079	6.12682	0.0133146	0.0767803
comp6490_c0_seq1	0.931708	10.898	6.12656	0.0133166	0.0767803
comp7091_c0_seq1	-0.749472	7.24025	6.12518	0.013327	0.0767846
comp5098_c0_seq1	1.06384	3.34758	6.1221	0.0133502	0.0768113
comp11145_c0_seq1	0.879305	4.87969	6.12075	0.0133604	0.0768113
comp3802_c0_seq2	-1.63308	2.17626	6.11933	0.0133711	0.0768113
comp6633_c0_seq1	-0.948412	8.90974	6.11891	0.0133743	0.0768113
comp5088_c0_seq1	-0.999047	5.46714	6.11817	0.0133799	0.0768113
comp4021_c0_seq2	0.760014	7.3878	6.11502	0.0134038	0.0768817
comp10768_c0_seq1	1.18206	4.63382	6.114	0.0134115	0.0768817
comp15986_c0_seq1	-1.12416	2.61698	6.10455	0.0134834	0.0772036
comp4899_c0_seq2	0.852457	4.22123	6.10407	0.0134871	0.0772036
comp11708_c0_seq1	0.910399	3.8517	6.0986	0.0135289	0.0773671
comp2419_c0_seq1	0.779422	4.44881	6.09779	0.0135351	0.0773671
comp1420_c1_seq1	1.02617	3.43652	6.09553	0.0135525	0.0774105
comp6249_c0_seq2	2.23352	1.39464	6.0936	0.0135673	0.0774105
comp8882_c0_seq1	-0.741345	5.68516	6.09299	0.0135719	0.0774105
comp13795_c0_seq1	1.04933	3.53564	6.08865	0.0136053	0.0775454
comp2233_c0_seq1	-0.943894	5.87635	6.08411	0.0136403	0.0776893
comp14407_c0_seq1	1.02869	3.33281	6.08247	0.0136529	0.0777055
comp7152_c0_seq1	-0.750352	6.20541	6.08013	0.0136711	0.0777529
comp15955_c0_seq1	1.15427	2.4582	6.07551	0.0137069	0.0779008
comp11209_c0_seq1	-1.02996	4.48459	6.07352	0.0137223	0.077919
comp10571_c0_seq1	-1.41093	4.78624	6.07258	0.0137297	0.077919
comp4266_c1_seq1	1.48221	6.9681	6.06652	0.0137768	0.0781309
comp4721_c0_seq2	1.4554	8.44053	6.05668	0.0138538	0.0785115
comp3402_c0_seq1	0.672457	5.51655	6.05488	0.0138679	0.0785353
comp24898_c0_seq1	1.39346	1.74434	6.05036	0.0139034	0.0786429
comp7177_c0_seq1	-0.772499	6.86883	6.04995	0.0139067	0.0786429
comp4319_c0_seq3	-0.884611	5.89987	6.0419	0.0139702	0.0789377
comp8306_c0_seq1	-0.889849	6.04713	6.04019	0.0139838	0.0789377
comp12095_c0_seq1	1.53608	3.99995	6.03958	0.0139886	0.0789377
comp4505_c0_seq2	1.01212	6.33179	6.02636	0.0140938	0.079475
comp3561_c0_seq2	-0.904026	5.02632	6.01981	0.0141461	0.0796782
comp2363_c0_seq2	0.731696	4.54508	6.01935	0.0141499	0.0796782
comp4235_c0_seq2	-0.88686	6.3809	6.01671	0.014171	0.0797408
comp5035_c0_seq4	-1.07457	7.59751	6.01436	0.0141899	0.0797408
comp14120_c0_seq1	0.958124	3.2318	6.01422	0.0141911	0.0797408
comp2891_c0_seq1	-0.798583	4.3117	6.01284	0.0142022	0.0797468
comp4954_c0_seq1	1.09673	3.35403	6.01014	0.0142239	0.0797677
comp4457_c1_seq2	1.22872	5.53126	6.00988	0.014226	0.0797677
comp8160_c0_seq1	0.684462	6.35301	6.00654	0.0142529	0.0798625
comp6461_c0_seq1	-0.974834	11.39	5.99761	0.0143253	0.0802116
comp2572_c0_seq1	0.763461	4.31991	5.99191	0.0143716	0.0803563
comp26857_c0_seq1	1.27767	1.57556	5.99144	0.0143755	0.0803563
comp2568_c0_seq1	0.81067	4.39982	5.9907	0.0143815	0.0803563
comp2647_c0_seq1	-1.03824	9.22633	5.97538	0.014507	0.0809244
comp6449_c0_seq1	-1.1074	11.7191	5.97516	0.0145088	0.0809244
comp4695_c0_seq3	-2.03928	3.85383	5.97365	0.0145212	0.0809244
comp7604_c0_seq1	0.767603	5.98536	5.97333	0.0145239	0.0809244
comp11818_c0_seq1	0.796971	4.06234	5.96327	0.0146069	0.0813303
comp2095_c0_seq1	0.788188	5.8384	5.95285	0.0146935	0.0817549
comp10900_c0_seq1	-0.790852	4.81721	5.95048	0.0147133	0.0817755
comp5759_c0_seq2	-1.39338	3.49912	5.94963	0.0147204	0.0817755
comp7337_c0_seq1	-0.800095	8.13028	5.94871	0.014728	0.0817755
comp6001_c0_seq4	0.842783	3.93375	5.94742	0.0147388	0.0817784
comp2882_c0_seq1	-0.713397	5.26145	5.93376	0.0148535	0.0823023
comp8321_c0_seq1	-0.915602	5.16242	5.93371	0.014854	0.0823023
comp11441_c0_seq1	0.76064	4.26061	5.93095	0.0148772	0.0823189
comp7950_c0_seq1	-2.58145	5.65804	5.9309	0.0148777	0.0823189
comp3192_c0_seq1	-1.19773	5.03524	5.92609	0.0149183	0.0824543
comp13889_c0_seq1	-1.02646	2.89591	5.92487	0.0149287	0.0824543
comp7964_c0_seq1	0.801434	5.9618	5.92433	0.0149332	0.0824543
comp24526_c0_seq1	1.22907	1.7075	5.91767	0.0149898	0.0827091
comp9282_c0_seq1	0.673117	5.26058	5.91068	0.0150494	0.0829509
comp2096_c0_seq1	0.727822	5.43011	5.91008	0.0150545	0.0829509
comp6853_c0_seq1	-0.754568	7.87968	5.90481	0.0150996	0.0831419
comp6771_c0_seq1	-0.901043	7.96013	5.89987	0.015142	0.0833178
comp4063_c1_seq1	0.76979	5.10747	5.89487	0.015185	0.0834422
comp16096_c0_seq1	-1.86099	2.07828	5.8948	0.0151856	0.0834422
comp6250_c0_seq3	-0.757516	5.18327	5.88814	0.0152432	0.0836493
comp6713_c0_seq1	0.801901	7.83296	5.88649	0.0152575	0.0836493
comp22349_c0_seq1	2.0775	1.52463	5.88574	0.015264	0.0836493
comp5589_c0_seq1	0.740174	5.44763	5.88558	0.0152654	0.0836493
comp4981_c0_seq2	1.03283	3.71699	5.88237	0.0152933	0.0837443
comp6106_c0_seq4	-0.731512	5.5061	5.87995	0.0153143	0.0837686
comp9352_c0_seq1	-0.710781	5.91557	5.87943	0.0153188	0.0837686
comp8893_c0_seq1	-0.895587	5.41529	5.87765	0.0153343	0.0837958
comp3281_c0_seq2	-0.791794	6.1576	5.87593	0.0153492	0.0838199
comp4093_c0_seq1	0.824813	8.59159	5.86946	0.0154058	0.0840696
comp6289_c0_seq1	-1.02074	2.52412	5.86828	0.0154161	0.0840696
comp12388_c0_seq1	0.909163	3.86879	5.86362	0.015457	0.0842346
comp5885_c0_seq1	-0.89338	4.80165	5.85876	0.0154997	0.0844097
comp8738_c0_seq1	0.844352	5.50163	5.85509	0.015532	0.0845279
comp8401_c0_seq1	-0.860364	5.34389	5.84663	0.0156069	0.0848441
comp22838_c0_seq1	1.35081	1.88378	5.84611	0.0156115	0.0848441
comp5160_c0_seq2	0.729991	4.79949	5.84144	0.015653	0.0850117
comp8486_c0_seq1	-0.823614	5.77322	5.82825	0.0157708	0.085593
comp2603_c0_seq1	-0.858542	5.53026	5.82232	0.015824	0.0858232
comp7071_c0_seq1	1.53391	7.73305	5.81511	0.0158891	0.0861174
comp4071_c0_seq1	-1.05553	4.49855	5.81336	0.0159049	0.0861443
comp4904_c0_seq4	0.901746	3.48142	5.80684	0.0159639	0.0863427
comp8431_c0_seq1	-0.690397	5.79502	5.80553	0.0159759	0.0863427
comp8672_c0_seq1	0.924116	6.37982	5.80499	0.0159807	0.0863427
comp7593_c0_seq1	-0.831713	6.88384	5.80443	0.0159858	0.0863427
comp6913_c0_seq1	-1.67165	7.91146	5.8028	0.0160006	0.0863427
comp7717_c0_seq1	-0.990395	7.32219	5.80214	0.0160067	0.0863427
comp14332_c0_seq1	0.909864	3.34845	5.80068	0.01602	0.086356
comp4937_c0_seq2	1.67067	9.82538	5.79611	0.0160616	0.0865218
comp6415_c1_seq18	-1.11929	4.98554	5.78837	0.0161326	0.086845
comp7204_c0_seq1	-0.847077	7.06398	5.78415	0.0161713	0.0868981
comp12745_c0_seq1	0.862164	3.84631	5.78377	0.0161748	0.0868981
comp2142_c0_seq2	0.813845	9.75238	5.78338	0.0161784	0.0868981
comp21706_c0_seq1	1.11769	2.22055	5.78216	0.0161896	0.0868981
comp7747_c0_seq1	-0.830682	6.36114	5.78132	0.0161973	0.0868981
comp4129_c0_seq2	0.789094	5.1169	5.77967	0.0162126	0.0868981
comp7498_c0_seq1	0.719156	7.05769	5.77898	0.0162189	0.0868981
comp9496_c0_seq1	0.75286	5.27133	5.77194	0.016284	0.0871881
comp15202_c0_seq1	1.16177	3.24575	5.76908	0.0163105	0.0872467
comp3669_c0_seq1	-0.818346	6.19622	5.7684	0.0163169	0.0872467
comp8815_c0_seq1	0.649377	5.34001	5.76644	0.0163351	0.087285
comp8101_c0_seq1	-0.756714	5.92476	5.75252	0.016465	0.0878611
comp3073_c0_seq1	0.683387	4.86859	5.75228	0.0164672	0.0878611
comp14951_c0_seq1	-1.2908	2.89167	5.75135	0.016476	0.0878611
comp4031_c0_seq1	-0.695231	5.90091	5.74577	0.0165284	0.0880581
comp2513_c0_seq1	0.839517	4.0566	5.74506	0.0165351	0.0880581
comp1906_c0_seq1	-1.04543	3.38953	5.73745	0.0166069	0.0883371
comp2527_c0_seq2	0.795691	7.7265	5.73715	0.0166097	0.0883371
comp7608_c0_seq1	-0.80774	6.41534	5.73482	0.0166317	0.088395
comp33492_c0_seq1	3.79974	0.756959	5.73143	0.0166639	0.0884837
comp6940_c0_seq1	-0.93447	7.64818	5.73072	0.0166707	0.0884837
comp18205_c0_seq1	1.22225	2.42396	5.72454	0.0167294	0.0887362
comp7621_c0_seq1	0.750773	6.57384	5.72258	0.0167481	0.0887761
comp3944_c0_seq1	-1.35931	1.4698	5.71602	0.0168108	0.089049
comp4611_c0_seq3	-1.59331	1.4684	5.71365	0.0168335	0.0891099
comp2561_c0_seq1	-0.861606	8.66738	5.71241	0.0168454	0.0891137
comp2510_c0_seq2	-0.763199	5.84051	5.70524	0.0169143	0.0894187
comp3351_c0_seq1	-1.00501	3.47076	5.7023	0.0169427	0.0894652
comp7043_c0_seq1	-0.783788	7.68954	5.70131	0.0169522	0.0894652
comp9559_c0_seq1	0.761668	5.78605	5.69753	0.0169888	0.0894652
comp5428_c1_seq1	-0.833884	7.56934	5.69617	0.017002	0.0894652
comp4048_c0_seq3	1.44252	4.53514	5.69538	0.0170097	0.0894652
comp10843_c0_seq1	-0.778959	4.8163	5.69531	0.0170103	0.0894652
comp11403_c0_seq1	-0.862292	4.47277	5.69472	0.017016	0.0894652
comp1554_c0_seq1	0.923025	3.57668	5.69451	0.0170181	0.0894652
comp15737_c0_seq1	1.2096	2.98426	5.69386	0.0170244	0.0894652
comp6136_c0_seq1	0.771432	4.73217	5.69089	0.0170532	0.089509
comp8249_c0_seq1	-1.34858	5.8842	5.69068	0.0170552	0.089509
comp6674_c0_seq1	0.775097	8.54341	5.68889	0.0170726	0.0895411
comp7897_c0_seq1	-0.635735	6.29531	5.68398	0.0171205	0.089733
comp2451_c0_seq1	-1.20048	4.30233	5.67725	0.0171863	0.0900186
comp1921_c0_seq1	0.982207	3.35256	5.67272	0.0172307	0.0901919
comp11276_c0_seq1	0.752509	4.69174	5.67047	0.0172528	0.090248
comp6701_c0_seq1	-0.804209	8.63346	5.66247	0.0173317	0.0906014
comp17533_c0_seq1	-1.5236	2.04402	5.65922	0.0173639	0.0907097
comp3818_c0_seq2	0.777645	4.47939	5.65635	0.0173922	0.0907982
comp2452_c0_seq1	-0.854025	8.56908	5.6527	0.0174285	0.090897
comp1677_c0_seq2	-1.00676	3.7561	5.65215	0.017434	0.090897
comp18354_c0_seq1	-1.63533	1.72554	5.64811	0.0174742	0.0910469
comp7535_c0_seq1	-0.805162	6.1906	5.64212	0.017534	0.0911998
comp6089_c0_seq3	-0.821037	7.06159	5.6413	0.0175422	0.0911998
comp3714_c1_seq1	0.902467	3.35953	5.64063	0.0175489	0.0911998
comp8867_c0_seq1	0.780708	5.34634	5.64057	0.0175495	0.0911998
comp1462_c0_seq2	1.16948	2.74862	5.62318	0.0177245	0.0920491
comp14484_c0_seq1	0.97545	3.04092	5.62187	0.0177377	0.0920579
comp3596_c0_seq1	-0.737657	5.65089	5.62054	0.0177512	0.0920678
comp3391_c0_seq1	-1.48005	2.20441	5.61525	0.0178049	0.0922859
comp12808_c0_seq1	0.908448	3.79369	5.61136	0.0178445	0.0924308
comp7138_c0_seq1	-1.0494	7.2586	5.60661	0.0178929	0.0926212
comp2425_c0_seq2	-0.830962	4.41297	5.60441	0.0179153	0.0926772
comp22292_c0_seq1	-2.418	1.35053	5.60299	0.0179298	0.0926918
comp10794_c0_seq1	-1.08534	3.65422	5.5985	0.0179758	0.0928693
comp4066_c0_seq2	0.712418	6.63722	5.59118	0.0180511	0.093146
comp14182_c0_seq1	-1.20146	3.13888	5.59102	0.0180528	0.093146
comp10172_c0_seq1	-0.863574	5.04093	5.58335	0.018132	0.093494
comp2367_c0_seq1	0.79027	4.56842	5.57542	0.0182143	0.0938574
comp6719_c0_seq1	0.757802	8.12145	5.56913	0.0182799	0.0941341
comp24351_c0_seq1	1.15747	2.23057	5.56498	0.0183232	0.0942963
comp8509_c0_seq1	-0.657585	6.08878	5.56025	0.0183728	0.0944903
comp10348_c0_seq1	0.732664	4.95742	5.55625	0.0184148	0.0946346
comp6564_c0_seq1	0.786219	9.19493	5.55532	0.0184246	0.0946346
comp10950_c0_seq1	-0.702509	4.69388	5.55142	0.0184657	0.0947279
comp8533_c0_seq1	3.80183	5.4861	5.55133	0.0184666	0.0947279
comp2538_c0_seq1	-0.746901	4.96517	5.54496	0.018534	0.0949664
comp6809_c0_seq1	1.80454	7.57812	5.54381	0.0185462	0.0949664
comp5065_c0_seq1	0.858249	3.64515	5.54355	0.018549	0.0949664
comp6973_c0_seq1	-0.817351	7.65378	5.53667	0.018622	0.0952789
comp4410_c0_seq2	-0.768937	5.27286	5.53523	0.0186373	0.095296
comp6907_c0_seq1	-1.07397	7.61849	5.531	0.0186824	0.0954652
comp6118_c0_seq5	1.03078	2.65225	5.52754	0.0187194	0.0955928
comp10257_c0_seq1	0.746726	5.06205	5.52369	0.0187607	0.095742
comp5613_c0_seq1	-0.754847	4.89273	5.52211	0.0187776	0.0957473
comp6699_c0_seq1	0.782069	8.69121	5.52135	0.0187858	0.0957473
comp5319_c0_seq1	0.894611	3.54692	5.51531	0.0188507	0.0959685
comp7318_c0_seq1	-0.691104	6.54298	5.51507	0.0188533	0.0959685
comp6672_c0_seq1	0.769909	8.37131	5.51378	0.0188672	0.0959775
comp2453_c0_seq1	0.791096	8.77388	5.51031	0.0189047	0.0961071
comp2218_c0_seq2	-0.755481	7.14458	5.48133	0.0192206	0.0976506
comp1722_c0_seq1	-1.57537	1.57379	5.47956	0.0192401	0.0976804
comp7215_c0_seq1	-0.67953	7.08502	5.47856	0.0192511	0.0976804
comp4946_c0_seq1	1.00975	2.50589	5.47706	0.0192677	0.0977023
comp6513_c0_seq1	1.35319	11.0661	5.46967	0.0193492	0.0980535
comp2124_c0_seq1	-0.772858	5.69687	5.46214	0.0194328	0.0984143
comp9787_c0_seq1	0.65457	5.26837	5.46034	0.0194529	0.098453
comp6662_c0_seq1	0.782914	8.71862	5.45824	0.0194762	0.0984682
comp6615_c0_seq1	0.790345	8.78441	5.45785	0.0194806	0.0984682
comp6073_c0_seq9	-0.803459	5.33178	5.4482	0.0195885	0.0989505
comp3756_c0_seq1	-1.03474	4.99567	5.44441	0.019631	0.0991023
comp19638_c0_seq1	3.73781	1.69774	5.43147	0.019777	0.0997759
comp7007_c0_seq1	-0.83394	7.45241	5.42889	0.0198062	0.09986
comp3428_c0_seq1	0.874103	5.18733	5.42521	0.0198481	0.0999845
comp7693_c0_seq1	-0.656841	6.15087	5.42451	0.0198561	0.0999845
comp2439_c0_seq2	0.742092	4.92414	5.41788	0.0199316	0.100255
comp5859_c0_seq1	0.63161	6.25053	5.41758	0.019935	0.100255
comp4693_c0_seq2	0.802777	3.99761	5.41346	0.019982	0.100428
comp5565_c0_seq3	0.715598	8.05862	5.41214	0.0199971	0.100441
comp14794_c0_seq1	1.04617	3.23498	5.41089	0.0200115	0.100449
comp12180_c0_seq1	0.703676	4.39606	5.40937	0.0200289	0.100473
comp1553_c0_seq2	0.768967	4.58599	5.40187	0.0201152	0.100782
comp12643_c0_seq1	-1.32839	3.85864	5.40181	0.0201158	0.100782
comp5460_c1_seq2	0.664799	6.31698	5.38444	0.0203171	0.101726
comp45783_c0_seq1	-1.44913	1.12394	5.37982	0.020371	0.10191
comp4541_c0_seq1	-1.19496	2.97805	5.3791	0.0203794	0.10191
comp9569_c0_seq1	0.697356	4.79468	5.37557	0.0204206	0.102052
comp6844_c0_seq1	1.94469	7.14049	5.36804	0.020509	0.102429
comp7173_c0_seq1	-0.771502	6.80529	5.35921	0.0206131	0.102885
comp7400_c0_seq1	-0.720912	6.85181	5.35603	0.0206507	0.103007
comp3903_c0_seq1	-0.958375	7.03308	5.35356	0.02068	0.103039
comp2046_c0_seq1	-0.789058	6.52782	5.3533	0.0206831	0.103039
comp10343_c0_seq1	-0.829655	5.39507	5.34493	0.0207827	0.103471
comp2240_c0_seq1	1.00385	7.00625	5.34137	0.0208251	0.103514
comp1595_c0_seq1	1.02294	3.35142	5.34128	0.0208262	0.103514
comp7229_c0_seq1	-1.50863	6.72336	5.33991	0.0208426	0.103514
comp9141_c0_seq1	0.720457	5.78075	5.33983	0.0208435	0.103514
comp5265_c0_seq1	1.2226	2.12883	5.33701	0.0208773	0.103617
comp27705_c0_seq1	-1.59146	1.65831	5.33571	0.0208929	0.10363
comp5775_c0_seq1	0.900649	3.84177	5.33196	0.0209379	0.103789
comp2207_c0_seq1	0.963805	7.56112	5.32617	0.0210075	0.104069
comp12590_c0_seq1	-1.09702	3.50815	5.32212	0.0210564	0.104246
comp2570_c0_seq2	-0.732198	5.06412	5.31947	0.0210885	0.10434
comp6399_c1_seq6	0.658681	6.91552	5.31756	0.0211115	0.104389
comp7781_c0_seq1	-0.776991	6.1025	5.31482	0.0211448	0.104473
comp3872_c0_seq2	1.1506	1.63351	5.314	0.0211547	0.104473
comp1422_c0_seq1	0.947989	3.56852	5.30628	0.0212487	0.10486
comp22389_c0_seq1	1.18284	1.86287	5.30389	0.0212778	0.10486
comp11762_c0_seq1	0.73671	4.4705	5.30363	0.021281	0.10486
comp3547_c0_seq1	-1.8553	2.19284	5.30181	0.0213032	0.10486
comp5524_c0_seq2	0.872207	4.09599	5.30064	0.0213176	0.10486
comp7179_c0_seq1	-0.904077	7.31926	5.30048	0.0213196	0.10486
comp2468_c0_seq1	0.814982	4.2296	5.3	0.0213254	0.10486
comp12160_c0_seq1	0.894826	3.90186	5.29886	0.0213393	0.104864
comp1531_c0_seq1	0.775756	3.90215	5.28904	0.02146	0.105391
comp5705_c0_seq5	1.01339	3.37004	5.28065	0.0215637	0.105835
comp5701_c0_seq7	1.17719	3.55717	5.27889	0.0215855	0.105877
comp2913_c0_seq1	-0.688947	5.91089	5.27718	0.0216067	0.105915
comp9976_c0_seq1	-0.747279	5.04457	5.27368	0.0216502	0.106063
comp6968_c0_seq1	-0.939267	7.84295	5.26713	0.0217318	0.106389
comp12640_c0_seq1	-0.983639	3.90207	5.26519	0.021756	0.106389
comp4863_c0_seq2	-0.964386	3.47177	5.26494	0.0217591	0.106389
comp5957_c0_seq4	-0.834079	6.12305	5.26405	0.0217703	0.106389
comp8643_c0_seq1	0.71217	5.27473	5.26028	0.0218175	0.106521
comp6433_c0_seq10	-0.760929	4.23035	5.25977	0.0218239	0.106521
comp12444_c0_seq1	-1.17536	2.85107	5.24695	0.0219852	0.107242
comp1372_c0_seq1	1.33511	1.84393	5.24387	0.0220242	0.107366
comp18858_c0_seq1	-1.07599	1.76252	5.24234	0.0220436	0.107385
comp5875_c1_seq2	0.73983	5.91255	5.24143	0.0220551	0.107385
comp4308_c0_seq1	-1.44906	1.50778	5.23873	0.0220894	0.107487
comp6240_c0_seq1	0.776543	3.90427	5.23268	0.0221664	0.107795
comp3873_c0_seq2	-0.691903	7.31241	5.22589	0.022253	0.10815
comp5631_c0_seq5	0.865811	4.42252	5.22243	0.0222974	0.108226
comp11245_c0_seq1	0.697925	4.44385	5.22233	0.0222986	0.108226
comp2080_c0_seq1	-0.981395	6.55585	5.22148	0.0223095	0.108226
comp2675_c0_seq1	-0.763116	5.56492	5.21945	0.0223356	0.108265
comp4567_c0_seq2	-0.648178	6.46673	5.21692	0.0223681	0.108265
comp5212_c0_seq2	0.767139	4.7553	5.21665	0.0223716	0.108265
comp5621_c0_seq1	0.947636	5.47063	5.21662	0.022372	0.108265
comp4148_c0_seq3	-0.754073	5.60896	5.21535	0.0223884	0.108279
comp9758_c0_seq1	-1.25006	5.21277	5.21238	0.0224266	0.108397
comp2671_c0_seq1	0.907898	5.2143	5.21089	0.0224459	0.108425
comp48880_c0_seq1	2.18518	0.671947	5.20694	0.0224969	0.108605
comp15003_c0_seq1	0.93722	3.34089	5.19847	0.0226067	0.109069
comp6248_c0_seq8	-0.943367	5.96283	5.19717	0.0226237	0.109083
comp1798_c1_seq1	-1.12226	2.35204	5.19615	0.022637	0.109083
comp9190_c0_seq1	0.643682	5.21098	5.19463	0.0226568	0.109083
comp7679_c0_seq1	-0.911414	5.79509	5.19336	0.0226734	0.109083
comp6410_c0_seq1	0.818406	3.72844	5.193	0.0226781	0.109083
comp7520_c0_seq1	0.671654	6.26831	5.18822	0.0227405	0.109316
comp7086_c0_seq1	-0.838639	6.92265	5.18718	0.0227541	0.109316
comp38262_c0_seq1	1.56048	0.979768	5.18099	0.0228353	0.10964
comp28652_c0_seq1	1.28705	2.31267	5.17881	0.0228639	0.109664
comp4955_c0_seq1	0.968599	3.13105	5.1785	0.022868	0.109664
comp6823_c0_seq1	-0.835031	8.27715	5.17552	0.0229074	0.109787
comp5409_c0_seq4	-0.857318	8.32294	5.1735	0.0229339	0.109807
comp2082_c0_seq1	-0.788782	5.84978	5.1731	0.0229392	0.109807
comp3108_c0_seq1	0.784263	7.4303	5.1713	0.022963	0.109855
comp6614_c0_seq1	0.886291	9.08293	5.16943	0.0229878	0.109907
comp4594_c1_seq1	-1.27654	2.04454	5.16742	0.0230143	0.109968
comp8826_c0_seq1	0.698209	5.09053	5.16305	0.0230724	0.110179
comp4771_c0_seq1	0.785939	8.61299	5.15948	0.0231198	0.110261
comp2060_c0_seq1	-0.694511	6.49854	5.15896	0.0231267	0.110261
comp1685_c0_seq1	-1.25295	3.78858	5.1585	0.0231328	0.110261
comp32669_c0_seq1	1.21185	1.6185	5.1576	0.0231449	0.110261
comp6745_c0_seq1	-0.917959	8.49121	5.1539	0.0231943	0.11043
comp18352_c0_seq1	1.02557	2.63879	5.15201	0.0232194	0.110483
comp6639_c0_seq1	0.770164	8.73465	5.14789	0.0232746	0.11068
comp5249_c1_seq2	-1.15527	2.54867	5.14595	0.0233006	0.110737
comp27559_c0_seq1	-1.65146	1.45309	5.14114	0.0233653	0.110978
comp16424_c0_seq1	1.06088	2.522	5.13696	0.0234216	0.111173
comp6838_c0_seq1	-1.09518	8.08994	5.13572	0.0234384	0.111173
comp1374_c0_seq1	-0.956792	3.42917	5.13498	0.0234483	0.111173
comp6684_c0_seq1	-1.0731	8.62552	5.13089	0.0235037	0.11137
comp8651_c0_seq1	-0.649933	6.01863	5.12801	0.0235427	0.111488
comp6645_c0_seq1	-1.00671	9.30807	5.12679	0.0235592	0.1115
comp1518_c0_seq1	0.953741	3.29766	5.12048	0.0236451	0.111839
comp3920_c0_seq1	1.06756	2.76435	5.11744	0.0236866	0.111969
comp2387_c0_seq1	-0.79359	4.97323	5.11292	0.0237483	0.112194
comp8284_c0_seq1	-0.61541	6.35365	5.10275	0.0238879	0.112787
comp3740_c0_seq1	-2.54842	1.01341	5.0947	0.023999	0.113244
comp2494_c1_seq1	-1.26011	2.41768	5.08718	0.0241033	0.113669
comp20426_c0_seq1	1.05379	2.4379	5.08357	0.0241536	0.113838
comp6924_c0_seq1	1.14024	7.72091	5.08061	0.0241948	0.113965
comp22299_c0_seq1	-1.86398	1.83537	5.07298	0.0243016	0.1144
comp7360_c0_seq1	-1.3206	6.13667	5.06745	0.0243793	0.114647
comp11374_c0_seq1	-0.891777	4.13273	5.06719	0.0243829	0.114647
comp4542_c0_seq1	0.621954	5.6663	5.06564	0.0244047	0.114682
comp8164_c0_seq1	-0.694393	5.69864	5.05738	0.0245213	0.115162
comp7038_c0_seq1	-0.718295	7.18947	5.05139	0.0246062	0.115464
comp3841_c0_seq2	2.02574	2.17052	5.05079	0.0246147	0.115464
comp2481_c0_seq1	-0.804127	5.58596	5.04899	0.0246403	0.115516
comp6505_c0_seq1	-0.946695	10.988	5.04704	0.024668	0.115578
comp12457_c0_seq1	0.959303	3.36411	5.04384	0.0247136	0.11568
comp2787_c0_seq2	0.736258	4.87209	5.04346	0.024719	0.11568
comp11876_c0_seq1	-0.790404	4.81252	5.04096	0.0247547	0.115767
comp9452_c0_seq1	0.646886	5.38686	5.04012	0.0247667	0.115767
comp6760_c0_seq1	-1.01337	8.65135	5.0375	0.0248043	0.115875
comp19423_c0_seq1	1.00791	2.19731	5.03497	0.0248405	0.115976
comp2748_c0_seq1	0.642463	5.88134	5.03044	0.0249056	0.116212
comp2161_c0_seq1	-1.07423	7.86658	5.01941	0.0250647	0.116885
comp7543_c0_seq1	1.41517	6.71233	5.01286	0.0251597	0.117164
comp8577_c0_seq1	-0.741165	5.36854	5.01233	0.0251674	0.117164
comp6391_c0_seq23	-0.711631	5.56993	5.01224	0.0251687	0.117164
comp2476_c0_seq1	-1.06654	5.72001	5.01081	0.0251896	0.117193
comp6681_c0_seq1	0.881613	8.8302	4.99701	0.0253911	0.118011
comp7381_c0_seq1	-0.703437	7.19243	4.99673	0.0253952	0.118011
comp11906_c0_seq1	0.652501	5.00589	4.99154	0.0254716	0.118297
comp7546_c0_seq1	0.644245	6.11415	4.98807	0.0255226	0.118465
comp24783_c0_seq1	-1.70766	1.66001	4.98452	0.0255751	0.118639
comp2366_c0_seq2	0.756152	4.49397	4.98048	0.0256348	0.118783
comp2808_c0_seq1	1.068	1.83594	4.97794	0.0256725	0.118783
comp11763_c0_seq1	-0.771746	4.41617	4.97766	0.0256767	0.118783
comp5107_c0_seq1	-0.813609	3.63475	4.97669	0.0256911	0.118783
comp2309_c0_seq2	-1.21623	6.87025	4.97657	0.0256929	0.118783
comp8300_c0_seq1	-0.724272	5.10304	4.97637	0.0256958	0.118783
comp2014_c0_seq1	-0.888597	6.14632	4.97506	0.0257153	0.118804
comp7264_c0_seq1	-0.910264	6.98218	4.97218	0.0257581	0.118895
comp3947_c0_seq2	0.738049	5.4355	4.97173	0.0257648	0.118895
comp4871_c0_seq1	0.895055	3.3112	4.96749	0.0258281	0.119118
comp21118_c0_seq1	1.02634	1.96591	4.95212	0.0260587	0.120112
comp2699_c0_seq2	0.62646	5.02183	4.94535	0.0261609	0.120513
comp4336_c0_seq2	0.721225	4.91418	4.94413	0.0261794	0.120528
comp2028_c0_seq1	-0.679094	6.57219	4.93706	0.0262867	0.120952
comp5837_c0_seq1	-0.797347	5.91092	4.93472	0.0263224	0.121046
comp7474_c0_seq1	0.655589	6.36947	4.93353	0.0263404	0.121059
comp8038_c0_seq1	-0.746444	6.08287	4.93152	0.0263711	0.121076
comp3540_c0_seq1	0.964271	3.51667	4.93036	0.0263888	0.121076
comp6109_c0_seq1	0.654175	4.95461	4.92986	0.0263965	0.121076
comp15760_c0_seq1	1.14707	1.88293	4.92931	0.0264049	0.121076
comp10528_c0_seq1	1.0612	5.07204	4.92526	0.0264668	0.12129
comp14535_c0_seq1	-1.23007	3.62489	4.9237	0.0264907	0.121329
comp6481_c0_seq1	-1.1346	11.2369	4.91916	0.0265604	0.121578
comp5224_c0_seq1	-0.710334	4.76678	4.91459	0.0266308	0.121831
comp7039_c0_seq1	-0.663781	7.01468	4.91272	0.0266596	0.121886
comp7424_c0_seq1	-0.777786	6.82098	4.91182	0.0266735	0.121886
comp4978_c0_seq2	1.28828	3.33395	4.90316	0.0268076	0.122428
comp1751_c0_seq2	-1.0099	2.52387	4.90186	0.0268278	0.12245
comp4130_c0_seq2	-0.975615	4.36173	4.89877	0.0268758	0.122491
comp9819_c0_seq1	0.723045	4.82638	4.89867	0.0268774	0.122491
comp23675_c0_seq1	1.00899	2.86692	4.89831	0.0268831	0.122491
comp8847_c0_seq1	-1.57764	5.11909	4.89646	0.0269119	0.122513
comp14641_c0_seq1	-1.80818	2.74567	4.89576	0.0269228	0.122513
comp28833_c0_seq1	-1.72324	0.997794	4.89473	0.0269388	0.122513
comp14529_c0_seq1	-0.875317	4.24223	4.89405	0.0269494	0.122513
comp4779_c0_seq1	0.817592	3.66072	4.88758	0.0270506	0.122902
comp5987_c0_seq2	-1.29865	2.74504	4.88547	0.0270836	0.122982
comp7499_c0_seq1	-0.693078	6.25321	4.88317	0.0271198	0.123076
comp10895_c0_seq1	0.773224	4.74377	4.87465	0.0272539	0.123614
comp5891_c0_seq1	-0.794317	5.23642	4.87236	0.0272902	0.123614
comp25453_c0_seq1	1.19411	1.76139	4.87197	0.0272962	0.123614
comp9100_c0_seq1	-0.848992	5.03972	4.87171	0.0273005	0.123614
comp6873_c0_seq1	1.28302	6.54736	4.8657	0.0273957	0.123974
comp6006_c0_seq1	1.96985	6.4079	4.86392	0.0274239	0.124032
comp9385_c0_seq1	-0.719791	5.41082	4.86038	0.0274802	0.124216
comp6087_c1_seq1	0.789461	7.25934	4.85197	0.0276146	0.124752
comp12720_c0_seq1	0.952789	3.61976	4.84044	0.0277997	0.125517
comp3936_c0_seq1	-1.41418	1.21944	4.83522	0.0278841	0.125826
comp2015_c0_seq1	-0.681204	6.25091	4.82837	0.027995	0.126255
comp7612_c0_seq1	0.706494	7.12576	4.8241	0.0280645	0.126497
comp4160_c0_seq2	-0.640189	5.28786	4.82274	0.0280867	0.126525
comp1500_c0_seq1	0.925361	3.11022	4.82127	0.0281106	0.126538
comp2711_c0_seq1	-0.785213	8.22789	4.82049	0.0281234	0.126538
comp2692_c0_seq2	0.661457	4.74951	4.81963	0.0281373	0.126538
comp1439_c0_seq2	1.76439	3.97518	4.81169	0.0282673	0.127051
comp4088_c0_seq1	-0.688496	5.3952	4.80797	0.0283284	0.127254
comp12642_c0_seq1	1.91717	2.44336	4.80568	0.028366	0.127351
comp24582_c0_seq1	-1.70299	1.19281	4.80455	0.0283847	0.127363
comp4969_c0_seq2	0.779464	3.97891	4.80039	0.0284533	0.127598
comp8057_c0_seq1	-1.38078	5.356	4.79905	0.0284754	0.127602
comp1609_c0_seq1	-1.64215	3.67385	4.7984	0.0284862	0.127602
comp1852_c0_seq1	-1.0047	3.09125	4.79648	0.0285179	0.127672
comp4868_c0_seq1	2.01758	3.60324	4.79374	0.0285634	0.127804
comp6667_c0_seq1	0.714862	8.69313	4.78817	0.0286558	0.128134
comp2399_c0_seq1	-0.918215	8.22527	4.78615	0.0286895	0.128134
comp3522_c0_seq1	0.79041	4.61052	4.7858	0.0286953	0.128134
comp5793_c0_seq4	-0.633966	6.00314	4.78542	0.0287016	0.128134
comp12693_c0_seq1	0.804524	3.42384	4.77969	0.0287973	0.128489
comp6779_c0_seq1	0.727622	7.98144	4.77334	0.0289036	0.128879
comp4007_c0_seq1	0.863085	3.88634	4.77254	0.0289172	0.128879
comp12572_c0_seq1	-0.933275	3.81306	4.77061	0.0289496	0.128951
comp11661_c0_seq1	-0.793224	4.31976	4.76839	0.0289869	0.129045
comp9238_c0_seq1	0.797731	5.25127	4.76601	0.0290271	0.129152
comp26224_c0_seq1	1.19067	1.38527	4.76452	0.0290522	0.129191
comp9361_c0_seq1	0.69629	5.15299	4.76194	0.0290958	0.129313
comp19785_c0_seq1	0.921611	2.26926	4.76039	0.029122	0.129357
comp5833_c0_seq1	-0.624928	5.63944	4.75668	0.0291847	0.129563
comp5001_c0_seq1	-0.729455	3.9164	4.75217	0.0292613	0.129831
comp15847_c0_seq1	-1.58266	2.78992	4.74823	0.0293284	0.130056
comp7072_c0_seq1	-0.943636	7.26807	4.74523	0.0293796	0.13021
comp1761_c0_seq1	-1.73813	2.02278	4.74337	0.0294115	0.130225
comp4058_c0_seq3	0.712363	4.57429	4.74253	0.0294258	0.130225
comp15147_c0_seq1	-1.32865	2.59033	4.74216	0.0294321	0.130225
comp5826_c0_seq1	-0.919446	6.58611	4.74005	0.0294682	0.130313
comp3074_c0_seq2	-0.737955	6.38895	4.73728	0.0295158	0.130419
comp4435_c1_seq2	0.908604	3.3653	4.73673	0.0295252	0.130419
comp23683_c0_seq1	-1.9708	1.33846	4.72083	0.0297994	0.131557
comp7910_c0_seq1	-0.677139	6.4197	4.71664	0.0298721	0.131691
comp4335_c0_seq1	-0.709966	5.99187	4.71638	0.0298766	0.131691
comp28405_c0_seq1	-1.36295	1.97592	4.71594	0.0298842	0.131691
comp34987_c0_seq1	1.26796	1.49006	4.71526	0.029896	0.131691
comp4912_c0_seq2	-0.87182	3.23507	4.71341	0.0299282	0.13176
comp5580_c0_seq1	0.673157	5.57093	4.71214	0.0299504	0.131785
comp6585_c0_seq1	0.727469	8.39465	4.70337	0.0301036	0.132386
comp4608_c0_seq2	0.746946	4.73666	4.69963	0.0301692	0.132601
comp9326_c0_seq1	0.667129	5.01265	4.69653	0.0302235	0.132766
comp4744_c0_seq1	-0.82895	3.1128	4.6955	0.0302418	0.13277
comp4244_c1_seq1	1.09075	3.03614	4.69459	0.0302577	0.13277
comp9334_c0_seq1	-0.74288	5.4243	4.69182	0.0303065	0.13288
comp8034_c0_seq1	-0.879638	6.15303	4.69127	0.0303162	0.13288
comp6539_c0_seq1	-0.780609	9.77185	4.68994	0.0303396	0.132909
comp5975_c0_seq1	0.784554	3.58914	4.681	0.030498	0.133529
comp4124_c0_seq1	-0.678764	5.28038	4.67882	0.0305367	0.133625
comp5675_c0_seq3	-0.699219	4.11994	4.67778	0.0305552	0.133633
comp1741_c0_seq1	1.02715	2.67939	4.6756	0.0305941	0.133729
comp29108_c0_seq1	1.57574	1.12115	4.67331	0.0306348	0.133834
comp4890_c0_seq1	-0.842753	10.254	4.6717	0.0306636	0.133886
comp6235_c0_seq3	-0.665618	7.28612	4.66841	0.0307223	0.134035
comp9675_c0_seq1	0.748038	4.99938	4.66791	0.0307313	0.134035
comp1611_c0_seq1	0.856206	3.81422	4.66424	0.030797	0.134247
comp9561_c0_seq1	1.26166	4.44249	4.66087	0.0308575	0.134437
comp8181_c0_seq1	0.79223	5.60124	4.65904	0.0308905	0.134439
comp12786_c0_seq1	0.770013	4.05579	4.65876	0.0308955	0.134439
comp3537_c0_seq1	0.906878	3.39458	4.65803	0.0309087	0.134439
comp5038_c1_seq3	0.846703	3.14995	4.65188	0.0310195	0.134848
comp10186_c0_seq1	-0.9903	5.26511	4.64744	0.0310998	0.135123
comp7114_c0_seq1	0.619579	6.89984	4.64342	0.0311727	0.135366
comp11360_c0_seq1	-0.679495	4.60458	4.63779	0.0312752	0.135577
comp1494_c0_seq2	0.871987	3.67915	4.63756	0.0312795	0.135577
comp16109_c0_seq1	-3.60183	2.51499	4.6373	0.0312841	0.135577
comp2097_c0_seq2	-0.687352	6.44266	4.637	0.0312897	0.135577
comp1499_c0_seq2	0.963375	3.01804	4.63559	0.0313154	0.135615
comp19364_c0_seq1	-1.11598	2.67698	4.63338	0.0313558	0.135716
comp3955_c0_seq1	-1.43364	1.48294	4.63104	0.0313985	0.135827
comp4930_c0_seq3	-1.29405	2.46126	4.6277	0.0314596	0.136008
comp5767_c1_seq3	-1.18005	2.94011	4.62688	0.0314747	0.136008
comp10286_c0_seq1	0.829729	4.47599	4.62559	0.0314984	0.136037
comp6553_c0_seq1	-0.749363	9.33116	4.61843	0.0316302	0.136532
comp6424_c0_seq44	0.695226	5.33553	4.61747	0.031648	0.136534
comp6322_c0_seq4	1.20038	6.70616	4.61362	0.031719	0.136767
comp1392_c0_seq2	-1.21365	3.17631	4.61111	0.0317654	0.136893
comp5629_c0_seq2	0.798069	4.9111	4.60936	0.0317979	0.136958
comp12889_c0_seq1	-2.04562	3.32718	4.60802	0.0318228	0.136991
comp6096_c0_seq2	1.44503	7.96083	4.60594	0.0318614	0.137083
comp6895_c0_seq1	-0.678156	7.45888	4.6037	0.031903	0.137188
comp2224_c0_seq1	-0.684171	6.89409	4.60247	0.0319259	0.137212
comp13806_c0_seq1	-0.930496	4.01163	4.59749	0.0320187	0.137537
comp12108_c0_seq1	-0.767864	4.34972	4.59533	0.0320592	0.137637
comp1956_c0_seq1	0.904371	2.49709	4.58637	0.0322271	0.13823
comp5367_c0_seq2	1.26402	1.69007	4.58611	0.0322322	0.13823
comp20354_c0_seq1	-1.26668	1.90108	4.58295	0.0322915	0.13841
comp3960_c0_seq1	1.38054	1.64358	4.57484	0.0324447	0.138991
comp10036_c0_seq1	0.692732	5.19197	4.56837	0.0325675	0.139442
comp2714_c0_seq1	0.683134	5.11214	4.56475	0.0326365	0.139663
comp4371_c0_seq2	0.605885	5.52671	4.56202	0.0326884	0.139809
comp2933_c0_seq1	0.684948	6.08572	4.55536	0.0328158	0.140279
comp12747_c0_seq1	2.31637	0.987647	4.55349	0.0328517	0.140357
comp7075_c0_seq1	-0.684224	7.00628	4.54772	0.0329626	0.140755
comp14119_c0_seq1	-1.29526	3.55797	4.54564	0.0330026	0.14085
comp7349_c0_seq1	-0.735826	6.79778	4.54222	0.0330688	0.141057
comp10649_c0_seq1	-0.742648	4.44041	4.54039	0.033104	0.141112
comp7838_c0_seq1	-0.96342	6.03308	4.53971	0.0331173	0.141112
comp5263_c0_seq1	-0.836942	7.57101	4.53358	0.0332361	0.141543
comp1894_c0_seq1	1.67365	2.74601	4.52419	0.0334188	0.14219
comp7599_c0_seq1	0.755098	6.12376	4.52249	0.0334522	0.14219
comp3066_c0_seq1	1.09488	1.47479	4.52238	0.0334543	0.14219
comp10554_c0_seq1	0.665528	4.72843	4.52211	0.0334595	0.14219
comp5831_c1_seq1	0.606939	5.32568	4.51868	0.0335267	0.142399
comp10873_c0_seq1	-0.796383	4.69799	4.51583	0.0335826	0.142529
comp7607_c0_seq1	-0.586387	6.37522	4.51529	0.0335931	0.142529
comp6097_c0_seq5	-0.753948	5.66837	4.51347	0.033629	0.142605
comp4215_c0_seq2	0.686363	4.9916	4.51222	0.0336535	0.142633
comp2127_c0_seq1	0.60043	5.82686	4.51043	0.0336889	0.142706
comp5911_c0_seq1	0.83196	3.83199	4.50707	0.033755	0.142911
comp7341_c0_seq1	1.08331	6.77634	4.50163	0.0338626	0.143086
comp5788_c0_seq2	-0.951559	3.47934	4.50049	0.0338852	0.143086
comp1789_c0_seq1	1.08922	1.92466	4.50037	0.0338875	0.143086
comp4753_c0_seq1	1.57374	1.55424	4.50032	0.0338885	0.143086
comp13645_c0_seq1	0.954005	2.7257	4.49993	0.0338962	0.143086
comp15742_c0_seq1	-1.78866	2.33829	4.49911	0.0339126	0.143086
comp8634_c0_seq1	-0.708236	6.26187	4.49861	0.0339225	0.143086
comp5225_c0_seq1	0.904979	2.62387	4.49102	0.0340733	0.143631
comp2249_c0_seq2	-0.666077	6.64589	4.48998	0.034094	0.143631
comp10078_c0_seq1	-0.960674	3.68886	4.48921	0.0341093	0.143631
comp9717_c0_seq1	-0.738098	4.59825	4.48849	0.0341238	0.143631
comp3611_c0_seq2	-1.54046	1.53914	4.48379	0.0342178	0.143885
comp5023_c0_seq3	1.3623	6.91699	4.48366	0.0342204	0.143885
comp4905_c0_seq2	-0.826662	4.76936	4.47945	0.0343048	0.144163
comp8539_c0_seq1	-0.749868	6.20117	4.47596	0.0343749	0.144306
comp12164_c0_seq1	1.08722	1.49647	4.47561	0.0343819	0.144306
comp1752_c0_seq2	1.17639	2.482	4.47401	0.0344142	0.144306
comp4858_c0_seq1	-3.54095	2.73051	4.47381	0.0344182	0.144306
comp8682_c0_seq1	-0.652733	5.85886	4.47325	0.0344295	0.144306
comp6172_c0_seq4	-0.739033	4.21953	4.47165	0.0344617	0.144332
comp5529_c2_seq1	-0.929778	7.0016	4.46944	0.0345063	0.144332
comp7875_c0_seq1	1.31284	6.5433	4.46874	0.0345205	0.144332
comp2577_c0_seq1	-0.812078	4.05962	4.46846	0.034526	0.144332
comp9162_c0_seq1	0.646901	4.8782	4.46845	0.0345264	0.144332
comp6552_c0_seq1	0.706713	9.10217	4.46486	0.0345989	0.144501
comp4475_c0_seq2	0.577596	5.29214	4.46426	0.034611	0.144501
comp5268_c0_seq1	1.27371	7.47883	4.46375	0.0346214	0.144501
comp4350_c0_seq2	-0.67659	7.79392	4.46042	0.0346889	0.144707
comp7921_c0_seq1	0.632233	5.60293	4.45695	0.0347596	0.144926
comp5966_c2_seq1	0.706349	7.03545	4.45562	0.0347865	0.144936
comp7186_c0_seq1	-0.802324	7.34847	4.45462	0.034807	0.144936
comp6032_c1_seq3	0.572487	5.78698	4.45414	0.0348168	0.144936
comp3467_c0_seq1	-0.782761	6.09746	4.44947	0.0349122	0.145257
comp6927_c0_seq1	0.647133	7.38472	4.44764	0.0349495	0.145336
comp5707_c0_seq2	-0.885435	4.09145	4.44577	0.0349879	0.14542
comp6290_c0_seq1	-1.20637	2.10374	4.44105	0.0350846	0.145746
comp6500_c0_seq1	-0.76074	10.0083	4.43941	0.0351184	0.14581
comp6723_c0_seq1	0.655524	7.75776	4.4368	0.0351722	0.145957
comp6917_c0_seq1	-1.18731	7.66713	4.43461	0.0352172	0.146068
comp7806_c0_seq1	-0.720069	5.98848	4.43051	0.035302	0.146343
comp4101_c0_seq2	0.603738	5.0766	4.42638	0.0353875	0.146621
comp10807_c0_seq1	0.687214	4.82875	4.42198	0.0354789	0.146923
comp11871_c0_seq1	0.661753	4.54056	4.41436	0.0356376	0.147504
comp1889_c0_seq1	0.811787	2.94326	4.40161	0.0359051	0.148534
comp10113_c0_seq1	-0.986128	3.71199	4.39912	0.0359575	0.148673
comp5573_c0_seq1	0.801708	4.60026	4.3959	0.0360255	0.148877
comp6225_c0_seq1	0.702476	4.84108	4.39455	0.0360539	0.1489
comp6981_c0_seq1	-0.708723	8.0094	4.39299	0.036087	0.1489
comp31719_c0_seq1	1.20395	1.86999	4.39298	0.0360873	0.1489
comp3322_c0_seq2	0.647978	4.76266	4.39	0.0361503	0.149082
comp13197_c0_seq1	1.18665	3.36133	4.38804	0.0361919	0.149138
comp17516_c0_seq1	1.12167	2.12448	4.38634	0.036228	0.149138
comp2574_c0_seq1	1.39533	7.01431	4.3855	0.0362458	0.149138
comp18948_c0_seq1	1.54663	1.68304	4.38503	0.0362559	0.149138
comp6908_c0_seq1	-0.746721	7.81401	4.38495	0.0362575	0.149138
comp7759_c0_seq1	0.620817	6.37252	4.38028	0.0363571	0.14947
comp2679_c0_seq1	0.708629	8.85764	4.37586	0.0364514	0.149781
comp2688_c0_seq1	-0.663693	5.89646	4.37367	0.0364983	0.149895
comp23562_c0_seq1	1.32988	1.48846	4.37276	0.0365178	0.149898
comp1763_c0_seq1	1.36554	2.73575	4.36994	0.0365784	0.150069
comp11537_c0_seq1	0.749455	4.48889	4.36802	0.0366194	0.15016
comp4012_c0_seq1	-0.924162	3.36615	4.36075	0.0367761	0.150686
comp9311_c0_seq1	-0.860226	5.03886	4.35924	0.0368086	0.150686
comp11015_c0_seq1	-0.696637	5.03875	4.35745	0.0368473	0.150686
comp14948_c0_seq1	-1.52162	2.27272	4.35745	0.0368475	0.150686
comp2666_c0_seq1	-0.809437	6.43264	4.35712	0.0368546	0.150686
comp6078_c0_seq4	-0.612755	4.98883	4.35645	0.0368691	0.150686
comp4606_c0_seq2	1.01608	3.13389	4.35593	0.0368802	0.150686
comp4552_c0_seq1	3.73953	6.2233	4.35388	0.0369246	0.15079
comp6039_c1_seq2	1.34585	1.44444	4.35146	0.0369773	0.150928
comp2591_c0_seq2	0.62494	5.48979	4.3465	0.0370852	0.15122
comp10984_c0_seq1	-0.645644	5.15118	4.34641	0.0370871	0.15122
comp9941_c0_seq1	0.602491	5.5878	4.33922	0.0372441	0.151783
comp5560_c0_seq2	0.788318	3.12488	4.33773	0.0372766	0.151807
comp25693_c0_seq1	1.61041	1.58637	4.33719	0.0372884	0.151807
comp1993_c0_seq1	-1.25005	2.69471	4.33452	0.0373469	0.151968
comp2232_c0_seq1	-0.657908	6.34389	4.33234	0.0373948	0.152085
comp6650_c0_seq1	0.70518	8.3887	4.32629	0.0375279	0.152547
comp4659_c1_seq1	1.05548	9.36959	4.32543	0.0375469	0.152547
comp7162_c0_seq1	-0.721992	6.60306	4.3214	0.037636	0.152831
comp2655_c0_seq1	0.564035	5.60732	4.31919	0.0376849	0.152952
comp6515_c0_seq1	-0.756631	10.5589	4.31457	0.0377873	0.153289
comp13585_c0_seq1	-1.25079	2.00023	4.31341	0.0378131	0.153316
comp11545_c0_seq1	0.742255	4.34382	4.31151	0.0378555	0.153409
comp2356_c0_seq2	0.772065	4.55087	4.30452	0.0380112	0.153962
comp2020_c0_seq1	-1.04747	6.12976	4.30196	0.0380685	0.154115
comp2359_c0_seq2	-0.668294	6.78695	4.2996	0.0381214	0.154251
comp8237_c0_seq1	-0.657467	6.26606	4.2949	0.0382269	0.154599
comp12215_c0_seq1	0.830341	3.78	4.29343	0.0382599	0.154654
comp7760_c0_seq1	-0.665162	5.70994	4.28903	0.0383591	0.154976
comp2201_c0_seq1	1.17027	13.0293	4.28557	0.0384373	0.155179
comp4377_c0_seq2	0.813582	3.13868	4.28508	0.0384482	0.155179
comp5132_c1_seq1	0.981451	2.05047	4.28236	0.0385099	0.155302
comp5853_c1_seq1	1.52983	2.08688	4.28201	0.0385179	0.155302
comp3339_c0_seq2	0.701416	3.72287	4.27637	0.0386458	0.155716
comp11470_c0_seq1	-0.912547	4.55092	4.27576	0.0386598	0.155716
comp11200_c0_seq1	-1.0621	3.29942	4.27445	0.0386894	0.155757
comp7420_c0_seq1	-0.765255	6.21987	4.26493	0.0389069	0.156553
comp8138_c0_seq1	0.622457	6.05668	4.26319	0.0389467	0.156634
comp8861_c0_seq1	-0.606806	5.35079	4.25942	0.0390333	0.156903
comp5381_c2_seq1	0.580458	6.23882	4.2528	0.0391858	0.157182
comp7568_c0_seq1	0.624779	7.19609	4.25261	0.0391901	0.157182
comp6316_c1_seq5	-0.721293	4.15843	4.25249	0.0391929	0.157182
comp9002_c0_seq1	-0.65901	5.44322	4.25209	0.039202	0.157182
comp5277_c0_seq1	1.46096	1.70876	4.2516	0.0392135	0.157182
comp3033_c0_seq1	1.12177	1.52733	4.25125	0.0392214	0.157182
comp8837_c0_seq1	-0.74214	6.29633	4.24835	0.0392884	0.157371
comp8390_c0_seq1	0.57718	6.29809	4.24338	0.0394035	0.157753
comp5768_c0_seq1	-0.841691	3.89052	4.24153	0.0394467	0.157846
comp12772_c0_seq1	0.866797	4.18882	4.23564	0.0395836	0.15825
comp26077_c0_seq1	1.56292	1.12513	4.23548	0.0395874	0.15825
comp1477_c0_seq1	0.959856	3.0312	4.2333	0.0396382	0.158374
comp1415_c0_seq1	0.820971	3.61699	4.23035	0.0397074	0.158534
comp10903_c0_seq1	0.654624	4.31154	4.22894	0.0397403	0.158534
comp4401_c0_seq1	-0.612756	6.06726	4.22747	0.0397746	0.158534
comp12013_c0_seq1	-0.860359	3.95912	4.22737	0.039777	0.158534
comp11667_c0_seq1	0.873822	4.50617	4.22732	0.0397781	0.158534
comp3483_c0_seq2	-0.715793	5.6337	4.22501	0.0398323	0.158602
[truncated: 5,955 more rows]

## Sheet: FWvsF
File_S5 “Global transcriptional analysis suggests Lasiodiplodia theobromae pathogenicity factors involved in modulation of grapevine defensive response”
Marcos Paolinelli-Alfonso1, Jose Manuel Villalobos-Escobedo2, José Fabricio López-Hernández2, Clara Galindo-Sánchez3, Philippe Rolshausen4, Alfredo Heriberto Herrera-Estrella2 and Rufina Hernández-Martínez1
1Centro de Investigación Científica y de Educación Superior de Ensenada. Departamento de Microbiología. Ensenada, Baja California, México.2Laboratorio Nacional de Genómica para la Biodiversidad (LANGEBIO). Centro de Investigación y de Estudios Avanzados del I. P. N. Irapuato, Guanajuato, México.3 Centro de Investigación Científica y de Educación Superior de Ensenada. Departamento de Biotecnología…
transcripts_ID	logFC	logCPM	LR	PValue	FDR
comp10552_c0_seq1	7.80863	4.66139	234.773	5.42502e-53	3.87976e-49
comp6465_c0_seq1	8.6123	10.924	233.604	9.75917e-53	3.87976e-49
comp6353_c0_seq2	7.27063	5.9892	194.428	3.43442e-44	9.10236e-41
comp8071_c0_seq1	11.4071	5.40129	161.738	4.72005e-37	9.38229e-34
comp5931_c0_seq1	-4.9326	5.66385	145.97	1.31763e-33	2.09529e-30
comp4147_c0_seq1	6.70861	5.4468	137.595	8.93701e-32	1.1843e-28
comp6174_c0_seq5	5.28914	5.76148	127.282	1.61187e-29	1.83085e-26
comp8181_c0_seq1	4.21981	5.60124	121.863	2.47295e-28	2.4578e-25
comp2277_c0_seq1	4.97768	7.6148	120.012	6.28921e-28	5.55616e-25
comp9551_c0_seq1	5.24025	5.2076	111.146	5.49727e-26	4.37088e-23
comp2437_c0_seq1	5.77115	3.43443	110.437	7.86186e-26	5.6827e-23
comp4282_c0_seq1	4.04871	5.95835	107.534	3.40067e-25	2.25323e-22
comp8812_c0_seq1	4.82779	5.90023	107.315	3.79722e-25	2.32244e-22
comp10974_c0_seq1	11.0347	4.32075	96.3892	9.43783e-23	5.36002e-20
comp8473_c0_seq1	3.40146	6.19891	94.8265	2.07829e-22	1.10163e-19
comp2736_c1_seq1	6.83386	3.52471	89.3773	3.2626e-21	1.62131e-18
comp2133_c0_seq2	4.81607	8.7315	88.375	5.41517e-21	2.53271e-18
comp8533_c0_seq1	11.2677	5.4861	87.2175	9.72181e-21	4.29434e-18
comp9388_c0_seq1	-5.10661	5.00418	87.0124	1.07845e-20	4.51303e-18
comp7603_c0_seq1	4.86784	6.26326	86.1697	1.65135e-20	6.56495e-18
comp5727_c1_seq1	4.02096	3.74804	84.8179	3.27144e-20	1.23863e-17
comp9243_c0_seq1	5.24159	4.76342	82.1063	1.28959e-19	4.6607e-17
comp8080_c0_seq1	-2.69431	5.87433	81.9092	1.42487e-19	4.92572e-17
comp10693_c0_seq1	-3.3248	4.5121	81.5614	1.699e-19	5.62865e-17
comp4091_c0_seq1	7.4915	3.1506	78.7484	7.05441e-19	2.24359e-16
comp10308_c0_seq1	3.66397	4.65066	78.6482	7.42181e-19	2.26965e-16
comp12161_c0_seq1	4.89663	3.78968	77.5652	1.28414e-18	3.78155e-16
comp7226_c0_seq1	-3.15511	6.90276	75.5317	3.59582e-18	1.02108e-15
comp11743_c0_seq1	4.0006	3.84003	74.8558	5.0639e-18	1.38838e-15
comp16109_c0_seq1	6.24958	2.51499	74.5632	5.87284e-18	1.5565e-15
comp13149_c0_seq1	5.2104	3.03839	73.7786	8.73868e-18	2.24133e-15
comp10733_c0_seq1	-6.37067	4.62415	71.3684	2.96376e-17	7.36403e-15
comp2506_c0_seq1	4.78346	4.20066	70.076	5.70637e-17	1.37489e-14
comp2322_c0_seq1	5.57852	4.10162	69.7189	6.83888e-17	1.59929e-14
comp5934_c1_seq4	-4.57021	4.84307	69.5916	7.29466e-17	1.65714e-14
comp4312_c0_seq1	3.06716	5.60786	69.3438	8.27123e-17	1.82679e-14
comp9427_c0_seq1	-3.61627	4.63139	69.1918	8.93405e-17	1.91986e-14
comp11856_c0_seq1	5.65078	2.7238	69.0896	9.40899e-17	1.96871e-14
comp3597_c0_seq1	4.29603	6.55311	68.9151	1.02794e-16	2.09567e-14
comp8412_c0_seq1	-3.0575	5.32201	68.828	1.07436e-16	2.13557e-14
comp12501_c0_seq1	-5.94564	3.19684	68.459	1.29546e-16	2.51224e-14
comp4936_c0_seq1	3.08711	4.18031	68.1247	1.53474e-16	2.9054e-14
comp8892_c0_seq1	-6.35419	5.17861	68.0437	1.59916e-16	2.91018e-14
comp2587_c0_seq1	4.68961	5.28592	68.0298	1.61046e-16	2.91018e-14
comp8179_c0_seq1	-2.53054	5.59482	67.8765	1.74065e-16	3.07553e-14
comp7711_c0_seq1	3.76842	6.02413	66.5945	3.33524e-16	5.76489e-14
comp4071_c0_seq1	-4.07479	4.49855	65.8266	4.92385e-16	8.32969e-14
comp1744_c0_seq1	4.67487	2.44863	65.6135	5.48621e-16	9.08768e-14
comp13725_c0_seq1	3.44996	4.14313	65.4481	5.96633e-16	9.68129e-14
comp6707_c0_seq1	6.74684	8.34284	65.2158	6.71287e-16	1.06748e-13
comp7809_c0_seq1	3.74831	6.16736	64.6871	8.77861e-16	1.3686e-13
comp4965_c2_seq1	6.95825	2.80427	64.3955	1.01789e-15	1.55638e-13
comp6622_c0_seq1	-3.38333	8.75058	64.358	1.03746e-15	1.55638e-13
comp4861_c1_seq1	10.1782	2.48963	63.5908	1.53146e-15	2.25493e-13
comp9188_c0_seq1	-3.43756	4.97832	62.7516	2.34491e-15	3.38988e-13
comp2429_c0_seq1	-3.42567	4.28833	62.3533	2.87051e-15	4.07561e-13
comp2181_c0_seq1	-5.682	11.008	62.2389	3.04224e-15	4.24366e-13
comp8847_c0_seq1	5.67006	5.11909	61.9549	3.51418e-15	4.81745e-13
comp4858_c0_seq1	5.82058	2.73051	61.692	4.01601e-15	5.41208e-13
comp2744_c0_seq1	4.90756	4.93812	61.1904	5.18134e-15	6.86614e-13
comp5761_c0_seq2	3.81599	3.69484	60.7903	6.3491e-15	8.27569e-13
comp6979_c0_seq1	4.85441	6.99019	60.5637	7.12351e-15	9.13533e-13
comp5526_c0_seq1	9.16301	3.06446	59.8811	1.00764e-14	1.2717e-12
comp6498_c0_seq1	-3.36022	10.9527	59.6895	1.11069e-14	1.37985e-12
comp9922_c0_seq1	4.08547	4.88299	59.3849	1.2966e-14	1.58605e-12
comp9531_c0_seq1	2.55667	4.69418	58.9225	1.64002e-14	1.97573e-12
comp7061_c0_seq1	-3.73015	6.53747	57.9574	2.67859e-14	3.17873e-12
comp6681_c0_seq1	-3.25468	8.8302	57.8294	2.85863e-14	3.34249e-12
comp5677_c0_seq2	4.19783	3.0965	57.534	3.32184e-14	3.82781e-12
comp6801_c0_seq1	5.42095	7.95665	56.9761	4.41143e-14	5.01076e-12
comp6092_c0_seq6	-2.50727	6.39147	55.9835	7.30821e-14	8.18417e-12
comp1533_c0_seq1	4.51903	3.53417	55.2899	1.03999e-13	1.14847e-11
comp9480_c0_seq1	7.54754	5.46884	55.2287	1.07291e-13	1.16859e-11
comp4713_c0_seq3	4.29265	2.69738	54.7736	1.35242e-13	1.45312e-11
comp21334_c0_seq1	8.09176	1.99413	54.6852	1.41471e-13	1.49978e-11
comp3108_c0_seq1	2.68139	7.4303	54.6235	1.45978e-13	1.5272e-11
comp19638_c0_seq1	8.80573	1.69774	54.491	1.56158e-13	1.60122e-11
comp7455_c0_seq1	7.26163	5.88851	54.4795	1.57082e-13	1.60122e-11
comp1710_c0_seq1	4.64289	3.05297	54.3688	1.66181e-13	1.67254e-11
comp4205_c0_seq4	3.65255	4.31584	53.0026	3.33107e-13	3.31066e-11
comp11490_c0_seq1	3.85166	4.38906	52.5608	4.17123e-13	4.0945e-11
comp4901_c0_seq1	5.58822	3.65689	52.3326	4.68541e-13	4.54313e-11
comp3288_c0_seq1	5.69058	1.82435	52.2301	4.93646e-13	4.72889e-11
comp4442_c0_seq2	-2.11976	6.01087	51.9291	5.75413e-13	5.44656e-11
comp6384_c0_seq14	-4.70239	4.39315	51.6709	6.56277e-13	6.13889e-11
comp7688_c0_seq1	-2.83083	6.45092	51.4888	7.20061e-13	6.65721e-11
comp2161_c0_seq1	-3.80181	7.86658	51.2228	8.2454e-13	7.53554e-11
comp16592_c0_seq1	8.63954	1.83135	51.0578	8.96865e-13	8.10338e-11
comp7784_c0_seq1	2.70881	5.88662	50.9271	9.58596e-13	8.56381e-11
comp17143_c0_seq1	6.70935	1.90791	50.6729	1.09118e-12	9.63993e-11
comp23720_c0_seq1	-6.31133	1.19801	50.5499	1.16175e-12	1.00523e-10
comp9991_c0_seq1	-2.12405	5.10025	50.5475	1.16314e-12	1.00523e-10
comp13568_c0_seq1	4.98783	2.73235	50.4904	1.19749e-12	1.02379e-10
comp16237_c0_seq1	5.42415	2.26633	50.2837	1.33049e-12	1.1254e-10
comp4547_c0_seq2	4.07842	6.06651	50.1652	1.41336e-12	1.1829e-10
comp11253_c0_seq1	3.69235	4.539	49.8634	1.64833e-12	1.3652e-10
comp8784_c0_seq1	-2.65837	5.03567	49.4697	2.01458e-12	1.65133e-10
comp3841_c0_seq2	5.65885	2.17052	49.2739	2.226e-12	1.7947e-10
comp7807_c0_seq1	6.96852	5.92931	49.2664	2.23462e-12	1.7947e-10
comp1760_c0_seq1	-4.03647	2.26948	48.9717	2.59687e-12	2.06477e-10
comp4452_c0_seq2	-3.86273	4.56001	48.4694	3.35475e-12	2.64095e-10
comp3054_c0_seq1	8.34663	1.06351	48.1347	3.97923e-12	3.10185e-10
comp7300_c0_seq1	5.0032	6.8586	47.8319	4.64373e-12	3.58469e-10
comp4552_c0_seq1	13.9026	6.2233	47.22	6.3449e-12	4.8508e-10
comp2384_c0_seq2	-2.76596	4.52618	46.8866	7.52138e-12	5.69548e-10
comp9533_c0_seq1	3.37038	4.96961	46.5416	8.96935e-12	6.63035e-10
comp2336_c1_seq1	-3.24369	3.79753	46.5338	9.00514e-12	6.63035e-10
comp11321_c0_seq1	-2.93019	4.2127	46.5336	9.00614e-12	6.63035e-10
comp5576_c0_seq1	4.1922	2.58804	46.4011	9.63625e-12	7.02916e-10
comp4601_c0_seq1	3.93019	2.8248	46.3183	1.00521e-11	7.26582e-10
comp2785_c0_seq1	2.85359	4.29245	45.8674	1.26535e-11	9.06381e-10
comp5603_c0_seq6	-2.9913	4.94137	45.7629	1.33465e-11	9.47481e-10
comp13164_c0_seq1	9.85353	3.40361	45.678	1.39379e-11	9.80708e-10
comp15844_c0_seq1	4.64795	2.19349	45.4892	1.5348e-11	1.07045e-09
comp5533_c0_seq2	-3.5551	3.76807	45.4004	1.60606e-11	1.11041e-09
comp2586_c0_seq1	-2.99793	5.39115	45.1305	1.84334e-11	1.26348e-09
comp5835_c0_seq3	-2.59244	6.23581	45.1095	1.86318e-11	1.26617e-09
comp29833_c0_seq1	7.86843	0.694303	44.9129	2.05994e-11	1.38802e-09
comp11184_c0_seq1	3.26551	4.1428	44.8724	2.10305e-11	1.40516e-09
comp7672_c0_seq1	-4.6022	6.39699	44.308	2.80574e-11	1.85904e-09
comp23378_c0_seq1	-5.44774	2.08176	44.2004	2.96421e-11	1.94781e-09
comp2237_c1_seq1	2.98923	8.64854	44.0498	3.20121e-11	2.0863e-09
comp7246_c0_seq1	-3.07539	6.60578	43.9376	3.39007e-11	2.19142e-09
comp6951_c0_seq1	-2.21549	7.69312	43.8935	3.46745e-11	2.22336e-09
comp1661_c0_seq1	3.09313	3.81825	43.8659	3.51664e-11	2.23687e-09
comp3475_c0_seq1	4.85459	1.35031	43.7674	3.69807e-11	2.3336e-09
comp6075_c0_seq2	2.32322	4.3834	43.7086	3.81099e-11	2.37365e-09
comp1696_c0_seq1	6.11972	3.49191	43.6981	3.83149e-11	2.37365e-09
comp8280_c0_seq1	4.25516	5.87539	43.6881	3.8511e-11	2.37365e-09
comp4947_c0_seq1	3.64887	3.08484	43.5525	4.12743e-11	2.5244e-09
comp4099_c0_seq2	-3.57629	2.69846	43.3733	4.52328e-11	2.74539e-09
comp8986_c0_seq1	-3.54822	5.16366	43.3232	4.64058e-11	2.79524e-09
comp12863_c0_seq1	-3.3926	3.23894	43.2195	4.89294e-11	2.9251e-09
comp6060_c1_seq1	2.70331	6.28011	43.1808	4.99073e-11	2.96129e-09
comp10910_c0_seq1	5.02378	4.03639	43.0624	5.30221e-11	3.12281e-09
comp8870_c0_seq1	-2.79406	5.56763	42.9484	5.62028e-11	3.2858e-09
comp6992_c0_seq1	-2.69025	7.59034	42.401	7.43521e-11	4.31514e-09
comp12527_c0_seq1	3.71939	2.69404	42.104	8.65479e-11	4.98654e-09
comp7330_c0_seq1	-2.18899	6.74855	42.0003	9.12601e-11	5.22021e-09
comp10050_c0_seq1	2.66805	5.19792	41.6046	1.11729e-10	6.34543e-09
comp2352_c0_seq1	2.59572	4.69744	41.5421	1.15362e-10	6.50527e-09
comp10652_c0_seq1	2.4944	4.92829	41.3944	1.24412e-10	6.96621e-09
comp9195_c0_seq1	2.46655	5.37611	41.3415	1.27825e-10	7.10726e-09
comp5840_c0_seq2	3.75873	4.51935	41.0267	1.50164e-10	8.29135e-09
comp1478_c0_seq1	4.75537	2.61238	40.5059	1.96024e-10	1.07489e-08
comp33492_c0_seq1	7.44157	0.756959	40.2225	2.2662e-10	1.23415e-08
comp5380_c0_seq2	-2.88065	4.06305	40.1325	2.37306e-10	1.27501e-08
comp7288_c0_seq1	6.40546	6.7381	40.1323	2.3733e-10	1.27501e-08
comp10101_c0_seq1	-2.84669	5.25895	40.1068	2.40452e-10	1.28311e-08
comp5972_c0_seq1	12.6473	4.89852	40.0675	2.45341e-10	1.30047e-08
comp7123_c0_seq1	3.60035	7.41726	40.0199	2.51386e-10	1.31922e-08
comp24862_c0_seq1	-4.8403	1.97197	40.0136	2.52196e-10	1.31922e-08
comp22169_c0_seq1	6.42361	2.76968	39.9233	2.64134e-10	1.37264e-08
comp1603_c0_seq2	-3.07278	4.059	39.8329	2.76647e-10	1.42833e-08
comp6659_c0_seq1	-2.90556	8.89211	39.5535	3.19188e-10	1.63733e-08
comp6638_c0_seq1	-3.14821	8.29008	39.4588	3.35063e-10	1.70775e-08
comp13357_c0_seq1	11.0594	3.38171	39.4147	3.42713e-10	1.73561e-08
comp12931_c0_seq1	-3.60238	3.45629	39.103	4.02022e-10	2.02308e-08
comp6793_c0_seq1	-3.00136	8.06157	38.9617	4.32198e-10	2.16126e-08
comp12382_c0_seq1	-2.37789	3.74352	38.8685	4.53347e-10	2.25285e-08
comp6262_c0_seq4	10.4552	3.40862	38.8165	4.65567e-10	2.28744e-08
comp38378_c0_seq1	5.86114	1.04228	38.8145	4.66061e-10	2.28744e-08
comp1703_c0_seq1	-3.37576	3.22567	38.5805	5.25416e-10	2.56293e-08
comp3018_c0_seq2	3.38258	5.81702	38.3469	5.92209e-10	2.84734e-08
comp21156_c0_seq1	3.4261	1.70094	38.3438	5.93162e-10	2.84734e-08
comp8689_c0_seq1	-2.61727	5.48847	38.3395	5.94463e-10	2.84734e-08
comp6921_c0_seq1	2.65731	7.30729	38.2704	6.15905e-10	2.93237e-08
comp8541_c0_seq1	-2.00696	5.39344	38.1218	6.64623e-10	3.13563e-08
comp2943_c0_seq1	2.53195	5.92733	38.1164	6.66485e-10	3.13563e-08
comp3837_c0_seq1	3.49554	5.79899	38.043	6.92027e-10	3.23665e-08
comp6705_c0_seq1	3.01566	8.39591	37.5649	8.84211e-10	4.09664e-08
comp16980_c0_seq1	-4.26101	2.12753	37.5605	8.86206e-10	4.09664e-08
comp1769_c0_seq1	3.20302	2.32633	37.4138	9.55413e-10	4.39104e-08
comp2317_c0_seq2	-2.54137	7.43697	37.2028	1.0646e-09	4.86471e-08
comp6666_c0_seq1	4.37812	8.62079	37.0617	1.1445e-09	5.19996e-08
comp6379_c0_seq12	2.48268	4.78389	36.9536	1.20974e-09	5.46516e-08
comp3089_c0_seq1	8.46714	0.95289	36.8724	1.26119e-09	5.66539e-08
comp4612_c0_seq1	-3.30918	3.47585	36.7599	1.33611e-09	5.96819e-08
comp11267_c0_seq1	3.67222	3.72631	36.7087	1.37163e-09	6.09262e-08
comp12841_c0_seq1	-8.06647	2.94883	36.6525	1.41176e-09	6.23608e-08
comp26988_c0_seq1	4.63013	2.12356	36.4404	1.57406e-09	6.91458e-08
comp1994_c0_seq2	-3.02988	2.74935	36.1949	1.78538e-09	7.79977e-08
comp5032_c1_seq1	-2.89708	7.1945	36.1759	1.80283e-09	7.83293e-08
comp18984_c0_seq1	5.51897	1.28708	36.14	1.83634e-09	7.93519e-08
comp4989_c0_seq1	3.55478	3.23819	36.0843	1.88968e-09	8.11805e-08
comp5896_c0_seq1	-1.93221	6.38341	36.0746	1.89908e-09	8.11805e-08
comp10591_c0_seq1	2.88455	4.78267	35.976	1.99768e-09	8.49387e-08
comp1781_c0_seq1	4.75173	1.85291	35.9463	2.0283e-09	8.5782e-08
comp15338_c0_seq1	-3.00823	3.09562	35.9134	2.06288e-09	8.67829e-08
comp1981_c1_seq1	4.91653	2.28433	35.8871	2.09086e-09	8.74968e-08
comp8674_c0_seq1	-2.97016	5.51199	35.8323	2.15057e-09	8.95244e-08
comp2680_c0_seq1	5.79065	2.6165	35.7266	2.27044e-09	9.40222e-08
comp11710_c0_seq1	2.13916	3.96206	35.6982	2.30373e-09	9.49067e-08
comp4489_c0_seq1	-2.28919	5.08194	35.3305	2.78235e-09	1.13206e-07
comp6781_c0_seq1	1.97649	7.74442	35.3289	2.78471e-09	1.13206e-07
comp1858_c0_seq1	4.26861	2.73125	35.32	2.79741e-09	1.13206e-07
comp1893_c0_seq1	3.86379	2.90177	35.3148	2.80487e-09	1.13206e-07
comp8733_c0_seq1	5.3363	4.3249	35.2988	2.82803e-09	1.13564e-07
comp3658_c0_seq1	3.93235	2.44425	35.2818	2.85287e-09	1.13986e-07
comp21664_c0_seq1	4.10723	2.19195	35.1234	3.09452e-09	1.23023e-07
comp6747_c0_seq1	5.5586	8.28343	34.922	3.43174e-09	1.3575e-07
comp2645_c0_seq2	-2.16094	5.32017	34.8708	3.52324e-09	1.3868e-07
comp5109_c0_seq2	3.50264	3.77538	34.4982	4.26653e-09	1.67109e-07
comp6387_c0_seq11	-3.37165	2.28531	34.3584	4.58412e-09	1.78668e-07
comp11386_c0_seq1	-2.33807	4.43069	34.2195	4.92337e-09	1.90104e-07
comp26305_c0_seq1	4.03234	1.66212	34.2187	4.92535e-09	1.90104e-07
comp7958_c0_seq1	-3.00109	4.95944	34.1542	5.09123e-09	1.95557e-07
comp5204_c0_seq2	-2.79179	4.01998	34.119	5.18415e-09	1.97519e-07
comp4772_c0_seq1	3.49559	3.96166	34.1161	5.19198e-09	1.97519e-07
comp8268_c0_seq1	2.06491	5.6865	34.0243	5.44291e-09	2.06079e-07
comp12567_c0_seq1	-2.66506	3.45581	33.8896	5.83285e-09	2.19796e-07
comp7030_c0_seq1	-2.37377	7.0567	33.8312	6.01074e-09	2.25431e-07
comp14535_c0_seq1	3.12833	3.62489	33.746	6.27986e-09	2.34418e-07
comp2882_c0_seq1	-1.74821	5.26145	33.4773	7.20989e-09	2.67648e-07
comp2740_c0_seq1	2.03506	4.8712	33.4699	7.23737e-09	2.67648e-07
comp6140_c0_seq8	4.73629	4.42999	33.2411	8.14116e-09	2.99678e-07
comp61703_c0_seq1	7.75337	0.638361	33.2193	8.23282e-09	3.01655e-07
comp9561_c0_seq1	3.57667	4.44249	33.0843	8.82471e-09	3.21859e-07
comp3074_c0_seq2	-2.02151	6.38895	33.0654	8.91089e-09	3.23518e-07
comp1907_c0_seq1	-3.13922	3.02453	33.0386	9.03482e-09	3.26527e-07
[truncated: 7,731 more rows]
