# Supplementary material for: Global transcriptional analysis suggests Lasiodiplodia theobromae pathogenicity factors involved in modulation of grapevine defensive response
Source: BMC Genomics. 2016 Aug 11;17:615. doi: 10.1186/s12864-016-2952-3 (PMC4981995; doi:10.1186/s12864-016-2952-3)
Supplement: Additional file 12: File S6. — List of genes with functional annotation separated by clusters of co-regulated genes. (XLSX 216 kb) [file 12864_2016_2952_MOESM12_ESM.xlsx]

## Sheet: Cluster1
File_S6 “Global transcriptional analysis suggests Lasiodiplodia theobromae pathogenicity factors involved in modulation of grapevine defensive response”
Marcos Paolinelli-Alfonso1, Jose Manuel Villalobos-Escobedo2, José Fabricio López-Hernández2, Clara Galindo-Sánchez3, Philippe Rolshausen4, Alfredo Heriberto Herrera-Estrella2 and Rufina Hernández-Martínez1
1Centro de Investigación Científica y de Educación Superior de Ensenada. Departamento de Microbiología. Ensenada, Baja California, México.2Laboratorio Nacional de Genómica para la Biodiversidad (LANGEBIO). Centro de Investigación y de Estudios Avanzados del I. P. N. Irapuato, Guanajuato, México.3 Centro de Investigación Científica y de Educación Superior de Ensenada. Departamento de Biotecnología…
Seq. Name	Seq. Description	Seq. Length	#Hits	min. eValue	mean Similarity	#GOs	GOs	Enzyme Codes	InterProScan
comp7200_c0_seq1	hypothetical protein MPH_00405	1489	1	3.10068e-71	86.0%	0	-	-	no IPS match
comp5819_c0_seq1	---NA---	2756	0			0	-	-	no IPS match
comp1968_c0_seq2	short-chain dehydrogenase reductase sdr	1674	1	0	97.0%	0	-	-	no IPS match
comp5047_c0_seq2	hypothetical protein MPH_05136	2971	1	2.68901e-178	94.0%	0	-	-	no IPS match
comp1689_c0_seq1	6-methylsalicylic acid synthase protein	1522	1	0	89.0%	0	-	-	IPR009081 (PFAM); IPR013968 (PFAM)
comp8057_c0_seq1	manganese iron superoxide dismutase	1812	1	2.6804e-86	80.0%	4	F:superoxide dismutase activity; P:superoxide metabolic process; F:metal ion binding; P:oxidation-reduction process	(1.1) Acting on the CH-OH group of donors	IPR001189 (PRINTS); IPR019831 (PFAM); IPR019832 (PFAM); TMhelix (TMHMM)
comp23795_c0_seq1	c-24 sterol reductase protein	1685	1	0	89.0%	1	C:membrane	-	IPR001171 (PFAM); TMhelix (TMHMM); TMhelix (TMHMM); TMhelix (TMHMM); TMhelix (TMHMM); TMhelix (TMHMM); TMhelix (TMHMM); TMhelix (TMHMM); TMhelix (TMHMM); TMhelix (TMHMM)
comp9689_c0_seq1	alpha beta hydrolase protein	1613	1	0	84.0%	0	-	-	PF12697 (PFAM)
comp2754_c0_seq1	short-chain dehydrogenase reductase sdr	3329	1	0	96.0%	0	-	-	no IPS match
comp7600_c0_seq1	zinc finger ring-ch-type protein	1762	1	1.49304e-144	89.0%	0	-	-	no IPS match
comp1903_c0_seq2	serine protease protein	1871	1	4.62861e-172	88.0%	0	-	-	no IPS match
comp2688_c0_seq1	six-hairpin glycosidase-like protein	5624	1	0	92.0%	0	-	-	IPR014870 (PFAM); SignalP-TM (SIGNALP_GRAM_POSITIVE); SignalP-noTM (SIGNALP_EUK)
comp2057_c0_seq1	hypothetical protein UCRNP2_6576	2519	1	0	91.0%	0	-	-	IPR013897 (PFAM)
comp12162_c0_seq1	alcohol dehydrogenase iron-type	1946	1	0	96.0%	3	P:oxidation-reduction process; F:oxidoreductase activity; F:metal ion binding	-	IPR001670 (PFAM); SignalP-TM (SIGNALP_GRAM_POSITIVE)
comp6344_c0_seq6	hypothetical protein MPH_04555	3543	1	0	84.0%	4	P:transcription DNA-dependent; F:zinc ion binding; C:nucleus; F:DNA binding	-	IPR007219 (PFAM); TMhelix (TMHMM); TMhelix (TMHMM)
comp5918_c0_seq2	amino acid polyamine transporter i	1284	1	1.71196e-61	73.0%	3	P:amino acid transmembrane transport; F:amino acid transmembrane transporter activity; C:membrane	-	IPR002293 (PFAM); TMhelix (TMHMM); TMhelix (TMHMM); TMhelix (TMHMM); TMhelix (TMHMM); TMhelix (TMHMM); TMhelix (TMHMM)
comp9150_c0_seq1	abc transporter protein	4037	1	0	96.0%	0	-	-	no IPS match
comp4519_c0_seq1	indoleamine 23-dioxygenase	1937	1	0	99.0%	0	-	-	no IPS match
comp27262_c0_seq1	hypothetical protein MPH_14002	1240	1	8.21821e-63	65.0%	3	F:nucleic acid binding; F:ribonuclease H activity; P:regulation of RNA metabolic process	(3.1) Acting on ester bonds	IPR002156 (PFAM)
comp7060_c0_seq1	hypothetical protein W97_00233	1130	1	1.50542e-119	93.0%	2	F:Rho GDP-dissociation inhibitor activity; C:cytoplasm	-	IPR000406 (PRINTS); IPR000406 (PFAM)
comp6039_c1_seq2	aldo keto reductase	806	1	7.10759e-54	80.0%	0	-	-	no IPS match
comp7292_c0_seq1	---NA---	494	0			4	F:hydrogen ion transmembrane transporter activity; C:proton-transporting ATP synthase complex coupling factor F(o); P:ATP synthesis coupled proton transport; P:ATP hydrolysis coupled proton transport	-	IPR000454 (PRINTS); IPR002379 (PFAM); MF_01396 (HAMAP); TMhelix (TMHMM); TMhelix (TMHMM)
comp1374_c0_seq1	protein of unknown function DUF1793	3775	1	0	92.0%	0	-	-	IPR014870 (PFAM)
comp6793_c0_seq1	sugar inositol transporter	2449	1	0	95.0%	0	-	-	no IPS match
comp48880_c0_seq1	---NA---	1272	0			0	-	-	no IPS match
comp2763_c0_seq1	glutamine synthetase protein	1866	1	0	96.0%	0	-	-	no IPS match
comp10964_c0_seq1	cytochrome p450 protein	1849	1	0	86.0%	0	-	-	no IPS match
comp4684_c0_seq1	thiazole biosynthetic enzyme protein	1596	1	0	96.0%	2	P:thiamine biosynthetic process; P:response to stress	-	PF01946 (PFAM); IPR027495 (HAMAP)
comp7672_c0_seq1	hypothetical protein MPH_02406	1732	1	1.15402e-136	79.0%	0	-	-	IPR000782 (PFAM); SignalP-noTM (SIGNALP_EUK); SignalP-noTM (SIGNALP_GRAM_NEGATIVE); SignalP-TM (SIGNALP_GRAM_POSITIVE); TMhelix (TMHMM)
comp10752_c0_seq1	Sulfatase	2313	1	0	96.0%	2	P:metabolic process; F:sulfuric ester hydrolase activity	-	IPR000917 (PFAM); IPR025863 (PFAM)
comp8146_c0_seq1	hypothetical protein UCRNP2_7228	4089	1	3.4087e-102	73.0%	0	-	-	no IPS match
comp5259_c0_seq1	rna helicase atp-dependent dead-box conserved site	3622	1	0	68.0%	0	-	-	no IPS match
comp4367_c0_seq2	major facilitator superfamily	5062	1	0	91.0%	3	F:metal ion binding; F:oxidoreductase activity; P:oxidation-reduction process	-	IPR001670 (PFAM)
comp4755_c0_seq1	fmn-dependent dehydrogenase	4122	1	0	96.0%	2	F:heme binding; F:oxidoreductase activity	-	IPR001199 (PRINTS); IPR000262 (PFAM); IPR001199 (PFAM)
comp6731_c0_seq1	aldo keto reductase	4869	1	0	98.0%	3	F:oxidoreductase activity; P:oxidation-reduction process; F:zinc ion binding	-	IPR013149 (PFAM); IPR013154 (PFAM); SignalP-TM (SIGNALP_GRAM_POSITIVE)
comp4757_c0_seq4	hypothetical protein W97_02173	1375	1	1.10658e-122	75.0%	0	-	-	no IPS match
comp9662_c0_seq1	hypothetical protein FOXB_09764	1282	1	3.54913e-09	61.0%	0	-	-	no IPS match
comp1894_c0_seq1	cystathionine gamma-synthase protein	2051	1	0	86.0%	1	F:pyridoxal phosphate binding	-	IPR000277 (PFAM)
comp3623_c0_seq1	---NA---	1991	0			0	-	-	no IPS match
comp4452_c0_seq2	hypothetical protein MPH_09661	1583	1	4.55966e-11	61.0%	0	-	-	SignalP-TM (SIGNALP_GRAM_POSITIVE); SignalP-noTM (SIGNALP_GRAM_NEGATIVE); SignalP-noTM (SIGNALP_EUK)
comp5835_c0_seq3	rna helicase atp-dependent dead-box conserved site	3422	1	0	98.0%	0	-	-	no IPS match
comp1430_c0_seq1	hypothetical protein NECHADRAFT_32881	2154	1	3.58312e-65	66.0%	3	F:zinc ion binding; F:oxidoreductase activity; P:oxidation-reduction process	-	IPR013149 (PFAM); IPR013154 (PFAM)
comp2333_c0_seq1	-beta-glucanosyltransferase gel4 protein	1115	1	4.18637e-160	86.0%	0	-	-	no IPS match
comp4960_c0_seq1	dak phosphatase	2089	1	2.69389e-134	94.0%	0	-	-	no IPS match
comp12747_c0_seq1	---NA---	400	0			0	-	-	no IPS match
comp1622_c0_seq1	dak kinase	2193	1	0	92.0%	3	F:glycerone kinase activity; P:glycerol metabolic process; P:glycerolipid metabolic process	(2.7) Transferring phosphorous-containing groups	IPR004006 (PFAM); IPR004007 (PFAM)
comp8892_c0_seq1	cupin -type	1098	1	1.67038e-83	88.0%	0	-	-	IPR013096 (PFAM)
comp7157_c0_seq1	succinic semialdehyde dehydrogenase	2083	1	0	95.0%	0	-	-	no IPS match
comp7501_c0_seq1	hypothetical protein COCMIDRAFT_107209	1151	1	7.1737e-05	59.0%	0	-	-	no IPS match
comp2525_c0_seq1	conserved hypothetical protein	1037	1	1.07173e-48	57.0%	0	-	-	TMhelix (TMHMM)
comp3698_c0_seq1	hypothetical protein MPH_10789	1350	1	6.25518e-14	72.0%	0	-	-	no IPS match
comp10566_c0_seq1	flavin-binding protein	2218	1	0	91.0%	0	-	-	PF13738 (PFAM)
comp25152_c0_seq1	---NA---	1110	0			0	-	-	no IPS match
comp1540_c0_seq1	c6 zinc finger domain protein	3035	1	0	84.0%	4	F:zinc ion binding; F:sequence-specific DNA binding RNA polymerase II transcription factor activity; P:regulation of transcription	-	IPR021858 (PFAM); IPR001138 (PFAM)
comp1811_c0_seq2	---NA---	1053	0			0	-	-	no IPS match
comp4106_c0_seq1	hypothetical protein SCHCODRAFT_237759	3169	1	0	86.0%	2	F:catalytic activity; P:carbohydrate metabolic process	-	no IPS match
comp4860_c0_seq4	alcohol dehydrogenase superfamily zinc-containing	1870	1	7.51349e-128	93.0%	2	F:oxidoreductase activity; P:oxidation-reduction process	-	IPR013154 (PFAM)
comp3611_c0_seq2	conserved hypothetical protein	1808	1	3.62255e-102	68.0%	2	F:catalytic activity; P:nucleoside metabolic process	-	no IPS match
comp14154_c0_seq1	chitinase protein	1739	1	0	89.0%	2	P:carbohydrate metabolic process; F:hydrolase activity hydrolyzing O-glycosyl compounds	-	IPR001223 (PFAM); SignalP-TM (SIGNALP_GRAM_POSITIVE); SignalP-noTM (SIGNALP_EUK); SignalP-noTM (SIGNALP_GRAM_NEGATIVE); TMhelix (TMHMM)
comp2316_c0_seq1	hypothetical protein MPH_05613	3238	1	1.78083e-60	66.0%	5	F:sequence-specific DNA binding; P:regulation of transcription DNA-dependent; F:sequence-specific DNA binding transcription factor activity; C:transcription factor complex; P:regulation of transcription DNA-dependent	-	IPR004827 (PFAM)
comp4331_c0_seq1	carbonic anhydrase protein	1505	1	5.26832e-91	89.0%	0	-	-	IPR001148 (PFAM)
comp1927_c0_seq1	p-loop containing nucleoside triphosphate hydrolase	3582	1	0	59.0%	2	F:ATP binding; F:DNA binding	-	IPR001650 (PFAM); IPR000330 (PFAM)
comp7359_c0_seq1	hypothetical protein UCRNP2_5889	659	1	3.3435e-48	71.0%	0	-	-	no IPS match
comp6142_c0_seq6	set domain containing protein	2181	1	1.02045e-49	58.0%	0	-	-	no IPS match
comp1397_c0_seq1	hypothetical protein MPH_02364	1367	1	0	90.0%	0	-	-	IPR005178 (PFAM); TMhelix (TMHMM); TMhelix (TMHMM); TMhelix (TMHMM); TMhelix (TMHMM); TMhelix (TMHMM); TMhelix (TMHMM)
comp2317_c0_seq2	tannase feruloyl esterase	3628	1	1.66501e-165	89.0%	2	F:actin binding; C:intracellular	-	IPR002108 (PFAM)
comp3074_c0_seq2	atpase p-type h+ transporting proton pump	4260	1	0	91.0%	5	P:cation transport; F:cation-transporting ATPase activity; C:integral to membrane; F:metal ion binding; F:nucleotide binding	-	IPR001757 (PRINTS); IPR001757 (PRINTS); IPR006068 (PFAM); IPR023214 (PFAM); IPR008250 (PFAM); TMhelix (TMHMM); TMhelix (TMHMM); TMhelix (TMHMM); TMhelix (TMHMM); TMhelix (TMHMM); TMhelix (TMHMM); TMhelix (TMHMM); TMhelix (TMHMM); TMhelix (TMHMM)
comp8416_c0_seq1	pseudouridine synthase archaeosine transglycosylase	1350	1	2.94561e-128	98.0%	0	-	-	IPR005155 (PFAM)
comp4222_c0_seq1	exs family protein	2757	1	0	96.0%	0	-	-	no IPS match
comp23378_c0_seq1	major facilitator superfamily	1931	1	0	79.0%	2	P:transmembrane transport; C:integral to membrane	-	IPR011701 (PFAM); TMhelix (TMHMM); TMhelix (TMHMM); TMhelix (TMHMM); TMhelix (TMHMM); TMhelix (TMHMM); TMhelix (TMHMM); TMhelix (TMHMM); TMhelix (TMHMM); TMhelix (TMHMM); TMhelix (TMHMM); TMhelix (TMHMM); TMhelix (TMHMM)
comp8558_c0_seq1	a49-like rna polymerase i associated factor protein	2295	1	0	87.0%	0	-	-	no IPS match
comp7365_c0_seq1	glycerol kinase protein	2535	1	0	96.0%	2	P:carbohydrate metabolic process; F:phosphotransferase activity alcohol group as acceptor	-	IPR018485 (PFAM); IPR018484 (PFAM)
comp8401_c0_seq1	hypothetical protein MPH_11846	2386	1	0	88.0%	1	F:protein binding	-	IPR020472 (PRINTS); IPR015048 (PFAM); IPR001680 (PFAM); IPR015049 (PFAM)
comp5955_c1_seq2	methylmalonate-semialdehyde dehydrogenase protein	2646	1	0	96.0%	0	-	-	no IPS match
comp11054_c0_seq1	---NA---	287	0			0	-	-	no IPS match
comp6964_c0_seq1	-binding protein	1372	1	1.04621e-77	88.0%	0	-	-	no IPS match
comp5442_c0_seq3	hypothetical protein UCRNP2_1453	1986	1	5.37354e-56	65.0%	0	-	-	TMhelix (TMHMM); TMhelix (TMHMM)
comp14263_c0_seq1	cellulose-binding protein	1752	1	0	89.0%	0	-	-	IPR011483 (PFAM); SignalP-noTM (SIGNALP_EUK); SignalP-noTM (SIGNALP_GRAM_NEGATIVE); SignalP-TM (SIGNALP_GRAM_POSITIVE)
comp11973_c0_seq1	acyl- dehydrogenase conserved site	1599	1	0	95.0%	4	P:oxidation-reduction process; F:acyl-CoA dehydrogenase activity; F:flavin adenine dinucleotide binding; P:electron transport	(1.3) Acting on the CH-CH group of donors	IPR009075 (PFAM); IPR006091 (PFAM); IPR013786 (PFAM)
comp8995_c0_seq1	hypothetical protein MPH_13622	2143	1	0	97.0%	2	F:CoA-transferase activity; P:metabolic process	(2.8) Transferring sulfur-containing groups	IPR004165 (PFAM)
comp6179_c0_seq1	short-chain dehydrogenase reductase sdr	1990	1	5.88758e-120	86.0%	0	-	-	no IPS match
comp6659_c0_seq1	malate synthase	2070	1	0	98.0%	4	F:malate synthase activity; P:glyoxylate cycle; P:pyruvate metabolic process; P:tricarboxylic acid cycle	(2.3) Acyltransferases	IPR001465 (PFAM)
comp6036_c0_seq1	ribophorin i	4570	1	0	94.0%	0	-	-	no IPS match
comp15756_c0_seq1	hypothetical protein MYCGRDRAFT_93381	1941	1	1.33781e-122	70.0%	0	-	-	TMhelix (TMHMM); TMhelix (TMHMM); TMhelix (TMHMM); TMhelix (TMHMM); TMhelix (TMHMM); TMhelix (TMHMM); TMhelix (TMHMM)
comp5277_c0_seq1	hypothetical protein M438DRAFT_339891	1041	1	2.22838e-09	54.0%	0	-	-	no IPS match
comp26697_c0_seq1	---NA---	1695	0			0	-	-	no IPS match
comp12841_c0_seq1	hypothetical protein MPH_00049	995	1	1.29205e-146	91.0%	0	-	-	IPR021765 (PFAM); TMhelix (TMHMM)
comp5770_c0_seq4	rhodanese-like protein	1962	1	5.86658e-162	94.0%	0	-	-	no IPS match
comp8644_c0_seq1	Cox3 (mitochondrion)	950	1	1.1027e-121	90.0%	0	-	-	no IPS match
comp9217_c0_seq1	hypothetical protein MPH_06192	2612	1	0	98.0%	0	-	-	no IPS match
comp19343_c0_seq1	hypothetical protein BDBG_06436	1042	1	4.07346e-12	48.0%	1	F:protein binding	-	IPR013069 (PFAM)
comp1614_c0_seq1	Germin	3505	1	4.66277e-142	92.0%	0	-	-	no IPS match
comp3083_c0_seq1	---NA---	1213	0			0	-	-	no IPS match
comp7085_c0_seq1	cytochrome c peroxidase protein	1675	1	0	92.0%	5	P:oxidation-reduction process; P:response to oxidative stress; F:heme binding; F:peroxidase activity; P:peroxidase reaction	(1.1) Acting on the CH-OH group of donors	IPR002207 (PRINTS); IPR002016 (PRINTS); IPR002016 (PFAM); SignalP-TM (SIGNALP_GRAM_POSITIVE)
comp2270_c0_seq1	succinyl- synthetase beta subunit	2859	1	0	97.0%	2	F:catalytic activity; P:metabolic process	-	IPR005811 (PFAM); IPR013650 (PFAM); IPR005809 (HAMAP)
comp7770_c0_seq1	pdi related protein a protein	1784	1	0	85.0%	0	-	-	TMhelix (TMHMM); TMhelix (TMHMM)
comp3577_c0_seq1	carboxypeptidase 2 protein	2059	1	0	85.0%	3	F:metallocarboxypeptidase activity; P:proteolysis; F:zinc ion binding	(3.4) Acting on peptide bonds (peptide hydrolases)	IPR000834 (PFAM)
comp2387_c0_seq1	hypothetical protein MPH_07995	3529	1	0	93.0%	0	-	-	no IPS match
comp3923_c0_seq2	hypothetical protein LEMA_P035550.1	6264	1	0	57.0%	2	F:serine-type peptidase activity; P:proteolysis	-	SignalP-noTM (SIGNALP_GRAM_NEGATIVE); SignalP-noTM (SIGNALP_EUK); SignalP-TM (SIGNALP_GRAM_POSITIVE)
comp33025_c0_seq1	hypothetical protein CGLO_03669	801	1	2.35518e-08	82.0%	0	-	-	SignalP-noTM (SIGNALP_GRAM_NEGATIVE); SignalP-TM (SIGNALP_GRAM_POSITIVE); SignalP-noTM (SIGNALP_EUK); TMhelix (TMHMM)
comp1641_c0_seq1	extracellular cell wall glucanase crf1 allergen asp f9 protein	1197	1	9.963e-109	76.0%	0	-	-	no IPS match
comp4855_c1_seq1	aflatoxin b1-aldehyde protein	2899	1	0	96.0%	0	-	-	no IPS match
comp2483_c0_seq2	thiamine pyrophosphate enzyme tpp-binding protein	2281	1	0	81.0%	1	F:thiamine pyrophosphate binding	-	IPR012001 (PFAM)
comp3097_c0_seq1	hypothetical protein	2821	1	2.7714e-14	81.0%	0	-	-	no IPS match
comp1529_c0_seq1	peptidase m35 deuterolysin	1091	1	1.94217e-161	93.0%	2	F:metalloendopeptidase activity; P:proteolysis	(3.4) Acting on peptide bonds (peptide hydrolases)	IPR001384 (PRINTS); IPR001384 (PFAM); SignalP-TM (SIGNALP_GRAM_POSITIVE); SignalP-noTM (SIGNALP_EUK)
comp5306_c0_seq1	---NA---	462	0			0	-	-	no IPS match
comp4302_c1_seq1	hypothetical protein MPH_04990	2899	1	0	89.0%	0	-	-	SignalP-TM (SIGNALP_GRAM_POSITIVE)
comp10693_c0_seq1	3-oxoacyl-(acyl-carrier-protein) reductase protein	1711	1	1.53172e-171	95.0%	0	-	-	no IPS match
comp10900_c0_seq1	alpha beta hydrolase fold-1	2698	1	0	93.0%	0	-	-	IPR013595 (PFAM); TMhelix (TMHMM)
comp9413_c0_seq1	hypothetical protein MPH_07941	1171	1	0	89.0%	0	-	-	PF13622 (PFAM)
comp12483_c0_seq1	alpha beta hydrolase fold-1	1190	1	0	94.0%	0	-	-	IPR000073 (PFAM)
comp11575_c0_seq1	hypothetical protein MPH_11627	1580	1	0	92.0%	1	F:hydrolase activity	-	IPR000086 (PFAM); TMhelix (TMHMM)
comp5890_c0_seq1	fad-linked oxidase	2454	1	0	93.0%	0	-	-	no IPS match
comp5810_c0_seq2	fad-binding 8	3504	1	4.34083e-130	65.0%	1	F:protein binding	-	IPR001440 (PFAM)
comp8066_c0_seq1	thioesterase family protein	1629	1	5.34233e-123	90.0%	0	-	-	IPR006683 (PFAM); SignalP-TM (SIGNALP_GRAM_POSITIVE)
comp5445_c0_seq2	ash2-trithorax family protein	7087	1	0	94.0%	0	-	-	no IPS match
comp12473_c0_seq1	salicylate hydroxylase protein	1658	1	0	96.0%	2	F:oxidoreductase activity; P:oxidation-reduction process	-	IPR003042 (PRINTS); IPR006076 (PFAM); IPR002938 (PFAM)
comp31230_c0_seq1	zinc finger zz-type protein	2156	1	2.06994e-117	87.0%	2	F:protein-disulfide reductase activity; P:oxidation-reduction process	(1.8) Acting on a sulfur group of donors	IPR011424 (PFAM)
comp2238_c0_seq1	c-4 methyl sterol oxidase protein	2215	1	0	98.0%	4	P:oxidation-reduction process; F:oxidoreductase activity; P:fatty acid biosynthetic process; F:iron ion binding	-	IPR006694 (PFAM)
comp13485_c0_seq1	2-oxoisovalerate dehydrogenase alpha subunit protein	1539	1	0	93.0%	2	F:oxidoreductase activity acting on the aldehyde or oxo group of donors disulfide as acceptor; P:metabolic process	-	IPR001017 (PFAM)
comp6993_c0_seq1	fructose- -bisphosphatase protein	2252	1	0	94.0%	7	F:fructose 1 6-bisphosphate 1-phosphatase activity; P:fructose metabolic process; P:mannose metabolic process; P:gluconeogenesis; P:glycolysis; P:pentose-phosphate shunt; P:carbon utilization	(3.1) Acting on ester bonds	IPR028343 (PRINTS); IPR000146 (PFAM); IPR000146 (HAMAP)
comp7336_c0_seq1	hsp70 family chaperone lhs1 protein	3884	1	0	88.0%	0	-	-	IPR013126 (PRINTS); IPR013126 (PFAM); SignalP-noTM (SIGNALP_GRAM_NEGATIVE); SignalP-noTM (SIGNALP_EUK); SignalP-TM (SIGNALP_GRAM_POSITIVE); TMhelix (TMHMM)
comp7967_c0_seq1	mitosis protein dim1 protein	1105	1	3.29466e-98	100.0%	0	-	-	no IPS match
comp2528_c0_seq1	hypothetical protein UCRNP2_1219	1444	1	4.11744e-133	86.0%	0	-	-	SignalP-TM (SIGNALP_GRAM_POSITIVE)
comp3068_c0_seq1	quinate permease protein	1453	1	0	94.0%	3	F:substrate-specific transmembrane transporter activity; P:transmembrane transport; C:integral to membrane	-	IPR003663 (PRINTS); IPR005828 (PFAM); TMhelix (TMHMM); TMhelix (TMHMM); TMhelix (TMHMM); TMhelix (TMHMM); TMhelix (TMHMM); TMhelix (TMHMM); TMhelix (TMHMM); TMhelix (TMHMM); TMhelix (TMHMM); TMhelix (TMHMM); TMhelix (TMHMM)
comp8689_c0_seq1	isocitrate lyase phosphorylmutase	2732	1	0	96.0%	2	F:isocitrate lyase activity; P:glyoxylate cycle	(4.1) Carbon-carbon lyases	IPR006254 (PFAM)
comp7137_c0_seq1	preli msf1 domain-containing protein	1424	1	1.37824e-125	96.0%	0	-	-	no IPS match
comp5204_c0_seq2	homogentisate -dioxygenase protein	2488	1	0	95.0%	0	-	-	no IPS match
comp7877_c0_seq1	hypothetical protein SNOG_08381	832	1	7.67919e-66	65.0%	3	F:structural molecule activity; P:iron-sulfur cluster assembly; F:iron-sulfur cluster binding	-	IPR000361 (PFAM)
comp2774_c0_seq2	carnitine acetyl transferase protein	4472	1	0	93.0%	1	F:transferase activity transferring acyl groups	-	IPR000542 (PFAM)
comp11993_c0_seq1	oligopeptide transporter	2214	1	0	92.0%	3	F:transporter activity; P:transport; C:membrane	-	IPR000109 (PFAM); TMhelix (TMHMM); TMhelix (TMHMM); TMhelix (TMHMM); TMhelix (TMHMM); TMhelix (TMHMM); TMhelix (TMHMM); TMhelix (TMHMM); TMhelix (TMHMM)
comp4442_c0_seq2	2-nitropropane dioxygenase npd	1407	1	0	97.0%	3	F:nitronate monooxygenase activity; P:oxidation-reduction process; P:nitrogen compound metabolic process	(1.1) Acting on the CH-OH group of donors	IPR004136 (PFAM)
comp9427_c0_seq1	short-chain dehydrogenase reductase sdr	1175	1	4.00807e-128	83.0%	2	P:metabolic process; F:oxidoreductase activity	-	IPR002198 (PRINTS); IPR002347 (PRINTS); IPR002198 (PFAM)
comp1451_c0_seq1	hormone-sensitive lipase protein	2625	1	0	92.0%	2	F:hydrolase activity; P:metabolic process	-	IPR013094 (PFAM)
comp5055_c0_seq1	---NA---	1102	0			0	-	-	no IPS match
comp4793_c0_seq1	cytochrome p450	2125	1	0	95.0%	0	-	-	no IPS match
comp8784_c0_seq1	homogentisate 12-dioxygenase	1964	1	0	98.0%	5	P:oxidation-reduction process; P:L-phenylalanine catabolic process; P:tyrosine metabolic process; F:homogentisate 1 2-dioxygenase activity; P:styrene catabolic process	(1.1) Acting on the CH-OH group of donors	IPR005708 (PFAM)
comp45673_c0_seq1	short chain dehydrogenase reductase family protein	1197	1	1.672e-180	93.0%	2	P:metabolic process; F:oxidoreductase activity	-	IPR002198 (PRINTS); IPR002347 (PRINTS); PF13561 (PFAM)
comp12602_c0_seq1	tyrosinase precursor protein	2707	1	0	72.0%	2	F:oxidoreductase activity; P:metabolic process	-	IPR002227 (PRINTS); IPR002227 (PFAM); SignalP-noTM (SIGNALP_GRAM_NEGATIVE); SignalP-noTM (SIGNALP_EUK); SignalP-TM (SIGNALP_GRAM_POSITIVE)
comp10680_c0_seq1	alcohol dehydrogenase superfamily zinc-containing	1359	1	0	93.0%	3	F:oxidoreductase activity; F:zinc ion binding; P:oxidation-reduction process	-	IPR013149 (PFAM); IPR013154 (PFAM)
comp9238_c0_seq1	hypothetical protein UCRNP2_1440	2080	1	0	96.0%	1	F:protein binding	-	IPR001623 (PRINTS); IPR001623 (PFAM); PF13414 (PFAM); IPR019734 (PFAM); PF13371 (PFAM); SignalP-noTM (SIGNALP_EUK); SignalP-TM (SIGNALP_GRAM_POSITIVE); SignalP-noTM (SIGNALP_GRAM_NEGATIVE)
comp4006_c0_seq1	glutamine amidotransferase class-2	7406	1	0	98.0%	3	P:oxidation-reduction process; P:glutamate biosynthetic process; F:glutamate synthase activity	(1.4) Acting on the CH-NH(2) group of donors	PR00419 (PRINTS); IPR023753 (PFAM); IPR002489 (PFAM); IPR002932 (PFAM); IPR000583 (PFAM); IPR006982 (PFAM); IPR028261 (PFAM)
comp8320_c0_seq1	mitochondrial carrier protein	1826	1	0	87.0%	1	P:transmembrane transport	-	IPR002067 (PRINTS); IPR018108 (PFAM); TMhelix (TMHMM)
comp21089_c0_seq1	hypothetical protein BDDG_01219	1136	1	1.72214e-29	49.0%	0	-	-	no IPS match
comp1446_c0_seq2	-like protein	1130	1	2.21467e-160	86.0%	0	-	-	no IPS match
comp7289_c0_seq1	manganese iron superoxide dismutase	882	1	1.01517e-41	96.0%	0	-	-	no IPS match
comp1413_c0_seq1	---NA---	1113	0			0	-	-	no IPS match
comp2520_c0_seq1	amino acid polyamine transporter i	1880	1	0	94.0%	2	P:transmembrane transport; C:membrane	-	IPR004841 (PFAM); TMhelix (TMHMM); TMhelix (TMHMM); TMhelix (TMHMM); TMhelix (TMHMM); TMhelix (TMHMM); TMhelix (TMHMM); TMhelix (TMHMM); TMhelix (TMHMM); TMhelix (TMHMM); TMhelix (TMHMM); TMhelix (TMHMM); TMhelix (TMHMM)
comp4451_c0_seq1	k-like protein	4540	1	0	94.0%	0	-	-	no IPS match
comp5145_c0_seq2	hypothetical protein MPH_05546	2160	1	1.51493e-104	81.0%	0	-	-	no IPS match
comp2490_c0_seq1	hypothetical protein CGGC5_13410	1070	1	1.42857e-14	50.0%	0	-	-	no IPS match
comp4489_c0_seq1	acyl- oxidase dehydrogenase type 1	4121	1	0	95.0%	0	-	-	no IPS match
comp9991_c0_seq1	benzoate 4-monooxygenase protein	2203	1	0	96.0%	4	F:iron ion binding; P:oxidation-reduction process; F:oxidoreductase activity acting on paired donors with incorporation or reduction of molecular oxygen; F:heme binding	-	IPR001128 (PRINTS); IPR002401 (PRINTS); IPR001128 (PFAM)
comp3952_c0_seq2	hypothetical protein MPH_00865	2167	1	7.91241e-37	86.0%	0	-	-	IPR013860 (PFAM)
comp5097_c0_seq1	hypothetical protein COCSADRAFT_137995	1126	1	2.35093e-67	77.0%	0	-	-	no IPS match
comp11752_c0_seq1	mandelate racemase muconate lactonizing enzyme family protein	2429	1	0	99.0%	0	-	-	PF13378 (PFAM); IPR013341 (PFAM)
comp5708_c0_seq1	hypothetical protein MPH_08704	4230	1	0	90.0%	0	-	-	no IPS match
comp1453_c0_seq2	cytochrome c peroxidase protein	1443	1	0	94.0%	5	F:peroxidase activity; F:heme binding; P:oxidation-reduction process; P:response to oxidative stress; P:peroxidase reaction	(1.1) Acting on the CH-OH group of donors	IPR002016 (PRINTS); IPR002207 (PRINTS); IPR002016 (PFAM)
comp6144_c0_seq2	hypothetical protein MPH_02030	6943	1	0	89.0%	0	-	-	IPR006603 (PFAM); TMhelix (TMHMM); TMhelix (TMHMM); TMhelix (TMHMM); TMhelix (TMHMM); TMhelix (TMHMM)
comp6436_c0_seq1	hypothetical protein W97_07739	2181	1	2.28316e-16	55.0%	0	-	-	no IPS match
comp8541_c0_seq1	peroxisomal membrane protein	1965	1	0	98.0%	0	-	-	IPR018108 (PFAM); TMhelix (TMHMM); TMhelix (TMHMM); TMhelix (TMHMM); TMhelix (TMHMM)
comp7144_c0_seq1	biotin lipoyl attachment	2874	1	0	84.0%	0	-	-	no IPS match
comp1640_c0_seq1	nad dependent epimerase dehydratase family protein	1502	1	0	89.0%	2	F:catalytic activity; F:coenzyme binding	-	IPR001509 (PFAM)
comp5000_c0_seq1	unnamed protein product	2331	1	1.41667e-112	58.0%	0	-	-	TMhelix (TMHMM); TMhelix (TMHMM); TMhelix (TMHMM); TMhelix (TMHMM)
comp6489_c0_seq1	aldehyde dehydrogenase protein	2178	1	0	97.0%	0	-	-	SignalP-TM (SIGNALP_GRAM_POSITIVE)
comp8684_c0_seq1	fad dependent oxidoreductase	2243	1	0	78.0%	3	F:2 iron 2 sulfur cluster binding; F:oxidoreductase activity; P:oxidation-reduction process	-	IPR017941 (PFAM); IPR006076 (PFAM)
comp2415_c0_seq1	hypothetical protein MPH_12821	3111	1	0	80.0%	0	-	-	no IPS match
comp20215_c0_seq1	cytochrome p450 protein	752	1	4.44164e-131	89.0%	5	F:heme binding; F:oxidoreductase activity acting on paired donors with incorporation or reduction of molecular oxygen; P:oxidation-reduction process; F:iron ion binding; F:monooxygenase activity	-	IPR001128 (PRINTS); IPR002403 (PRINTS); IPR001128 (PFAM)
comp3030_c0_seq1	glycosyl transferase family 1	1681	1	0	94.0%	1	P:biosynthetic process	-	IPR001296 (PFAM); TMhelix (TMHMM)
comp5833_c0_seq1	hypothetical protein MPH_02321	4464	1	1.48496e-108	97.0%	2	F:protein disulfide oxidoreductase activity; P:electron transport	-	IPR001853 (PFAM)
comp7012_c0_seq1	ThiJ/PfpI	4484	1	5.524e-160	95.0%	0	-	-	IPR018786 (PFAM); TMhelix (TMHMM)
comp4702_c0_seq1	glucose-methanol-choline oxidoreductase	3231	1	0	92.0%	3	P:oxidation-reduction process; F:flavin adenine dinucleotide binding; F:oxidoreductase activity acting on CH-OH group of donors	-	IPR000172 (PFAM); IPR007867 (PFAM)
comp4881_c0_seq1	---NA---	2031	0			0	-	-	no IPS match
comp6953_c0_seq1	sant domain dna binding protein	4680	1	0	76.0%	2	F:chromatin binding; C:chromatin	-	IPR001005 (PFAM)
comp6810_c0_seq1	monooxygenase fad-binding protein	2631	1	0	81.0%	2	P:metabolic process; F:oxidoreductase activity	-	IPR003042 (PRINTS); IPR002938 (PFAM)
comp8177_c0_seq1	mitochondrial carrier protein	1618	1	0	96.0%	1	P:transmembrane transport	-	IPR002067 (PRINTS); IPR018108 (PFAM); TMhelix (TMHMM); TMhelix (TMHMM); TMhelix (TMHMM)
comp13264_c0_seq1	---NA---	1155	0			0	-	-	no IPS match
comp6195_c0_seq17	mfs multidrug transporter protein	8677	1	0	96.0%	2	C:integral to membrane; P:transmembrane transport	-	IPR011701 (PFAM); TMhelix (TMHMM); TMhelix (TMHMM); TMhelix (TMHMM); TMhelix (TMHMM); TMhelix (TMHMM); TMhelix (TMHMM); TMhelix (TMHMM); TMhelix (TMHMM); TMhelix (TMHMM)
comp11374_c0_seq1	phytanoyl- dioxygenase protein	1409	1	0	91.0%	0	-	-	IPR008775 (PFAM)
comp4979_c0_seq1	carboxyl transferase	2140	1	0	99.0%	1	F:ligase activity	-	IPR000022 (PFAM)
comp11065_c0_seq1	ketopantoate reductase family protein	1391	1	0	86.0%	0	-	-	no IPS match
comp4276_c0_seq1	intradiol ring-cleavage dioxygenase	2003	1	0	94.0%	4	F:ferric iron binding; P:cellular aromatic compound metabolic process; P:oxidation-reduction process; F:catalytic activity	-	IPR000627 (PFAM); SignalP-TM (SIGNALP_GRAM_POSITIVE); SignalP-noTM (SIGNALP_EUK)
comp5547_c0_seq1	flavin-containing monooxygenase-like protein	2410	1	0	88.0%	0	-	-	PF13738 (PFAM); SignalP-noTM (SIGNALP_EUK)
comp6439_c0_seq3	hypothetical protein Q615_SPAC00010G0001	1526	1	2.13533e-67	79.0%	0	-	-	no IPS match
comp14143_c0_seq1	allergen v5 tpx-1-related protein	964	1	3.1649e-94	80.0%	0	-	-	no IPS match
comp1760_c0_seq1	cytochrome p450 protein	1288	1	6.1444e-155	84.0%	4	F:oxidoreductase activity acting on paired donors with incorporation or reduction of molecular oxygen; F:heme binding; P:oxidation-reduction process; F:iron ion binding	-	IPR002401 (PRINTS); IPR001128 (PRINTS); IPR001128 (PFAM)
comp1558_c0_seq1	aldehyde oxidase xanthine dehydrogenase a b hammerhead	3461	1	0	95.0%	0	-	-	no IPS match
comp8562_c0_seq1	---NA---	626	0			0	-	-	no IPS match
comp11728_c0_seq1	hypothetical protein SDRG_11788	1387	1	4.53856e-10	66.0%	0	-	-	IPR020683 (PFAM)
comp6215_c0_seq4	transcription factor jumonji aspartyl beta-hydroxylase	5179	1	1.0829e-140	60.0%	0	-	-	no IPS match
comp12205_c0_seq1	Pirin	1619	1	2.44363e-168	84.0%	0	-		IPR003829 (PFAM); SignalP-TM (SIGNALP_GRAM_POSITIVE); TMhelix (TMHMM)
comp6018_c0_seq1	ribonuclease h protein	3706	1	0	80.0%	3	F:ribonuclease H activity; F:nucleic acid binding; P:regulation of RNA metabolic process	(3.1) Acting on ester bonds	IPR011320 (PFAM); IPR002156 (PFAM)
comp1454_c0_seq1	hypothetical protein MPH_03755	1380	1	1.27166e-79	73.0%	0	-	-	no IPS match
comp3754_c0_seq2	phosphoserine phosphatase	1760	1	0	93.0%	0	-	-	no IPS match
comp10373_c0_seq1	hypothetical protein W97_06992	1333	1	1.09461e-30	60.0%	0	-	-	no IPS match
comp5728_c0_seq1	trna -lysidine 2-thiocytidine synthase	3634	1	0	81.0%	4	C:cytoplasm; F:ATP binding; F:ligase activity forming carbon-nitrogen bonds; P:tRNA processing	-	IPR011063 (PFAM); IPR012094 (HAMAP)
comp8674_c0_seq1	carboxylic acid transport protein	2176	1	0	95.0%	2	P:transmembrane transport; C:integral to membrane	-	IPR011701 (PFAM); TMhelix (TMHMM); TMhelix (TMHMM); TMhelix (TMHMM); TMhelix (TMHMM); TMhelix (TMHMM); TMhelix (TMHMM); TMhelix (TMHMM); TMhelix (TMHMM); TMhelix (TMHMM); TMhelix (TMHMM); TMhelix (TMHMM)
comp6441_c1_seq1	hypothetical protein	3077	1	3.00618e-128	100.0%	0	-	-	no IPS match
comp9218_c0_seq1	electron transfer flavoprotein subunit alpha protein	1410	1	0	98.0%	0	-	-	SignalP-noTM (SIGNALP_GRAM_NEGATIVE); SignalP-noTM (SIGNALP_EUK); SignalP-TM (SIGNALP_GRAM_POSITIVE)
comp8821_c0_seq1	major facilitator superfamily	2272	1	0	94.0%	2	P:transmembrane transport; C:integral to membrane	-	IPR011701 (PFAM); TMhelix (TMHMM); TMhelix (TMHMM); TMhelix (TMHMM); TMhelix (TMHMM); TMhelix (TMHMM); TMhelix (TMHMM); TMhelix (TMHMM); TMhelix (TMHMM); TMhelix (TMHMM); TMhelix (TMHMM); TMhelix (TMHMM)
comp24862_c0_seq1	sugar transporter protein	1817	1	0	92.0%	0	-	-	no IPS match
comp5533_c0_seq2	hypothetical protein PTT_07522	2825	1	8.12579e-112	66.0%	0	-	-	no IPS match
comp14342_c0_seq1	Fumarylacetoacetase	1441	1	0	97.0%	3	F:fumarylacetoacetase activity; P:tyrosine metabolic process; P:styrene catabolic process	(3.7) Acting on carbon-carbon bonds	IPR002529 (PFAM); IPR015377 (PFAM); SignalP-noTM (SIGNALP_EUK)
comp4971_c0_seq1	f-box domain-containing protein	2357	1	0	88.0%	0	-	-	no IPS match
comp16231_c0_seq1	hypothetical protein MPH_08607	1395	1	6.54936e-79	74.0%	0	-	-	IPR025204 (PFAM)
comp8237_c0_seq1	metallo-dependent phosphatase	3959	1	0	95.0%	2	P:metabolic process; F:transferase activity transferring acyl groups other than amino-acyl groups	-	IPR020616 (PFAM); IPR020617 (PFAM); SignalP-TM (SIGNALP_GRAM_POSITIVE)
comp6620_c0_seq1	hsp70 chaperone protein	9258	1	0	98.0%	0	-	-	TMhelix (TMHMM); TMhelix (TMHMM); TMhelix (TMHMM)
comp14820_c0_seq1	flavoprotein oxygenase protein	1438	1	0	93.0%	3	F:FMN binding; P:oxidation-reduction process; F:riboflavin reductase (NADPH) activity	(1.5) Acting on the CH-NH group of donors; (1.5) Acting on the CH-NH group of donors	IPR002563 (PFAM)
comp5030_c0_seq1	hypothetical protein MPH_01303	4454	1	9.60116e-166	89.0%	1	F:protein binding	-	IPR013069 (PFAM)
comp4437_c0_seq3	hypothetical protein UCRNP2_9983	1658	1	8.97597e-51	83.0%	0	-	-	no IPS match
comp9808_c0_seq1	hypothetical protein MPH_05668	1858	1	0	82.0%	0	-	-	SignalP-noTM (SIGNALP_EUK)
comp2464_c0_seq2	cation h+ exchanger	3351	1	0	89.0%	5	C:integral to membrane; P:cation transport; F:solute:hydrogen antiporter activity; P:transmembrane transport; P:regulation of pH	-	IPR006153 (PFAM); TMhelix (TMHMM); TMhelix (TMHMM); TMhelix (TMHMM); TMhelix (TMHMM); TMhelix (TMHMM)
comp17020_c0_seq1	---NA---	1033	0			0	-	-	no IPS match
comp42359_c0_seq1	---NA---	1291	0			0	-	-	no IPS match
comp1940_c0_seq1	purine permease protein	2201	1	0	96.0%	3	C:membrane; F:transporter activity; P:transmembrane transport	-	IPR006043 (PFAM); TMhelix (TMHMM); TMhelix (TMHMM); TMhelix (TMHMM); TMhelix (TMHMM); TMhelix (TMHMM); TMhelix (TMHMM); TMhelix (TMHMM); TMhelix (TMHMM); TMhelix (TMHMM); TMhelix (TMHMM); TMhelix (TMHMM)
comp2002_c0_seq1	hydantoinase	2246	1	0	79.0%	1	F:hydrolase activity	-	IPR002821 (PFAM); IPR010318 (PFAM)
comp2042_c0_seq1	hypothetical protein MPH_04293	1115	1	8.96331e-62	95.0%	0	-	-	no IPS match
comp3955_c0_seq1	hypothetical protein MPH_11129	992	1	2.6204e-33	73.0%	4	F:zinc ion binding; C:nucleus; P:regulation of transcription DNA-dependent; F:sequence-specific DNA binding RNA polymerase II transcription factor activity	-	IPR001138 (PFAM)
comp6086_c0_seq1	longin-like protein	2370	1	3.62104e-93	100.0%	0	-	-	SignalP-TM (SIGNALP_GRAM_POSITIVE)
comp13651_c0_seq1	hypothetical protein UCRNP2_7136	1206	1	1.28708e-63	66.0%	0	-	-	no IPS match
comp8499_c0_seq1	hypothetical protein UCRNP2_9960	2416	1	1.67303e-145	86.0%	0	-	-	SignalP-TM (SIGNALP_GRAM_POSITIVE); SignalP-noTM (SIGNALP_EUK); SignalP-noTM (SIGNALP_GRAM_NEGATIVE)
comp1703_c0_seq1	Amidase	1809	1	0	96.0%	1	F:carbon-nitrogen ligase activity with glutamine as amido-N-donor	-	IPR000120 (PFAM)
comp5968_c0_seq1	cytochrome p450 protein	3717	1	0	75.0%	0	-	-	IPR021858 (PFAM)
comp13386_c0_seq1	---NA---	804	0			0	-	-	no IPS match
comp6433_c0_seq10	ddhd domain-containing protein	5232	1	0	89.0%	1	F:metal ion binding	-	IPR004177 (PFAM)
comp6363_c0_seq1	amino acid polyamine transporter i	4616	1	0	91.0%	2	P:transmembrane transport; C:membrane	-	IPR004841 (PFAM); TMhelix (TMHMM); TMhelix (TMHMM); TMhelix (TMHMM); TMhelix (TMHMM); TMhelix (TMHMM); TMhelix (TMHMM)
comp3645_c0_seq2	---NA---	2244	0			0	-	-	no IPS match
comp16725_c0_seq1	alpha beta hydrolase fold-1	1811	1	0	83.0%	0	-	-	IPR000073 (PRINTS); PF12697 (PFAM); SignalP-TM (SIGNALP_GRAM_POSITIVE); SignalP-noTM (SIGNALP_GRAM_NEGATIVE); SignalP-noTM (SIGNALP_EUK)
comp6042_c0_seq1	hypothetical protein MPH_06262	3738	1	0	61.0%	0	-	-	no IPS match
comp5451_c0_seq3	hypothetical protein MPH_04238	1483	1	5.51959e-152	71.0%	0	-	-	no IPS match
comp6435_c0_seq1	hypothetical protein GQ26_0400320	1925	1	2.6043e-48	53.0%	0	-	-	no IPS match
comp1633_c0_seq1	fad binding domain protein	1878	1	2.35713e-155	92.0%	0	-	-	no IPS match
comp9326_c0_seq1	class ii aldolase adducin	1630	1	0	96.0%	0	-	-	IPR001303 (PFAM)
comp7929_c0_seq1	mfs monocarboxylate transporter protein	2079	1	0	86.0%	2	P:transmembrane transport; C:integral to membrane	-	IPR011701 (PFAM); TMhelix (TMHMM); TMhelix (TMHMM); TMhelix (TMHMM); TMhelix (TMHMM); TMhelix (TMHMM); TMhelix (TMHMM); TMhelix (TMHMM); TMhelix (TMHMM); TMhelix (TMHMM); TMhelix (TMHMM); TMhelix (TMHMM); TMhelix (TMHMM)
comp26180_c0_seq1	---NA---	761	0			0	-	-	no IPS match
comp2906_c0_seq2	zinc finger c2h2-type protein	1478	1	5.44509e-127	87.0%	0	-	-	IPR019447 (PFAM)
comp6249_c0_seq2	---NA---	683	0			0	-	-	no IPS match
comp10545_c0_seq1	translation initiation factor eif- 4e	1627	1	7.82022e-172	81.0%	3	F:translation initiation factor activity; C:ribosome; P:regulation of translational initiation	-	IPR001040 (PFAM)
comp5161_c0_seq1	cytochrome p450 protein	1778	1	0	71.0%	0	-	-	no IPS match
comp15063_c0_seq1	cytochrome p450 phenylacetate protein	1680	1	0	92.0%	4	F:iron ion binding; F:heme binding; P:oxidation-reduction process; F:oxidoreductase activity acting on paired donors with incorporation or reduction of molecular oxygen	-	IPR002401 (PRINTS); IPR001128 (PRINTS); IPR001128 (PFAM)
comp10182_c0_seq1	hypothetical protein MPH_09118	1905	1	0	88.0%	0	-	-	PF13738 (PFAM)
comp5843_c0_seq3	alcohol dehydrogenase superfamily zinc-containing	1640	1	1.4503e-89	79.0%	3	P:oxidation-reduction process; F:zinc ion binding; F:oxidoreductase activity	-	IPR013149 (PFAM); IPR013154 (PFAM)
comp5559_c0_seq4	hypothetical protein MPH_05774	2153	1	0	75.0%	0	-	-	IPR025337 (PFAM); TMhelix (TMHMM)
comp5561_c0_seq3	hypothetical protein MPH_05656	2775	1	0	94.0%	2	F:Rab GTPase activator activity; P:regulation of Rab GTPase activity	-	IPR000195 (PFAM)
comp2792_c0_seq1	nucleic acid-binding protein	336	1	5.01218e-59	96.0%	3	F:translation initiation factor activity; C:ribosome; P:regulation of translational initiation	-	IPR006196 (PFAM); IPR001253 (HAMAP)
comp24402_c0_seq1	hypothetical protein UCRNP2_3983	1275	1	6.75379e-72	81.0%	0	-	-	SignalP-noTM (SIGNALP_EUK)
comp5776_c0_seq1	hypothetical protein UCRNP2_2046	3088	1	6.20302e-18	51.0%	0	-	-	no IPS match
comp8904_c0_seq1	transcriptional elongation regulator elc1 elongin c protein	896	1	1.8725e-62	97.0%	0	-	-	SignalP-noTM (SIGNALP_GRAM_NEGATIVE); SignalP-TM (SIGNALP_GRAM_POSITIVE)
comp7958_c0_seq1	cell wall protein ecm33 precursor protein	1913	1	6.38381e-109	76.0%	0	-	-	SignalP-noTM (SIGNALP_EUK); SignalP-noTM (SIGNALP_GRAM_NEGATIVE); SignalP-TM (SIGNALP_GRAM_POSITIVE)
comp8893_c0_seq1	hypothetical protein MPH_00228	1759	1	3.33991e-136	79.0%	0	-	-	no IPS match
comp2419_c0_seq1	dna repair protein rad4	3133	1	1.16123e-166	79.0%	4	P:nucleoside metabolic process; F:orotate phosphoribosyltransferase activity; P:pyrimidine nucleotide biosynthetic process; P:pyrimidine nucleobase metabolic process	(2.4) Glycosyltransferases	IPR000836 (PFAM); IPR023031 (HAMAP)
comp1693_c0_seq2	transaldolase protein	1667	1	0	89.0%	1	P:carbohydrate metabolic process	-	IPR001585 (PFAM)
comp39681_c0_seq1	hypothetical protein UCRNP2_1568	1700	1	3.18672e-176	81.0%	0	-	-	TMhelix (TMHMM); TMhelix (TMHMM); TMhelix (TMHMM); TMhelix (TMHMM); TMhelix (TMHMM); TMhelix (TMHMM); TMhelix (TMHMM)
comp3395_c0_seq2	major facilitator superfamily	2374	1	0	94.0%	0	-	-	IPR010658 (PFAM); TMhelix (TMHMM); TMhelix (TMHMM); TMhelix (TMHMM); TMhelix (TMHMM); TMhelix (TMHMM); TMhelix (TMHMM); TMhelix (TMHMM); TMhelix (TMHMM); TMhelix (TMHMM); TMhelix (TMHMM)
comp4099_c0_seq2	phenol 2-monooxygenase protein	2589	1	0	94.0%	2	P:metabolic process; F:oxidoreductase activity	-	IPR003042 (PRINTS); IPR012941 (PFAM); IPR002938 (PFAM); TMhelix (TMHMM)
comp5224_c0_seq1	hypothetical protein MPH_06291	3877	1	0	93.0%	4	F:sequence-specific DNA binding RNA polymerase II transcription factor activity; C:nucleus; P:regulation of transcription DNA-dependent; F:zinc ion binding	-	IPR001138 (PFAM)
comp6044_c0_seq3	lipopolysaccharide-modifying protein	6577	1	0	96.0%	0	-	-	IPR006598 (PFAM); TMhelix (TMHMM)
comp3598_c0_seq1	hypothetical protein MPH_07983	1141	1	3.68066e-65	81.0%	0	-	-	no IPS match
comp7810_c0_seq1	2-nitropropane dioxygenase npd	1659	1	0	95.0%	3	F:nitronate monooxygenase activity; P:oxidation-reduction process; P:nitrogen compound metabolic process	(1.1) Acting on the CH-OH group of donors	IPR004136 (PFAM)
comp4149_c0_seq1	chemotaxis methyl-accepting receptor signaling protein	4323	1	0	86.0%	0	-	-	no IPS match
comp4595_c0_seq1	---NA---	3956	0			0	-	-	no IPS match
comp2715_c0_seq1	fatty-acid amide hydrolase protein	1886	1	0	91.0%	1	F:carbon-nitrogen ligase activity with glutamine as amido-N-donor	-	IPR000120 (PFAM)
comp2526_c0_seq2	tap42-like protein	1546	1	0	90.0%	1	P:regulation of signal transduction	-	IPR007304 (PFAM)
comp3771_c0_seq2	---NA---	2433	0			0	-	-	no IPS match
comp1791_c0_seq1	family protein	1195	1	8.66423e-180	86.0%	0	-	-	TMhelix (TMHMM); TMhelix (TMHMM); TMhelix (TMHMM); TMhelix (TMHMM)
comp12201_c0_seq1	alcohol dehydrogenase superfamily zinc-containing	1944	1	0	97.0%	3	F:zinc ion binding; P:oxidation-reduction process; F:oxidoreductase activity	-	IPR013149 (PFAM); IPR013154 (PFAM)
comp7315_c0_seq1	hypothetical protein MYCGRDRAFT_100146	1340	1	1.03199e-73	80.0%	1	P:ribosome biogenesis	-	no IPS match
comp1851_c0_seq1	metalloproteinase	1496	1	2.985e-26	46.0%	3	F:metal ion binding; F:metalloendopeptidase activity; P:proteolysis	(3.4) Acting on peptide bonds (peptide hydrolases)	IPR001384 (PFAM); SignalP-TM (SIGNALP_GRAM_POSITIVE); SignalP-TM (SIGNALP_EUK); TMhelix (TMHMM)

## Sheet: Cluster2
File_S6 “Global transcriptional analysis suggests Lasiodiplodia theobromae pathogenicity factors involved in modulation of grapevine defensive response”
Marcos Paolinelli-Alfonso1, Jose Manuel Villalobos-Escobedo2, José Fabricio López-Hernández2, Clara Galindo-Sánchez3, Philippe Rolshausen4, Alfredo Heriberto Herrera-Estrella2 and Rufina Hernández-Martínez1
1Centro de Investigación Científica y de Educación Superior de Ensenada. Departamento de Microbiología. Ensenada, Baja California, México.2Laboratorio Nacional de Genómica para la Biodiversidad (LANGEBIO). Centro de Investigación y de Estudios Avanzados del I. P. N. Irapuato, Guanajuato, México.3 Centro de Investigación Científica y de Educación Superior de Ensenada. Departamento de Biotecnología…
Seq. Name	Seq. Description	Seq. Length	#Hits	min. eValue	mean Similarity	#GOs	GOs	Enzyme Codes	InterProScan
comp4050_c0_seq3	cyclin pho80-like protein	5186	1	0	86.0%	2	F:protein kinase binding; P:regulation of cyclin-dependent protein serine/threonine kinase activity	-	IPR013922 (PFAM)
comp6199_c6_seq1	rna polymerase rpb1 c-terminal repeat domain-containing protein	5935	1	5.67977e-145	85.0%	0	-	-	no IPS match
comp2343_c0_seq1	hypothetical protein MPH_07576	4205	1	0	89.0%	2	F:Rab GTPase activator activity; P:regulation of Rab GTPase activity	-	IPR000195 (PFAM)
comp6161_c0_seq1	hypothetical protein MPH_02608	5428	1	0	90.0%	0	-	-	IPR013887 (PFAM)
comp8033_c0_seq1	hypothetical protein UCRNP2_4144	1872	1	1.96637e-94	94.0%	0	-	-	no IPS match
comp6445_c1_seq1	hypothetical protein MPH_10687	567	1	8.26453e-29	83.0%	0	-	-	no IPS match
comp6308_c0_seq6	hypothetical protein MPH_03105	4037	1	1.52901e-76	57.0%	0	-	-	no IPS match
comp1429_c0_seq1	pleckstrin-like protein	6039	1	0	86.0%	0	-	-	no IPS match
comp15249_c0_seq1	phenylacetate 2-hydroxylase protein	2582	1	0	98.0%	4	F:heme binding; P:oxidation-reduction process; F:iron ion binding; F:oxidoreductase activity acting on paired donors with incorporation or reduction of molecular oxygen	-	IPR002401 (PRINTS); IPR001128 (PFAM)
comp1670_c0_seq1	hypothetical protein MPH_02006	1908	1	1.38536e-40	81.0%	0	-	-	no IPS match
comp6895_c0_seq1	---NA---	969	0			0	-	-	no IPS match
comp4108_c0_seq1	Prefoldin	3776	1	0	87.0%	0	-	-	no IPS match
comp16877_c0_seq1	hypothetical protein W97_02677	767	1	1.33093e-59	63.0%	1	F:hydrolase activity	-	IPR000086 (PFAM)
comp4103_c0_seq1	hypothetical protein FOTG_10619	4489	1	1.08727e-148	53.0%	0	-	-	PF05729 (PFAM); IPR020683 (PFAM)
comp5287_c0_seq1	hypothetical protein UCRNP2_8047	2072	1	4.16756e-166	94.0%	0	-	-	TMhelix (TMHMM)
comp6886_c0_seq1	glycogen synthase	3651	1	0	98.0%	4	F:glycogen (starch) synthase activity; P:glycogen biosynthetic process; P:starch metabolic process; P:sucrose metabolic process	(2.4) Glycosyltransferases	IPR008631 (PFAM)
comp9054_c0_seq1	mfs phosphate transporter protein	2648	1	0	94.0%	0	-	-	no IPS match
comp4044_c0_seq1	hypothetical protein MPH_00693	2119	1	0	87.0%	0	-	-	no IPS match
comp6566_c0_seq1	hypothetical protein UCRNP2_6195	2308	1	1.79968e-164	97.0%	0	-	-	no IPS match
comp2097_c0_seq2	regulator of chromosome condensation rcc1	3621	1	0	83.0%	0	-	-	no IPS match
comp5505_c0_seq2	hypothetical protein COCMIDRAFT_2650	1229	1	2.22895e-68	92.0%	0	-	-	no IPS match
comp5632_c0_seq2	short-chain dehydrogenase reductase sdr	1823	1	0	81.0%	4	F:iron ion binding; F:oxidoreductase activity acting on paired donors with incorporation or reduction of molecular oxygen; F:heme binding; P:oxidation-reduction process	-	IPR001128 (PRINTS); IPR002401 (PRINTS); IPR001128 (PFAM); TMhelix (TMHMM)	-
comp6636_c0_seq1	membrane bound c2 domain protein	5951	1	0	92.0%	0	-	-	no IPS match
comp6403_c0_seq2	protein cft1	367	1	7.44432e-18	75.0%	0	-	-	no IPS match
comp28979_c0_seq1	hypothetical protein UCRNP2_8012	1897	1	1.14537e-50	78.0%	0	-	-	no IPS match
comp7409_c0_seq1	---NA---	269	0			0	-	-	SignalP-TM (SIGNALP_GRAM_POSITIVE)
comp7360_c0_seq1	alpha-ketoglutarate-dependent taurine dioxygenase protein	1629	1	0	96.0%	0	-	-	SignalP-noTM (SIGNALP_EUK)
comp29693_c0_seq1	hypothetical protein MPH_00290	1359	1	2.96785e-26	49.0%	0	-	-	SignalP-TM (SIGNALP_GRAM_POSITIVE)
comp10476_c0_seq1	hypothetical protein MPH_07227	1926	1	0	88.0%	2	F:manganese ion binding; F:aminopeptidase activity	(3.4) Acting on peptide bonds (peptide hydrolases)	IPR000994 (PFAM); IPR007865 (PFAM)
comp2055_c0_seq2	peptidase a1 protein	3708	1	0	87.0%	0	-	-	TMhelix (TMHMM); TMhelix (TMHMM); TMhelix (TMHMM); TMhelix (TMHMM); TMhelix (TMHMM); TMhelix (TMHMM)
comp21976_c0_seq1	phosphotransferase enzyme family protein	1361	1	4.22323e-105	75.0%	0	-	-	IPR002575 (PFAM)
comp14155_c0_seq1	dihydrodipicolinate synthetase family protein	2401	1	1.25495e-169	93.0%	2	P:metabolic process; F:lyase activity	-	IPR002220 (PRINTS); IPR002220 (PFAM)
comp11215_c0_seq1	kinesin family protein	2159	1	0	91.0%	6	F:microtubule motor activity; P:microtubule-based movement; F:ATP binding; F:microtubule binding; C:microtubule; C:tubulin complex	-	IPR001752 (PRINTS); IPR001752 (PFAM)
comp21191_c0_seq1	hypothetical protein MPH_13947	2724	1	0	84.0%	0	-	-	no IPS match
comp7415_c0_seq1	epoxide hydrolase protein	2229	1	4.81161e-157	72.0%	1	F:catalytic activity	-	IPR000639 (PRINTS); IPR010497 (PFAM)
comp23073_c0_seq1	hypothetical protein V494_01164	1961	1	2.36661e-51	57.0%	0	-	-	no IPS match
comp12639_c0_seq1	hypothetical protein UCRNP2_4437	1004	1	3.29267e-23	67.0%	2	P:metabolic process; F:hydrolase activity	-	IPR013094 (PFAM)
comp16041_c0_seq1	xenobiotic compound family protein	1731	1	0	93.0%	2	F:oxidoreductase activity acting on paired donors with incorporation or reduction of molecular oxygen; P:oxidation-reduction process	-	IPR011251 (PFAM)
comp6710_c0_seq1	neutral amino acid protein	5638	1	0	91.0%	0	-	-	IPR013057 (PFAM); TMhelix (TMHMM); TMhelix (TMHMM); TMhelix (TMHMM); TMhelix (TMHMM); TMhelix (TMHMM); TMhelix (TMHMM); TMhelix (TMHMM); TMhelix (TMHMM); TMhelix (TMHMM); TMhelix (TMHMM); TMhelix (TMHMM)
comp27061_c0_seq1	d-3-phosphoglycerate dehydrogenase protein	1181	1	1.66972e-133	86.0%	0	-	-	no IPS match
comp5336_c0_seq4	---NA---	1902	0			0	-	-	no IPS match
comp31010_c0_seq1	major facilitator superfamily	1642	1	0	96.0%	2	P:transmembrane transport; C:integral to membrane	-	IPR011701 (PFAM); TMhelix (TMHMM); TMhelix (TMHMM); TMhelix (TMHMM); TMhelix (TMHMM); TMhelix (TMHMM); TMhelix (TMHMM); TMhelix (TMHMM); TMhelix (TMHMM); TMhelix (TMHMM); TMhelix (TMHMM); TMhelix (TMHMM)
comp4942_c1_seq1	kinetochore-ndc80 subunit spc24	1649	1	2.14854e-66	80.0%	0	-	-	no IPS match
comp12305_c0_seq1	cytochrome p450 protein	1645	1	0	74.0%	4	F:oxidoreductase activity acting on paired donors with incorporation or reduction of molecular oxygen; F:heme binding; P:oxidation-reduction process; F:iron ion binding	-	IPR002401 (PRINTS); IPR001128 (PRINTS); IPR001128 (PFAM); TMhelix (TMHMM)	-
comp8986_c0_seq1	isopenicillin n synthase	1498	1	0	97.0%	0	-	-	SignalP-TM (SIGNALP_GRAM_POSITIVE)
comp7070_c0_seq1	hypothetical protein MPH_05788	4434	1	0	95.0%	0	-	-	IPR021858 (PFAM)
comp4043_c0_seq3	hypothetical protein FOQG_18819	1345	1	2.59129e-94	68.0%	3	F:hydrolase activity acting on ester bonds; P:GPI anchor metabolic process; P:intracellular protein transport	-	IPR012908 (PFAM)
comp8828_c0_seq1	membrane protein	1742	1	3.544e-105	78.0%	0	-	-	no IPS match
comp7030_c0_seq1	sporulation associated protein	1776	1	0	83.0%	0	-	-	IPR018712 (PFAM)
comp6478_c0_seq1	---NA---	322	0			0	-	-	no IPS match
comp5500_c0_seq2	epoxide hydrolase protein	1945	1	0	91.0%	0	-	-	no IPS match
comp25931_c0_seq1	apple protein	1468	1	1.27383e-146	71.0%	0	-	-	no IPS match
comp17282_c0_seq1	hypothetical protein MPH_03821	2224	1	0	95.0%	0	-	-	IPR002931 (PFAM)
comp2294_c0_seq1	minor allergen alt a 7 protein	1972	1	3.88831e-125	94.0%	0	-	-	no IPS match
comp6102_c0_seq10	paraben-hydrolyzing esterase precursor protein	4603	1	0	89.0%	0	-	-	IPR002018 (PFAM)
comp6208_c0_seq1	armadillo-like helical	4962	1	0	90.0%	0	-	-	no IPS match
comp4374_c0_seq1	cytochrome p450 protein	1377	1	3.27665e-177	81.0%	5	F:iron ion binding; F:oxidoreductase activity acting on paired donors with incorporation or reduction of molecular oxygen; F:heme binding; P:oxidation-reduction process	-	IPR001128 (PRINTS); IPR002403 (PRINTS); IPR001128 (PFAM)
comp7000_c0_seq1	---NA---	502	0			0	-	-	no IPS match
comp4885_c0_seq2	zinc finger c2h2-type protein	1333	1	1.96183e-45	66.0%	0	-	-	no IPS match
comp11157_c0_seq1	short-chain dehydrogenase reductase family protein	1111	1	1.73842e-96	77.0%	2	F:oxidoreductase activity; P:metabolic process	-	IPR002198 (PRINTS); IPR002347 (PRINTS); IPR002198 (PFAM)
comp4865_c1_seq2	---NA---	537	0			0	-	-	SignalP-TM (SIGNALP_GRAM_POSITIVE); SignalP-noTM (SIGNALP_EUK)
comp2624_c0_seq1	bet v1-like protein	3461	1	2.57886e-88	96.0%	0	-	-	SignalP-noTM (SIGNALP_EUK); SignalP-noTM (SIGNALP_GRAM_NEGATIVE); SignalP-TM (SIGNALP_GRAM_POSITIVE)
comp5108_c0_seq2	ATPase	2453	1	0	67.0%	2	F:nucleoside-triphosphatase activity; F:ATP binding	(3.6) Acting on acid anhydrides	IPR003959 (PFAM)
comp6065_c0_seq1	hypothetical protein MPH_11556	4037	1	4.54384e-134	68.0%	0	-	-	TMhelix (TMHMM)
comp6857_c0_seq1	glutamine amidotransferase class-2	3181	1	0	99.0%	0	-	-	no IPS match
comp5537_c0_seq4	hypothetical protein COCSADRAFT_69449 partial	2228	1	5.43601e-151	65.0%	0	-	-	no IPS match
comp7869_c0_seq1	hypothetical protein MPH_07051	2107	1	0	89.0%	0	-	-	TMhelix (TMHMM); TMhelix (TMHMM); TMhelix (TMHMM); TMhelix (TMHMM)
comp6472_c0_seq1	hypothetical protein V496_06383	7047	1	0	49.0%	0	-	-	PF05729 (PFAM)
comp5321_c0_seq1	---NA---	1893	0			0	-	-	no IPS match
comp6360_c0_seq17	hypothetical protein UCRNP2_6306	3059	1	1.62305e-125	66.0%	0	-	-	no IPS match
comp3946_c0_seq1	---NA---	430	0			0	-	-	no IPS match
comp6458_c0_seq1	proline-rich protein	2081	1	8.59194e-38	95.0%	0	-	-	no IPS match
comp5243_c0_seq1	paf acetylhydrolase family protein	1348	1	0	94.0%	0	-	-	IPR029059 (PFAM); SignalP-noTM (SIGNALP_EUK)
comp6547_c0_seq1	translation elongation factor if5a	2441	1	0	87.0%	6	F:translation elongation factor activity; P:positive regulation of translational termination; P:positive regulation of translational elongation; F:ribosome binding; P:translational frameshifting; C:ribosome	-	IPR020189 (PFAM)
comp2729_c0_seq1	hypothetical protein MPH_03828	3221	1	0	82.0%	0	-	-	no IPS match
comp15392_c0_seq1	hypothetical protein MPH_07121	2608	1	0	68.0%	0	-	-	no IPS match
comp7312_c0_seq1	tyrosinase central domain protein	3396	1	1.68115e-155	89.0%	0	-	-	IPR003737 (PFAM); TMhelix (TMHMM)
comp2254_c0_seq2	hypothetical protein MPH_00374	2746	1	0	95.0%	7	F:ATP binding; P:ATP hydrolysis coupled proton transport; P:ATP synthesis coupled proton transport; C:proton-transporting ATP synthase complex catalytic core F(1); F:proton-transporting ATP synthase activity rotational mechanism; F:proton-transporting ATPase activity rotational mechanism; P:oxidative phosphorylation	-	IPR000194 (PFAM); IPR000793 (PFAM); IPR004100 (PFAM); IPR005294 (HAMAP); SignalP-TM (SIGNALP_GRAM_POSITIVE)
comp4074_c0_seq2	hypothetical protein NECHADRAFT_74036	3393	1	6.03046e-123	55.0%	3	F:ATP binding; F:helicase activity; F:DNA binding	-	IPR000330 (PFAM)
comp4253_c0_seq1	transcription factor fungi	5806	1	0	93.0%	4	F:zinc ion binding; C:nucleus; F:DNA binding; P:transcription DNA-dependent	-	PF13465 (PFAM); IPR007219 (PFAM)
comp15119_c0_seq1	hypothetical protein MPH_08896	2719	1	0	74.0%	0	-	-	no IPS match
comp9822_c0_seq1	hypothetical protein MPH_11580	2173	1	8.71153e-32	66.0%	0	-	-	no IPS match
comp2835_c0_seq1	cytochrome p450	3628	1	0	87.0%	0	-	-	IPR019791 (PFAM)
comp1512_c0_seq1	protein rot1 protein	2221	1	1.05146e-90	85.0%	0	-	-	IPR019623 (PFAM); SignalP-noTM (SIGNALP_EUK); SignalP-TM (SIGNALP_GRAM_POSITIVE)
comp8836_c0_seq1	carbohydrate-binding -like protein	2766	1	0	84.0%	0	-	-	no IPS match
comp24090_c0_seq1	mfs multidrug protein	2221	1	0	85.0%	2	C:integral to membrane; P:transmembrane transport	-	IPR011701 (PFAM); TMhelix (TMHMM); TMhelix (TMHMM); TMhelix (TMHMM); TMhelix (TMHMM); TMhelix (TMHMM); TMhelix (TMHMM); TMhelix (TMHMM); TMhelix (TMHMM); TMhelix (TMHMM); TMhelix (TMHMM); TMhelix (TMHMM); TMhelix (TMHMM); TMhelix (TMHMM); TMhelix (TMHMM)
comp2444_c0_seq2	hypothetical protein SMAC_09755	3647	1	0	61.0%	1	F:ATP binding	-	IPR003959 (PFAM)
comp16588_c0_seq1	---NA---	695	0			0	-	-	no IPS match
comp3701_c0_seq2	hypothetical protein PTT_02060	1348	1	4.29705e-76	53.0%	2	P:RNA metabolic process; F:catalytic activity	-	no IPS match
comp2666_c0_seq1	dienelactone hydrolase	1429	1	3.93576e-174	92.0%	1	F:hydrolase activity	-	IPR002925 (PFAM)
comp1845_c0_seq2	short-chain dehydrogenase reductase sdr	1472	1	1.37977e-133	91.0%	0	-	-	no IPS match
comp7258_c0_seq1	hypothetical protein MPH_04452	6324	1	0	79.0%	0	-	-	no IPS match
comp6935_c0_seq1	serine threonine protein kinase protein	2626	1	0	98.0%	0	-	-	no IPS match
comp12333_c0_seq1	sec1-like protein	997	1	4.31539e-122	83.0%	1	F:hydrolase activity	-	IPR002925 (PFAM)
comp6504_c0_seq1	stress protein ddr48 protein	1828	1	2.44825e-26	52.0%	0	-	-	no IPS match
comp10384_c0_seq1	methyltransferase type 11	1914	1	0	92.0%	0	-	-	no IPS match
comp2460_c0_seq1	bifunctional dethiobiotin synthetase adenosylmethionine-8-amino-7-oxononanoate aminotransferase protein	3170	1	0	74.0%	2	F:transaminase activity; F:pyridoxal phosphate binding	-	IPR005814 (PFAM); PF13500 (PFAM)
comp10376_c0_seq1	major allergen-like precursor	927	1	6.15999e-64	86.0%	0	-	-	no IPS match
comp3731_c0_seq1	major facilitator superfamily	1344	1	5.30681e-110	95.0%	0	-	-	no IPS match
comp27737_c0_seq1	hypothetical protein MPH_07926	2986	1	0	86.0%	0	-	-	no IPS match
comp16641_c0_seq1	hypothetical protein SAPIO_CDS1649	2452	1	2.19199e-38	45.0%	0	-	-	no IPS match
comp6494_c0_seq1	hypothetical protein MPH_04583	3290	1	4.25202e-117	96.0%	0	-	-	no IPS match
comp9469_c0_seq1	hypothetical protein MPH_04556	2180	1	0	96.0%	1	F:protein binding	-	IPR001680 (PFAM)
comp4808_c0_seq3	duf1275 domain protein	1078	1	3.48686e-95	85.0%	0	-	-	no IPS match
comp1460_c0_seq1	hypothetical protein MPH_03463	2834	1	2.12005e-96	64.0%	0	-	-	no IPS match
comp12108_c0_seq1	rna polymerase i specific transcription initiation factor rrn9	2521	1	4.49791e-118	53.0%	0	-	-	no IPS match
comp2154_c0_seq1	hypothetical protein MPH_07614	5600	1	0	88.0%	0	-	-	no IPS match
comp4303_c0_seq2	hypothetical protein MPH_00528	4440	1	0	94.0%	5	C:nucleus; F:DNA binding; F:zinc ion binding; P:regulation of transcription DNA-dependent; F:sequence-specific DNA binding RNA polymerase II transcription factor activity	-	IPR007219 (PFAM); IPR001138 (PFAM)
comp3939_c0_seq1	---NA---	206	0			0	-	-	no IPS match
comp7117_c0_seq1	hypothetical protein MPH_04613	1158	1	4.28108e-68	87.0%	0	-	-	no IPS match
comp5069_c0_seq1	six-hairpin glycosidase-like protein	1894	1	0	86.0%	0	-	-	no IPS match
comp7904_c0_seq1	hypothetical protein UCRNP2_2550	819	1	2.2236e-51	95.0%	0	-	-	no IPS match
comp1623_c0_seq1	g2 mitotic-specific cyclin protein	3205	1	0	90.0%	1	C:nucleus	-	IPR006671 (PFAM); IPR004367 (PFAM)
comp2932_c2_seq1	---NA---	1534	0			0	-	-	no IPS match
comp5402_c0_seq5	hypothetical protein MPH_06257	5281	1	0	84.0%	0	-	-	TMhelix (TMHMM); TMhelix (TMHMM)
comp5454_c0_seq3	hypothetical protein MPH_04977	3782	1	7.85947e-86	87.0%	0	-	-	no IPS match
comp6537_c0_seq1	hypothetical protein UCRNP2_5437	3066	1	3.97931e-09	87.0%	0	-	-	no IPS match
comp23429_c0_seq1	hypothetical protein PFICI_11272	2168	1	7.07368e-73	46.0%	0	-	-	IPR010730 (PFAM)
comp5272_c0_seq1	hypothetical protein MPH_03544	2386	1	0	87.0%	0	-	-	IPR000938 (PFAM)
comp5361_c0_seq1	allantoate permease protein	3576	1	0	85.0%	2	P:transmembrane transport; C:integral to membrane	-	IPR011701 (PFAM); TMhelix (TMHMM); TMhelix (TMHMM); TMhelix (TMHMM); TMhelix (TMHMM); TMhelix (TMHMM); TMhelix (TMHMM); TMhelix (TMHMM); TMhelix (TMHMM); TMhelix (TMHMM); TMhelix (TMHMM)
comp4240_c0_seq1	transcription factor fungi	2894	1	2.56197e-147	66.0%	0	-	-	no IPS match
comp7236_c0_seq1	ferulic acid esterase protein	3372	1	0	89.0%	0	-	-	SignalP-TM (SIGNALP_GRAM_POSITIVE); SignalP-noTM (SIGNALP_EUK); SignalP-noTM (SIGNALP_GRAM_NEGATIVE)
comp5765_c0_seq2	hypothetical protein DICSQDRAFT_73579 partial	309	1	1.17273e-09	56.0%	0	-	-	no IPS match
comp1606_c0_seq1	hypothetical protein MPH_09435	3973	1	0	87.0%	0	-	-	no IPS match
comp12789_c0_seq1	formate nitrite transporter family protein	977	1	0	97.0%	3	C:membrane; P:transport; F:transporter activity	-	IPR000292 (PFAM); TMhelix (TMHMM); TMhelix (TMHMM); TMhelix (TMHMM); TMhelix (TMHMM); TMhelix (TMHMM); TMhelix (TMHMM)
comp7214_c0_seq1	glycoside hydrolase family 20	2037	1	0	92.0%	5	F:beta-N-acetylhexosaminidase activity; P:carbohydrate metabolic process; P:globoside metabolic process; P:glycosaminoglycan catabolic process; P:amino sugar metabolic process	(3.2) Glycosylases	IPR025705 (PRINTS); IPR029019 (PFAM); IPR015883 (PFAM); SignalP-noTM (SIGNALP_EUK); SignalP-TM (SIGNALP_GRAM_POSITIVE)
comp7324_c0_seq1	atpase p-type h+ transporting proton pump	4392	1	0	97.0%	0	-	-	TMhelix (TMHMM); TMhelix (TMHMM); TMhelix (TMHMM)
comp8517_c0_seq1	hypothetical protein MPH_02046	2794	1	0	93.0%	2	F:protein tyrosine/serine/threonine phosphatase activity; P:protein dephosphorylation	(3.1) Acting on ester bonds	IPR000340 (PFAM); IPR029260 (PFAM)
comp20607_c0_seq1	mfs transporter protein	2011	1	0	72.0%	2	C:integral to membrane; P:transmembrane transport	-	IPR011701 (PFAM); TMhelix (TMHMM); TMhelix (TMHMM); TMhelix (TMHMM); TMhelix (TMHMM); TMhelix (TMHMM); TMhelix (TMHMM); TMhelix (TMHMM); TMhelix (TMHMM); TMhelix (TMHMM); TMhelix (TMHMM); TMhelix (TMHMM); TMhelix (TMHMM); TMhelix (TMHMM)
comp6106_c0_seq4	alpha-glucosidase protein	4508	1	0	82.0%	2	P:carbohydrate metabolic process; F:hydrolase activity	hydrolyzing O-glycosyl compounds	-	IPR000322 (PFAM)
comp12498_c0_seq1	---NA---	301	0			0	-	-	no IPS match
comp8716_c0_seq1	mfs quinate transporter protein	1971	1	0	80.0%	3	F:substrate-specific transmembrane transporter activity; P:transmembrane transport; C:integral to membrane	-	IPR003663 (PRINTS); IPR005828 (PFAM); TMhelix (TMHMM); TMhelix (TMHMM); TMhelix (TMHMM); TMhelix (TMHMM); TMhelix (TMHMM); TMhelix (TMHMM); TMhelix (TMHMM); TMhelix (TMHMM); TMhelix (TMHMM); TMhelix (TMHMM); TMhelix (TMHMM); TMhelix (TMHMM)
comp2476_c0_seq1	cmp dcmp deaminase zinc-binding protein	1341	1	3.06254e-77	70.0%	2	F:hydrolase activity; F:zinc ion binding	-	IPR002125 (PFAM)
comp7752_c0_seq1	glyoxal oxidase protein	2807	1	0	91.0%	0	-	-	IPR015202 (PFAM); IPR009880 (PFAM); SignalP-noTM (SIGNALP_EUK)
comp9310_c0_seq1	hypothetical protein MPH_11581	716	1	3.78886e-85	95.0%	0	-	-	IPR008584 (PFAM)
comp4735_c0_seq2	prostaglandin g h synthase 2 cyclooxygenase pgh2 protein	6330	1	0	76.0%	0	-	-	no IPS match
comp2775_c0_seq1	hypothetical protein MPH_09062	3100	1	0	88.0%	0	-	-	no IPS match
comp7552_c0_seq1	ammonium transporter protein	2158	1	0	97.0%	0	-	-	no IPS match
comp2915_c0_seq1	cytochrome p450 protein	2859	1	0	91.0%	4	F:heme binding; F:iron ion binding; P:oxidation-reduction process; F:oxidoreductase activity acting on paired donors with incorporation or reduction of molecular oxygen	-	IPR002401 (PRINTS); IPR001128 (PRINTS); IPR001128 (PFAM); TMhelix (TMHMM)
comp5569_c0_seq1	hypothetical protein MPH_08444	2924	1	0	64.0%	0	-	-	no IPS match
comp11999_c0_seq1	diaphanous gtpase-binding protein	3270	1	0	90.0%	3	P:actin cytoskeleton organization; F:Rho GTPase binding; F:actin binding	-	IPR010473 (PFAM); SignalP-TM (SIGNALP_GRAM_POSITIVE)
comp14182_c0_seq1	saf domain-containing protein	1523	1	0	92.0%	1	F:oxidoreductase activity	-	IPR000683 (PFAM); IPR013974 (PFAM)
comp6913_c0_seq1	hypothetical protein UCRNP2_7918	2370	1	7.36716e-87	76.0%	0	-	-	no IPS match
comp2733_c0_seq1	peptidase s10 serine carboxypeptidase	5337	1	0	95.0%	2	F:serine-type carboxypeptidase activity; P:proteolysis	(3.4) Acting on peptide bonds (peptide hydrolases)	IPR001563 (PRINTS); IPR001563 (PFAM); SignalP-TM (SIGNALP_GRAM_POSITIVE); SignalP-noTM (SIGNALP_EUK)
comp6193_c0_seq9	pas domain-containing protein	3594	1	0	74.0%	0	-	-	no IPS match
comp2436_c0_seq2	basic-leucine zipper transcription factor	1837	1	1.88494e-110	95.0%	5	P:regulation of transcription DNA-dependent; F:sequence-specific DNA binding; F:sequence-specific DNA binding transcription factor activity; C:transcription factor complex; P:regulation of transcription DNA-dependent	-	IPR004827 (PFAM)
comp3891_c0_seq1	isoflavone reductase family protein	1414	1	1.62873e-162	85.0%	0	-	-	no IPS match
comp4908_c0_seq1	brct domain-containing protein	1562	1	9.45632e-164	84.0%	0	-	-	no IPS match
comp6390_c0_seq8	hypothetical protein COCSADRAFT_177807	5547	1	0	62.0%	1	F:ATP binding	-	IPR003959 (PFAM)
comp5085_c1_seq1	glycosyl transferase family 35	3239	1	0	98.0%	2	P:carbohydrate metabolic process; F:glycogen phosphorylase activity	-	IPR000811 (PFAM)
comp2709_c0_seq1	hypothetical protein MPH_11906	3172	1	0	92.0%	0	-	-	SignalP-TM (SIGNALP_GRAM_POSITIVE)
comp1583_c0_seq1	---NA---	312	0			0	-	-	TMhelix (TMHMM); TMhelix (TMHMM)
comp10617_c0_seq1	ubiquitin-conjugating enzyme e2	1134	1	1.84326e-112	98.0%	1	F:acid-amino acid ligase activity	-	IPR000608 (PFAM); SignalP-TM (SIGNALP_GRAM_POSITIVE)
comp4656_c0_seq1	methionine synthase vitamin-b12 independent	2801	1	0	98.0%	3	F:5-methyltetrahydropteroyltriglutamate-homocysteine S-methyltransferase activity; F:zinc ion binding; P:methionine biosynthetic process	(2.1) Transferring one-carbon groups	IPR013215 (PFAM); IPR002629 (PFAM); IPR006276 (HAMAP)
comp4690_c1_seq2	hypothetical protein MPH_12799	1102	1	1.02135e-39	68.0%	0	-	-	TMhelix (TMHMM); TMhelix (TMHMM)
comp11539_c0_seq1	thioesterase superfamily	729	1	2.46042e-110	91.0%	0	-	-	IPR006683 (PFAM)
comp3279_c0_seq2	aminotransferase class v cysteine desulfurase	2300	1	1.44006e-164	69.0%	1	P:metabolic process	-	IPR000192 (PFAM)
comp2649_c0_seq1	hypothetical protein BcDW1_7359	684	1	1.69642e-08	65.0%	0	-	-	no IPS match
comp7250_c0_seq1	hypothetical protein MPH_02549	2972	1	0	99.0%	2	P:metabolic process; F:catalytic activity	-	IPR005475 (PFAM); IPR005476 (PFAM)
comp7712_c0_seq1	nad dependent epimerase dehydratase family protein	1599	1	5.17236e-157	79.0%	2	F:catalytic activity; F:coenzyme binding	-	IPR001509 (PFAM)
comp3142_c0_seq1	hypothetical protein TSTA_088670	2004	1	2.65409e-104	56.0%	1	F:carbon-nitrogen ligase activity with glutamine as amido-N-donor	-	IPR000120 (PFAM)
comp1495_c0_seq1	hypothetical protein MPH_08578 partial	3871	1	0	79.0%	0	-	-	no IPS match
comp5270_c0_seq3	hypothetical protein MPH_06307	4139	1	5.81005e-151	74.0%	1	C:integral to membrane	-	IPR007248 (PFAM); TMhelix (TMHMM); TMhelix (TMHMM); TMhelix (TMHMM)
comp4957_c1_seq1	hypothetical protein MPH_13180	2082	1	0	76.0%	0	-	-	TMhelix (TMHMM)
comp6492_c0_seq1	hypothetical protein CGLO_09792	4698	1	8.22702e-136	76.0%	4	F:phosphogluconate dehydrogenase (decarboxylating) activity; P:pentose-phosphate shunt; F:NAD binding; P:D-gluconate metabolic process	(1.1) Acting on the CH-OH group of donors	IPR006115 (PFAM); IPR029154 (PFAM)
comp2470_c0_seq1	hypothetical protein MPH_04453	1599	1	3.87864e-12	90.0%	0	-	-	no IPS match
comp12501_c0_seq1	hypothetical protein NECHADRAFT_123164	895	1	1.81106e-28	53.0%	0	-	-	no IPS match
comp7886_c0_seq1	nad binding rossmann fold protein	1997	1	0	93.0%	2	F:oxidoreductase activity; P:oxidation-reduction process	-	IPR000683 (PFAM); IPR004104 (PFAM)
comp5244_c0_seq2	urease accessory protein	2177	1	4.34724e-136	82.0%	2	F:nickel cation binding; P:nitrogen compound metabolic process	-	IPR002639 (PFAM); IPR002639 (HAMAP)
comp8725_c0_seq1	lipase class 3	1407	1	4.59321e-162	88.0%	1	P:lipid catabolic process	-	IPR002921 (PFAM); IPR005592 (PFAM); SignalP-noTM (SIGNALP_GRAM_NEGATIVE); SignalP-TM (SIGNALP_GRAM_POSITIVE); SignalP-noTM (SIGNALP_EUK)
comp2734_c0_seq1	hypothetical protein MPH_04460	3680	1	0	92.0%	0	-	-	no IPS match
comp4802_c0_seq2	major facilitator superfamily	1975	1	0	83.0%	2	C:integral to membrane; P:transmembrane transport	-	IPR011701 (PFAM); TMhelix (TMHMM); TMhelix (TMHMM); TMhelix (TMHMM); TMhelix (TMHMM); TMhelix (TMHMM); TMhelix (TMHMM); TMhelix (TMHMM); TMhelix (TMHMM); TMhelix (TMHMM); TMhelix (TMHMM); TMhelix (TMHMM); TMhelix (TMHMM)
comp9071_c0_seq1	hypothetical protein PFICI_03330	1802	1	0	71.0%	4	P:oxidation-reduction process; F:iron ion binding; F:oxidoreductase activity with incorporation or reduction of molecular oxygen; F:heme binding	-	IPR002401 (PRINTS); IPR001128 (PRINTS); IPR001128 (PFAM); SignalP-noTM (SIGNALP_EUK)
comp9906_c0_seq1	hypothetical protein MPH_03995	3066	1	0	74.0%	4	F:sequence-specific DNA binding RNA polymerase II transcription factor activity; F:zinc ion binding; P:regulation of transcription DNA-dependent; C:nucleus	-	IPR001138 (PFAM); IPR021858 (PFAM)
comp5174_c0_seq2	flavin-binding protein	2674	1	0	85.0%	0	-	-	PF13738 (PFAM); TMhelix (TMHMM)
comp4337_c0_seq1	dual specificity phosphatase protein	2298	1	1.42276e-113	95.0%	0	-	-	no IPS match
comp8050_c0_seq1	alpha beta hydrolase fold-1	2059	1	0	90.0%	0	-	-	no IPS match
comp1865_c0_seq1	beta-lactamase-related protein	2306	1	0	82.0%	0	-	-	no IPS match
comp7789_c0_seq1	CinA	1713	1	2.20435e-114	95.0%	0	-	-	no IPS match
comp6922_c0_seq1	anaphase-promoting complex subunit 5	2385	1	9.75891e-88	88.0%	0	-	-	SignalP-noTM (SIGNALP_EUK)
comp12743_c0_seq1	hypothetical protein UCRNP2_2142	1027	1	2.6686e-31	50.0%	0	-	-	no IPS match
comp13165_c0_seq1	rhodanese-like partial	685	1	9.103e-68	81.0%	0	-	-	no IPS match
comp5431_c1_seq1	phosphomannomutase protein	3198	1	1.18215e-157	89.0%	0	-	-	SignalP-noTM (SIGNALP_EUK)
comp14466_c0_seq1	raffinose synthase	3165	1	0	88.0%	0	-	-	no IPS match
comp4862_c0_seq2	hypothetical protein COCMIDRAFT_111133 partial	3272	1	3.05643e-147	64.0%	2	F:DNA binding; F:ATP binding	-	IPR000330 (PFAM)
comp12356_c0_seq1	monooxygenase fad-binding protein	1797	1	2.93305e-160	81.0%	2	P:metabolic process; F:oxidoreductase activity	-	IPR003042 (PRINTS); IPR002938 (PFAM)
comp5217_c0_seq1	Homeobox	2509	1	0	88.0%	0	-	-	no IPS match
comp10976_c0_seq1	hypothetical protein MPH_06897	2499	1	0	80.0%	0	-	-	SignalP-noTM (SIGNALP_EUK); SignalP-noTM (SIGNALP_GRAM_NEGATIVE); SignalP-TM (SIGNALP_GRAM_POSITIVE)
comp2369_c0_seq2	cytochrome p450 protein	2376	1	1.48119e-178	74.0%	4	F:heme binding; P:oxidation-reduction process; F:iron ion binding; F:oxidoreductase activity acting on paired donors with incorporation or reduction of molecular oxygen	-	IPR001128 (PFAM); TMhelix (TMHMM)
comp52872_c0_seq1	hypothetical protein PFICI_08682	2601	1	1.2044e-86	48.0%	0	-	-	IPR020683 (PFAM); PF05729 (PFAM)
comp10014_c0_seq1	tetraspanin protein	1806	1	1.24413e-114	93.0%	1	C:integral to membrane	-	IPR018499 (PFAM); TMhelix (TMHMM); TMhelix (TMHMM); TMhelix (TMHMM); TMhelix (TMHMM)
comp10952_c0_seq1	nad-dependent histone deacetylase silent information regulator sir2	1163	1	3.14927e-118	87.0%	3	F:NAD+ binding; F:protein-succinyllysine desuccinylase activity; F:protein-malonyllysine demalonylase activity	-	IPR003000 (PFAM); IPR027546 (HAMAP)
comp5620_c0_seq2	mfs monosaccharide protein	1512	1	0	97.0%	3	F:substrate-specific transmembrane transporter activity; P:transmembrane transport; C:integral to membrane	-	IPR003663 (PRINTS); IPR005828 (PFAM); TMhelix (TMHMM); TMhelix (TMHMM); TMhelix (TMHMM); TMhelix (TMHMM); TMhelix (TMHMM); TMhelix (TMHMM); TMhelix (TMHMM); TMhelix (TMHMM); TMhelix (TMHMM)
comp8683_c0_seq1	abc multidrug transporter mdr1 protein	4449	1	0	95.0%	4	P:transmembrane transport; F:ATPase activity coupled to transmembrane movement of substances; C:integral to membrane; F:ATP binding	-	IPR001140 (PFAM); IPR003439 (PFAM); TMhelix (TMHMM); TMhelix (TMHMM); TMhelix (TMHMM); TMhelix (TMHMM); TMhelix (TMHMM); TMhelix (TMHMM); TMhelix (TMHMM); TMhelix (TMHMM); TMhelix (TMHMM); TMhelix (TMHMM); TMhelix (TMHMM); TMhelix (TMHMM)
comp12895_c0_seq1	---NA---	331	0			0	-	-	no IPS match
comp4550_c0_seq3	hypothetical protein TRIVIDRAFT_62634	1330	1	1.70131e-142	72.0%	2	F:catalytic activity; P:metabolic process	-	no IPS match
comp5510_c0_seq2	mitochondrial processing peptidase beta subunit protein	3747	1	0	98.0%	0	-	-	SignalP-TM (SIGNALP_GRAM_POSITIVE)
comp2753_c0_seq2	hypothetical protein MPH_10312	4036	1	9.96546e-104	75.0%	0	-	-	no IPS match
comp20801_c0_seq1	hypothetical protein MPH_04561	1929	1	9.31531e-91	81.0%	0	-	-	TMhelix (TMHMM); TMhelix (TMHMM)
comp4495_c0_seq3	isochorismatase-like protein	1619	1	1.65352e-97	95.0%	0	-	-	no IPS match
comp3792_c0_seq1	hypothetical protein MPH_09707	4244	1	0	85.0%	0	-	-	no IPS match
comp8837_c0_seq1	phospholipase d transphosphatidylase	3216	1	0	90.0%	0	-	-	IPR025202 (PFAM); TMhelix (TMHMM)
comp46245_c0_seq1	rna-dependent rna polymerase protein	2932	1	0	81.0%	3	F:RNA-directed RNA polymerase activity; P:purine nucleobase metabolic process; C:RNA-directed RNA polymerase complex	(2.7) Transferring phosphorous-containing groups	IPR007855 (PFAM)
comp6645_c0_seq1	major facilitator superfamily	3022	1	0	89.0%	2	P:transmembrane transport; C:integral to membrane	-	IPR011701 (PFAM); TMhelix (TMHMM); TMhelix (TMHMM); TMhelix (TMHMM); TMhelix (TMHMM); TMhelix (TMHMM); TMhelix (TMHMM); TMhelix (TMHMM); TMhelix (TMHMM); TMhelix (TMHMM); TMhelix (TMHMM); TMhelix (TMHMM)
comp3009_c0_seq2	hypothetical protein S7711_10447	2122	1	8.88424e-15	53.0%	0	-	-	no IPS match
comp9221_c0_seq1	hypothetical protein MPH_12752	2451	1	0	89.0%	0	-	-	no IPS match
comp7632_c0_seq1	pyridoxal phosphate-dependent decarboxylase	4227	1	0	94.0%	3	F:pyridoxal phosphate binding; F:carboxy-lyase activity; P:carboxylic acid metabolic process	-	IPR002129 (PFAM)
comp1570_c0_seq2	zinc finger lim-type protein	3195	1	0	88.0%	1	F:zinc ion binding	-	IPR001781 (PFAM)
comp10748_c0_seq1	protein kinase-like (pk-like)	3658	1	2.2917e-127	50.0%	3	P:protein phosphorylation; F:ATP binding; F:protein kinase activity	-	IPR000719 (PFAM)
comp6511_c0_seq1	peptidyl-prolyl cis-trans isomerase protein	1042	1	8.84507e-115	98.0%	3	P:protein peptidyl-prolyl isomerization; F:peptidyl-prolyl cis-trans isomerase activity; P:protein folding	(5.2) Cis-trans-isomerases	IPR002130 (PRINTS); IPR002130 (PFAM)

## Sheet: Cluster3
File_S6 “Global transcriptional analysis suggests Lasiodiplodia theobromae pathogenicity factors involved in modulation of grapevine defensive response”
Marcos Paolinelli-Alfonso1, Jose Manuel Villalobos-Escobedo2, José Fabricio López-Hernández2, Clara Galindo-Sánchez3, Philippe Rolshausen4, Alfredo Heriberto Herrera-Estrella2 and Rufina Hernández-Martínez1
1Centro de Investigación Científica y de Educación Superior de Ensenada. Departamento de Microbiología. Ensenada, Baja California, México.2Laboratorio Nacional de Genómica para la Biodiversidad (LANGEBIO). Centro de Investigación y de Estudios Avanzados del I. P. N. Irapuato, Guanajuato, México.3 Centro de Investigación Científica y de Educación Superior de Ensenada. Departamento de Biotecnología…
Seq. Name	Seq. Description	Seq. Length	#Hits	min. eValue	mean Similarity	#GOs	GOs	Enzyme Codes	InterProScan
comp4875_c0_seq1	unnamed protein product	779	1	2.61643e-10	80.0%	0	-	-	SignalP-noTM (SIGNALP_EUK); TMhelix (TMHMM); TMhelix (TMHMM)
comp4753_c0_seq1	---NA---	2298	0			0	-	-	no IPS match
comp5889_c0_seq2	hypothetical protein MPH_10911	3930	1	0	78.0%	0	-	-	IPR018834 (PFAM)
comp5265_c0_seq1	cellulose-binding domain fungal	2272	1	2.47504e-127	93.0%	0	-	-	no IPS match
comp2437_c0_seq1	hypothetical protein UCRNP2_1811	499	1	1.19508e-50	97.0%	0	-	-	no IPS match
comp2983_c0_seq1	atpase 2 cfd1	1185	1	0	91.0%	2	F:4 iron 4 sulfur cluster binding; P:iron-sulfur cluster assembly	-	IPR019591 (PFAM); IPR015223 (PFAM); IPR028600 (HAMAP)
comp2498_c0_seq1	tyrosinase protein	2257	1	0	77.0%	2	P:metabolic process; F:oxidoreductase activity	-	IPR002227 (PRINTS); IPR002227 (PFAM); SignalP-noTM (SIGNALP_EUK); SignalP-noTM (SIGNALP_GRAM_NEGATIVE); SignalP-TM (SIGNALP_GRAM_POSITIVE)
comp3811_c0_seq1	adenosine amp deaminase	2826	1	0	84.0%	0	-	-	no IPS match
comp5109_c0_seq2	hypothetical protein	3478	1	7.52376e-111	50.0%	0	-	-	no IPS match
comp4009_c0_seq1	-transferase family iii	2933	1	2.73253e-160	66.0%	1	F:catalytic activity	-	IPR003673 (PFAM)
comp6218_c2_seq1	abc drug exporter protein	6161	1	0	93.0%	4	F:ATP binding; F:ATPase activity coupled to transmembrane movement of substances; C:integral to membrane; P:transport	-	IPR003439 (PFAM); IPR010929 (PFAM); IPR013525 (PFAM); IPR029481 (PFAM); TMhelix (TMHMM); TMhelix (TMHMM); TMhelix (TMHMM); TMhelix (TMHMM); TMhelix (TMHMM); TMhelix (TMHMM); TMhelix (TMHMM); TMhelix (TMHMM); TMhelix (TMHMM); TMhelix (TMHMM); TMhelix (TMHMM); TMhelix (TMHMM)
comp6747_c0_seq1	wash complex f-actin capping protein beta subunit	2560	1	1.31448e-127	72.0%	4	F:zinc ion binding; C:nucleus; P:transcription DNA-dependent; F:DNA binding	-	IPR007219 (PFAM)
comp5412_c3_seq1	anthranilate synthase component i -like protein	6125	1	0	95.0%	2	P:biosynthetic process; F:oxo-acid-lyase activity	-	IPR019999 (PRINTS); IPR015890 (PFAM); IPR006805 (PFAM)
comp35131_c0_seq1	dihydrodipicolinate synthetase-like protein	953	1	2.20228e-163	92.0%	2	P:metabolic process; F:lyase activity	-	IPR002220 (PFAM)
comp4236_c0_seq1	integral membrane protein	1776	1	0	82.0%	0	-	-	no IPS match
comp5487_c0_seq3	cytochrome p450	3189	1	1.00477e-175	62.0%	4	F:oxidoreductase activity acting on paired donors with incorporation or reduction of molecular oxygen; F:heme binding; P:oxidation-reduction process; F:iron ion binding	-	IPR002401 (PRINTS); IPR001128 (PFAM)
comp12741_c0_seq1	---NA---	2392	0			0	-	-	no IPS match
comp5727_c1_seq1	major facilitator superfamily	1999	1	6.56843e-164	96.0%	2	C:integral to membrane; P:transmembrane transport	-	IPR011701 (PFAM); TMhelix (TMHMM); TMhelix (TMHMM); TMhelix (TMHMM); TMhelix (TMHMM); TMhelix (TMHMM); TMhelix (TMHMM); TMhelix (TMHMM)
comp11183_c0_seq1	d-amino-acid oxidase protein	1742	1	0	81.0%	2	F:oxidoreductase activity; P:oxidation-reduction process	-	IPR006076 (PFAM)
comp6999_c0_seq1	mfs multidrug transporter protein	4934	1	0	92.0%	2	C:integral to membrane; P:transmembrane transport	-	IPR011701 (PFAM); TMhelix (TMHMM); TMhelix (TMHMM); TMhelix (TMHMM); TMhelix (TMHMM); TMhelix (TMHMM); TMhelix (TMHMM); TMhelix (TMHMM); TMhelix (TMHMM); TMhelix (TMHMM)
comp6424_c0_seq44	bzip transcription factor protein	6568	1	3.8377e-51	94.0%	0	-	-	no IPS match
comp18948_c0_seq1	---NA---	1298	0			0	-	-	SignalP-TM (SIGNALP_GRAM_POSITIVE)
comp36600_c0_seq1	hypothetical protein COCHEDRAFT_1123378 partial	1427	1	2.1852e-25	45.0%	0	-	-	no IPS match
comp7300_c0_seq1	multicopper oxidase type 1	3067	1	0	86.0%	3	F:copper ion binding; F:oxidoreductase activity; P:oxidation-reduction process	-	IPR011706 (PFAM); IPR001117 (PFAM); IPR011707 (PFAM); SignalP-noTM (SIGNALP_GRAM_NEGATIVE); SignalP-TM (SIGNALP_GRAM_POSITIVE); SignalP-noTM (SIGNALP_EUK)
comp24989_c0_seq1	hypothetical protein PFICI_11272	2366	1	1.56798e-106	53.0%	0	-	-	no IPS match
comp3658_c0_seq1	---NA---	2790	0			0	-	-	no IPS match
comp7270_c0_seq1	nadph oxidase isoform 2 protein	3850	1	0	97.0%	3	C:membrane; F:oxidoreductase activity; P:oxidation-reduction process	-	IPR000778 (PRINTS); IPR013112 (PFAM); IPR013121 (PFAM); IPR013130 (PFAM); TMhelix (TMHMM); TMhelix (TMHMM); TMhelix (TMHMM); TMhelix (TMHMM); TMhelix (TMHMM); TMhelix (TMHMM); TMhelix (TMHMM)
comp3587_c0_seq1	zinc finger protein 234	1522	1	3.01895e-06	50.0%	1	F:metal ion binding	-	IPR007087 (PFAM); PF13894 (PFAM)
comp4575_c0_seq1	---NA---	2720	0			0	-	-	SignalP-TM (SIGNALP_GRAM_POSITIVE)
comp6050_c1_seq1	fad binding domain protein	2507	1	0	93.0%	2	P:metabolic process; F:oxidoreductase activity	-	IPR003042 (PRINTS); IPR003953 (PFAM); IPR002938 (PFAM)
comp8168_c0_seq1	hypothetical protein UCRNP2_6339	2574	1	5.2299e-139	93.0%	0	-	-	IPR009784 (PFAM)
comp3668_c0_seq2	hypothetical protein TRIVIDRAFT_229236	1876	1	1.74043e-40	68.0%	0	-	-	no IPS match
comp5469_c0_seq1	hypothetical protein MPH_09008	5354	1	0	90.0%	4	F:zinc ion binding; P:transcription DNA-dependent; F:DNA binding; C:nucleus	-	IPR007219 (PFAM)
comp9987_c0_seq1	hypothetical protein W97_05321	1213	1	1.02214e-45	64.0%	1	F:hydrolase activity	-	IPR000086 (PFAM)
comp17467_c0_seq1	hypothetical protein UCRNP2_3278	709	1	1.01299e-66	82.0%	0	-	-	SignalP-noTM (SIGNALP_EUK)
comp4248_c0_seq1	zinc finger c2h2-type protein	3708	1	0	83.0%	0	-	-	no IPS match
comp4305_c0_seq1	hypothetical protein UCRNP2_4903	1722	1	1.29911e-46	60.0%	0	-	-	IPR018531 (PFAM)
comp22349_c0_seq1	hypothetical protein UCRNP2_4903	880	1	3.79305e-46	62.0%	0	-	-	IPR018531 (PFAM)
comp24054_c0_seq1	siderophore biosynthesis lipase protein	1282	1	0	90.0%	0	-	-	no IPS match
comp7607_c0_seq1	hypothetical protein MPH_10441	4603	1	0	90.0%	0	-	-	no IPS match
comp3467_c0_seq1	hypothetical protein UCRNP2_1868	3960	1	1.85053e-99	84.0%	0	-	-	no IPS match
comp1553_c0_seq2	digestive organ expansion factor	3501	1	0	88.0%	0	-	-	TMhelix (TMHMM); TMhelix (TMHMM); TMhelix (TMHMM); TMhelix (TMHMM)
comp4048_c0_seq3	fungal chitin synthase	1418	1	1.31714e-85	96.0%	0	-	-	no IPS match
comp5664_c0_seq1	hypothetical protein UCRNP2_1119	1183	1	4.9494e-16	80.0%	0	-	-	no IPS match
comp4039_c0_seq1	gaba permease protein	2208	1	0	86.0%	3	C:membrane; P:amino acid transmembrane transport; F:amino acid transmembrane transporter activity	-	IPR002293 (PFAM); TMhelix (TMHMM); TMhelix (TMHMM); TMhelix (TMHMM); TMhelix (TMHMM); TMhelix (TMHMM); TMhelix (TMHMM); TMhelix (TMHMM); TMhelix (TMHMM); TMhelix (TMHMM); TMhelix (TMHMM)
comp5250_c0_seq1	zinc finger c2h2-type protein	4518	1	0	83.0%	0	-	-	SignalP-TM (SIGNALP_GRAM_POSITIVE)
comp3837_c0_seq1	-binding protein	1627	1	2.59281e-71	77.0%	0	-	-	no IPS match
comp4994_c0_seq2	Amidase	3151	1	0	90.0%	0	-	-	IPR010323 (PFAM); TMhelix (TMHMM)
comp8660_c0_seq1	ferric reductase protein	3087	1	0	95.0%	2	P:oxidation-reduction process; F:oxidoreductase activity	-	IPR013112 (PFAM); IPR013121 (PFAM); IPR013130 (PFAM); TMhelix (TMHMM); TMhelix (TMHMM); TMhelix (TMHMM); TMhelix (TMHMM)
comp60219_c0_seq1	sugar transporter protein	1518	1	0	89.0%	3	P:transmembrane transport; F:substrate-specific transmembrane transporter activity; C:integral to membrane	-	IPR003663 (PRINTS); IPR005828 (PFAM); TMhelix (TMHMM); TMhelix (TMHMM); TMhelix (TMHMM); TMhelix (TMHMM); TMhelix (TMHMM); TMhelix (TMHMM); TMhelix (TMHMM); TMhelix (TMHMM); TMhelix (TMHMM); TMhelix (TMHMM)
comp3597_c0_seq1	lactose permease protein	2251	1	0	90.0%	3	P:transmembrane transport; F:transmembrane transporter activity; C:integral to membrane	-	IPR005828 (PFAM); TMhelix (TMHMM); TMhelix (TMHMM); TMhelix (TMHMM); TMhelix (TMHMM); TMhelix (TMHMM); TMhelix (TMHMM); TMhelix (TMHMM); TMhelix (TMHMM); TMhelix (TMHMM); TMhelix (TMHMM); TMhelix (TMHMM)
comp3571_c0_seq1	hypothetical protein MPH_06733	1629	1	1.70812e-69	57.0%	0	-	-	no IPS match
comp5576_c0_seq1	pectinesterase catalytic	2216	1	0	93.0%	5	P:cell wall modification; C:cell wall; F:pectinesterase activity; P:starch metabolic process; P:sucrose metabolic process	(3.1) Acting on ester bonds	IPR000070 (PFAM); SignalP-noTM (SIGNALP_GRAM_NEGATIVE); SignalP-TM (SIGNALP_GRAM_POSITIVE); SignalP-noTM (SIGNALP_EUK)
comp3004_c0_seq1	---NA---	3730	0			0	-	-	no IPS match
comp5058_c0_seq1	vegetative cell wall protein gp1 protein	2658	1	2.46039e-159	84.0%	0	-	-	no IPS match
comp3108_c0_seq1	mfs sugar transporter protein	3783	1	0	94.0%	5	F:magnesium ion binding; F:ribose phosphate diphosphokinase activity; P:nucleotide biosynthetic process; P:pentose-phosphate shunt; P:purine nucleobase metabolic process	(2.7) Transferring phosphorous-containing groups	IPR005946 (PFAM); IPR029099 (PFAM)
comp13575_c0_seq1	hypothetical protein UCRNP2_10230	1200	1	5.32793e-132	88.0%	0	-	-	IPR009571 (PFAM); TMhelix (TMHMM); TMhelix (TMHMM); TMhelix (TMHMM); TMhelix (TMHMM)
comp9533_c0_seq1	duf300-domain-containing protein	1714	1	2.07028e-130	69.0%	0	-	-	IPR005178 (PFAM); TMhelix (TMHMM); TMhelix (TMHMM); TMhelix (TMHMM); TMhelix (TMHMM); TMhelix (TMHMM)
comp5677_c0_seq2	methyltransferase type 11	1715	1	1.01055e-147	81.0%	0	-	-	PF13489 (PFAM)
comp5255_c0_seq1	hypothetical protein MPH_07247	2660	1	0	94.0%	0	-	-	SignalP-noTM (SIGNALP_GRAM_NEGATIVE); SignalP-TM (SIGNALP_GRAM_POSITIVE)
comp24413_c0_seq1	hypothetical protein UCRNP2_6964	2343	1	4.4093e-33	59.0%	0	-	-	SignalP-TM (SIGNALP_GRAM_POSITIVE)
comp5623_c0_seq3	glycoside hydrolase family 3	3341	1	0	94.0%	2	P:carbohydrate metabolic process; F:hydrolase activity hydrolyzing O-glycosyl compounds	-	IPR001764 (PFAM); IPR026891 (PFAM); IPR002772 (PFAM); IPR011658 (PFAM)
comp4843_c0_seq2	monooxygenase fad-binding protein	4086	1	1.7141e-128	80.0%	1	F:protein binding	-	IPR002110 (PRINTS); IPR020683 (PFAM)
comp8127_c0_seq1	hypothetical protein V490_07932	1672	1	1.98977e-124	72.0%	2	C:integral to membrane; P:transmembrane transport	-	IPR004695 (PFAM); TMhelix (TMHMM); TMhelix (TMHMM); TMhelix (TMHMM); TMhelix (TMHMM); TMhelix (TMHMM); TMhelix (TMHMM); TMhelix (TMHMM); TMhelix (TMHMM); TMhelix (TMHMM); TMhelix (TMHMM)
comp10591_c0_seq1	xylosidase glycosyl hydrolase protein	1940	1	0	91.0%	2	P:carbohydrate metabolic process; F:hydrolase activity hydrolyzing O-glycosyl compounds	-	IPR006710 (PFAM); SignalP-TM (SIGNALP_GRAM_POSITIVE); SignalP-noTM (SIGNALP_GRAM_NEGATIVE)
comp14197_c0_seq1	---NA---	555	0			0	-	-	SignalP-TM (SIGNALP_GRAM_POSITIVE)
comp4205_c0_seq4	mfs transporter protein	2196	1	0	90.0%	2	P:transmembrane transport; C:integral to membrane	-	IPR011701 (PFAM); TMhelix (TMHMM); TMhelix (TMHMM); TMhelix (TMHMM); TMhelix (TMHMM); TMhelix (TMHMM); TMhelix (TMHMM); TMhelix (TMHMM); TMhelix (TMHMM)
comp12091_c0_seq1	xylanase 3 protein	1611	1	0	88.0%	0	-	-	no IPS match
comp5203_c0_seq2	s-adenosyl-l-methionine-dependent methyltransferase	1955	1	1.24215e-93	57.0%	0	-	-	PF13489 (PFAM)
comp4283_c0_seq1	carbohydrate-binding module family 1 protein	1471	1	1.88859e-154	82.0%	0	-	-	no IPS match
comp2892_c0_seq2	AtrD	7467	1	0	71.0%	4	F:ATPase activity coupled to transmembrane movement of substances; P:transport; C:integral to membrane; F:ATP binding	-	IPR013525 (PFAM); IPR029481 (PFAM); IPR010929 (PFAM); IPR003439 (PFAM); TMhelix (TMHMM); TMhelix (TMHMM); TMhelix (TMHMM); TMhelix (TMHMM); TMhelix (TMHMM); TMhelix (TMHMM); TMhelix (TMHMM); TMhelix (TMHMM); TMhelix (TMHMM); TMhelix (TMHMM); TMhelix (TMHMM); TMhelix (TMHMM)
comp17009_c0_seq1	hypothetical protein V491_00935	1960	1	9.3978e-65	62.0%	0	-	-	no IPS match
comp5141_c0_seq1	---NA---	907	0			0	-	-	no IPS match
comp11227_c0_seq1	zinc finger n-recognin protein	2480	1	0	82.0%	3	F:ubiquitin-protein ligase activity; F:zinc ion binding; P:protein ubiquitination	(6.3) Forming carbon-nitrogen bonds	IPR003126 (PFAM); SignalP-TM (SIGNALP_GRAM_POSITIVE)
comp16163_c0_seq1	hypothetical protein MPH_05505	3305	1	1.35958e-128	83.0%	0	-	-	no IPS match
comp34922_c0_seq1	---NA---	2101	0			0	-	-	no IPS match
comp8884_c0_seq1	hypothetical protein GALMADRAFT_570303	3512	1	0	67.0%	0	-	-	no IPS match
comp12545_c0_seq1	hypothetical protein UCRNP2_6675	1699	1	2.73504e-150	90.0%	0	-	-	no IPS match
comp23444_c0_seq1	heterokaryon incompatibility	2102	1	1.2722e-134	51.0%	0	-	-	IPR010730 (PFAM)
comp6351_c0_seq11	hypothetical protein UCRNP2_9807	3799	1	1.55137e-20	48.0%	0	-	-	no IPS match
comp2020_c0_seq1	zinc finger c2h2-like protein	2800	1	0	75.0%	0	-	-	no IPS match
comp7950_c0_seq1	hypothetical protein AOR_1_1132084	1226	1	1.74679e-88	66.0%	0	-	-	no IPS match
comp2701_c0_seq1	hypothetical protein HMPREF1541_09447	4017	1	3.52763e-133	69.0%	0	-	-	TMhelix (TMHMM)
comp1577_c0_seq1	hypothetical protein MPH_01044	2243	1	2.19751e-130	71.0%	0	-	-	TMhelix (TMHMM); TMhelix (TMHMM); TMhelix (TMHMM)
comp16237_c0_seq1	pectate lyase a protein	1194	1	1.81634e-179	95.0%	0	-	-	IPR002022 (PFAM); SignalP-noTM (SIGNALP_EUK); SignalP-TM (SIGNALP_GRAM_POSITIVE); SignalP-noTM (SIGNALP_GRAM_NEGATIVE)
comp8756_c0_seq1	antibiotic biosynthesis monooxygenase	1035	1	7.00139e-66	98.0%	0	-	-	no IPS match
comp13227_c0_seq1	hypothetical protein UCRNP2_9910	2614	1	0	80.0%	0	-	-	TMhelix (TMHMM); TMhelix (TMHMM); TMhelix (TMHMM); TMhelix (TMHMM); TMhelix (TMHMM); TMhelix (TMHMM); TMhelix (TMHMM)
comp5723_c0_seq2	lignostilbene dioxygenase protein	4542	1	0	80.0%	0	-	-	no IPS match
comp5154_c0_seq1	glycoside hydrolase family 71 protein	2744	1	0	87.0%	0	-	-	IPR005197 (PFAM); SignalP-noTM (SIGNALP_EUK); SignalP-TM (SIGNALP_GRAM_POSITIVE)
comp1744_c0_seq1	hypothetical protein MPH_07000	2139	1	0	85.0%	4	F:heme binding; P:oxidation-reduction process; F:iron ion binding; F:oxidoreductase activity acting on paired donors with incorporation or reduction of molecular oxygen	-	IPR001128 (PRINTS); IPR002401 (PRINTS); IPR001128 (PFAM); TMhelix (TMHMM)
comp6705_c0_seq1	glycoside hydrolase family 43 protein	2100	1	0	88.0%	0	-	-	SignalP-noTM (SIGNALP_EUK); SignalP-noTM (SIGNALP_GRAM_NEGATIVE); SignalP-TM (SIGNALP_GRAM_POSITIVE)
comp1817_c0_seq1	hypothetical protein MPH_11522	780	1	7.59759e-47	67.0%	0	-	-	TMhelix (TMHMM)
comp14147_c0_seq1	related to phosphatidylserine decarboxylase 2	1927	1	1.56612e-176	72.0%	6	F:phosphatidylserine decarboxylase activity; P:phospholipid biosynthetic process; P:glycine metabolic process; P:L-serine metabolic process; P:threonine metabolic process; P:glycerolipid metabolic process	(4.1) Carbon-carbon lyases	IPR003817 (PFAM)
comp1909_c0_seq2	hypothetical protein SAPIO_CDS2622	1143	1	1.14576e-43	51.0%	0	-	-	SignalP-TM (SIGNALP_GRAM_POSITIVE)
comp5958_c1_seq4	hypothetical protein MPH_00815	4658	1	0	68.0%	0	-	-	no IPS match
comp11184_c0_seq1	carbohydrate-binding wsc	3241	1	0	90.0%	0	-	-	IPR015202 (PFAM); IPR009880 (PFAM); IPR029469 (PFAM); IPR002889 (PFAM)
comp3940_c0_seq1	---NA---	2423	0			0	-	-	no IPS match
comp8612_c0_seq1	---NA---	581	0			0	-	-	no IPS match
comp12199_c0_seq1	hypothetical protein MPH_10343	1287	1	1.75702e-80	73.0%	0	-	-	no IPS match
comp11253_c0_seq1	glycosyl hydrolase family 61 protein	1806	1	9.3311e-131	95.0%	0	-	-	IPR005103 (PFAM); SignalP-noTM (SIGNALP_GRAM_NEGATIVE); SignalP-noTM (SIGNALP_EUK); TMhelix (TMHMM)
comp4440_c0_seq1	von willebrand domain containing protein	3811	1	0	84.0%	0	-	-	IPR013694 (PFAM); PF13768 (PFAM)
comp4944_c0_seq1	---NA---	982	0			0	-	-	SignalP-noTM (SIGNALP_EUK)
comp6878_c0_seq1	pq loop repeat protein	1671	1	1.47674e-157	83.0%	0	-	-	no IPS match
comp3841_c0_seq2	siderophore transporter putative	2191	1	0	79.0%	2	P:transmembrane transport; C:integral to membrane	-	no IPS match
comp2605_c0_seq1	microtubule-associated protein map65 ase1-type	4772	1	0	91.0%	0	-	-	no IPS match
comp4568_c0_seq2	lipase gdsl protein	4725	1	3.94002e-161	88.0%	0	-	-	SignalP-TM (SIGNALP_GRAM_POSITIVE)
comp3858_c0_seq1	60s ribosomal protein l30	721	1	5.12384e-36	92.0%	4	C:ribosome; F:structural constituent of ribosome; P:translation; P:ribosome biogenesis	-	IPR004038 (PFAM)
comp8306_c0_seq1	mfs transporter protein	2510	1	0	89.0%	2	P:transmembrane transport; C:integral to membrane	-	IPR001411 (PRINTS); IPR011701 (PFAM); TMhelix (TMHMM); TMhelix (TMHMM); TMhelix (TMHMM); TMhelix (TMHMM); TMhelix (TMHMM); TMhelix (TMHMM); TMhelix (TMHMM); TMhelix (TMHMM); TMhelix (TMHMM); TMhelix (TMHMM); TMhelix (TMHMM); TMhelix (TMHMM); TMhelix (TMHMM); TMhelix (TMHMM)
comp5484_c0_seq1	hypothetical protein FOXB_03154	2236	1	0	79.0%	2	P:transmembrane transport; C:integral to membrane	-	SignalP-TM (SIGNALP_GRAM_POSITIVE)
comp6683_c0_seq1	---NA---	1258	0			0	-	-	no IPS match
comp3765_c0_seq1	hypothetical protein UCRNP2_5567	816	1	2.04751e-17	85.0%	0	-	-	no IPS match
comp30971_c0_seq1	predicted protein	2236	1	2.23128e-28	45.0%	0	-	-	no IPS match
comp4269_c1_seq1	prenyltransferase family	2503	1	2.75158e-160	90.0%	0	-	-	no IPS match
comp12427_c0_seq1	---NA---	380	0			0	-	-	TMhelix (TMHMM)
comp8249_c0_seq1	hypothetical protein CGLO_16571	1981	1	5.47754e-76	56.0%	0	-	-	no IPS match
comp6842_c0_seq1	alcohol dehydrogenase superfamily zinc-containing	4047	1	0	89.0%	2	F:oxidoreductase activity acting on paired donors with incorporation or reduction of molecular oxygen; P:oxidation-reduction process	-	IPR011251 (PFAM)
comp4965_c2_seq1	endopolygalacturonase protein	573	1	3.2016e-80	92.0%	0	-	-	no IPS match
comp7288_c0_seq1	major intrinsic protein	2655	1	6.87335e-135	88.0%	3	C:membrane; P:transport; F:transporter activity	-	IPR000425 (PRINTS); IPR000425 (PFAM); SignalP-TM (SIGNALP_GRAM_POSITIVE); TMhelix (TMHMM); TMhelix (TMHMM); TMhelix (TMHMM); TMhelix (TMHMM); TMhelix (TMHMM)
comp2943_c0_seq1	glycoside hydrolase family 1	2504	1	0	96.0%	2	F:hydrolase activity hydrolyzing O-glycosyl compounds; P:carbohydrate metabolic process	-	IPR001360 (PRINTS); IPR001360 (PFAM)
comp8174_c0_seq1	shikimate kinase	1905	1	6.66644e-139	94.0%	0	-	-	IPR000623 (PFAM)
comp33492_c0_seq1	---NA---	815	0			0	-	-	no IPS match
comp4418_c0_seq1	hypothetical protein GLAREA_00980	1406	1	3.30205e-13	61.0%	0	-	-	no IPS match
comp6723_c0_seq1	snrnp and snornp protein	1818	1	3.05792e-69	100.0%	2	C:nucleolus; F:RNA binding	-	IPR018492 (PRINTS); IPR002415 (PRINTS); IPR004038 (PFAM)
comp6281_c0_seq4	major facilitator superfamily	5854	1	0	87.0%	2	P:polyamine biosynthetic process; F:catalytic activity	-	IPR002433 (PRINTS); IPR000183 (PRINTS); IPR022643 (PFAM); IPR022644 (PFAM)
comp20475_c0_seq1	---NA---	1211	0			0	-	-	no IPS match
comp3147_c0_seq2	siderophore iron transporter protein	2340	1	0	90.0%	0	-	-	no IPS match
comp23233_c0_seq1	---NA---	794	0			0	-	-	no IPS match
comp1893_c0_seq1	hypothetical protein MPH_04220	2417	1	1.7616e-147	79.0%	0	-	-	no IPS match
comp8766_c0_seq1	cyclin-like protein	1540	1	1.98948e-139	89.0%	0	-	-	no IPS match
comp5544_c1_seq3	hypothetical protein BAUCODRAFT_78054	2073	1	2.96825e-37	63.0%	0	-	-	TMhelix (TMHMM); TMhelix (TMHMM); TMhelix (TMHMM)
comp10314_c0_seq1	hypothetical protein MPH_00771	2702	1	0	92.0%	3	F:ATP binding; F:protein kinase activity; P:protein phosphorylation	-	IPR000719 (PFAM)
comp4680_c0_seq2	hybrid nrps pks enzyme	2692	1	4.80343e-145	57.0%	3	F:transferase activity; F:phosphopantetheine binding; P:metabolic process	-	IPR013120 (PFAM); IPR009081 (PFAM); IPR025110 (PFAM); IPR000873 (PFAM)
comp1482_c0_seq1	tpa: o- (afu_orthologue afua_6g01830)	3577	1	5.77236e-63	66.0%	4	F:sequence-specific DNA binding RNA polymerase II transcription factor activity; P:regulation of transcription DNA-dependent; C:nucleus; F:zinc ion binding	-	IPR001138 (PFAM)
comp9789_c0_seq1	serine threonine dehydratase pyridoxal-phosphate-binding site	1920	1	0	96.0%	0	-	-	IPR001926 (PFAM); IPR001721 (PFAM)
comp5624_c0_seq3	hypothetical protein MPH_07599	4638	1	0	84.0%	0	-	-	no IPS match
comp12783_c0_seq1	---NA---	1089	0			0	-	-	no IPS match
comp4989_c0_seq1	hypothetical protein V491_00822	1804	1	9.45866e-108	77.0%	0	-	-	no IPS match
comp27705_c0_seq1	carbonic anhydrase	1591	1	2.95602e-147	83.0%	0	-	-	no IPS match
comp26305_c0_seq1	hypothetical protein MPH_03518	1770	1	3.046e-99	60.0%	0	-	-	no IPS match
comp6979_c0_seq1	cellulase family protein	3762	1	0	91.0%	0	-	-	no IPS match
comp2237_c1_seq1	sodium calcium exchanger membrane region	9441	1	0	93.0%	2	C:integral to membrane; P:transmembrane transport	-	IPR004837 (PFAM); IPR005185 (PFAM); TMhelix (TMHMM); TMhelix (TMHMM); TMhelix (TMHMM); TMhelix (TMHMM); TMhelix (TMHMM); TMhelix (TMHMM); TMhelix (TMHMM); TMhelix (TMHMM); TMhelix (TMHMM); TMhelix (TMHMM); TMhelix (TMHMM); TMhelix (TMHMM); TMhelix (TMHMM); TMhelix (TMHMM)
comp10148_c0_seq1	o-methyltransferase family 3 protein	1478	1	1.65048e-149	89.0%	1	F:O-methyltransferase activity	(2.1) Transferring one-carbon groups	IPR002935 (PFAM)
comp14305_c0_seq1	hypothetical protein MPH_10650	2677	1	0	67.0%	0	-	-	no IPS match
comp3327_c0_seq1	band 7 protein	3622	1	0	91.0%	0	-	-	IPR001107 (PFAM)
comp5491_c0_seq3	chitin-binding type 1	2684	1	0	82.0%	3	F:hydrolase activity acting on carbon-nitrogen (but not peptide) bonds; P:carbohydrate metabolic process; P:nitrogen compound metabolic process	-	IPR002509 (PFAM); SignalP-noTM (SIGNALP_EUK)
comp1621_c0_seq1	short-chain dehydrogenase reductase sdr	1239	1	4.99514e-103	81.0%	0	-	-	no IPS match
comp5685_c1_seq2	pectin lyase a precursor protein	1601	1	0	94.0%	0	-	-	IPR002022 (PFAM); SignalP-noTM (SIGNALP_GRAM_NEGATIVE); SignalP-noTM (SIGNALP_EUK); SignalP-TM (SIGNALP_GRAM_POSITIVE)
comp2095_c0_seq1	drug resistance protein	4012	1	0	91.0%	0	-	-	no IPS match
comp6956_c0_seq1	epl1 protein	1546	1	7.78033e-88	100.0%	0	-	-	no IPS match
comp9489_c0_seq1	hypothetical protein MPH_10477	1784	1	0	88.0%	0	-	-	TMhelix (TMHMM); TMhelix (TMHMM); TMhelix (TMHMM); TMhelix (TMHMM); TMhelix (TMHMM); TMhelix (TMHMM)
comp6885_c0_seq1	hypothetical protein PFICI_06874	2862	1	2.80287e-76	56.0%	0	-	-	no IPS match
comp4864_c0_seq2	zinc finger c2h2-type protein	2096	1	9.66999e-57	57.0%	0	-	-	no IPS match
comp3642_c0_seq2	hypothetical protein GLAREA_01146	2900	1	1.44218e-122	56.0%	0	-	-	TMhelix (TMHMM); TMhelix (TMHMM)
comp3948_c0_seq1	hypothetical protein W97_04149	1380	1	1.71537e-73	62.0%	1	F:hydrolase activity	-	IPR003140 (PFAM)
comp8604_c0_seq1	atpase aaa+ type core protein	4633	1	0	88.0%	1	F:ATP binding	-	IPR003959 (PFAM)
comp17425_c0_seq1	---NA---	690	0			0	-	-	no IPS match
comp9089_c0_seq1	mfs sugar transporter protein	3537	1	0	95.0%	0	-	-	IPR021858 (PFAM)
comp9932_c0_seq1	hypothetical protein W97_08166	434	1	6.43752e-15	70.0%	0	-	-	no IPS match
comp6353_c0_seq2	nonribosomal peptide protein	7868	1	0	72.0%	0	-	-	no IPS match
comp4091_c0_seq1	vitamin h transporter protein	1821	1	0	90.0%	2	P:transmembrane transport; C:integral to membrane	-	IPR011701 (PFAM); TMhelix (TMHMM); TMhelix (TMHMM); TMhelix (TMHMM); TMhelix (TMHMM); TMhelix (TMHMM); TMhelix (TMHMM); TMhelix (TMHMM); TMhelix (TMHMM); TMhelix (TMHMM); TMhelix (TMHMM)
comp9634_c0_seq1	hypothetical protein MPH_06303	2275	1	2.45079e-114	80.0%	0	-	-	no IPS match
comp1761_c0_seq1	peptidase s8 s53 subtilisin kexin sedolisin protein	1655	1	0	94.0%	2	F:serine-type endopeptidase activity; P:proteolysis	(3.4) Acting on peptide bonds (peptide hydrolases)	IPR015500 (PRINTS); IPR000209 (PFAM); SignalP-TM (SIGNALP_GRAM_POSITIVE); SignalP-noTM (SIGNALP_EUK); SignalP-noTM (SIGNALP_GRAM_NEGATIVE)
comp14341_c0_seq1	ribonuclease p mrp subunit pop7 protein	1915	1	1.28759e-82	83.0%	2	P:dUTP metabolic process; F:hydrolase activity	-	IPR008180 (PFAM)
comp30770_c0_seq1	gpi-anchored cell wall organization protein ecm33 protein	1341	1	1.47968e-25	49.0%	0	-	-	SignalP-noTM (SIGNALP_EUK); SignalP-noTM (SIGNALP_GRAM_NEGATIVE)
comp6844_c0_seq1	hypothetical protein MPH_00102	1238	1	2.60464e-57	84.0%	0	-	-	no IPS match
comp2131_c0_seq1	fad-binding domain-containing protein	2481	1	0	87.0%	0	-	-	SignalP-TM (SIGNALP_GRAM_POSITIVE)
comp18735_c0_seq1	secreted protein	2042	1	0	79.0%	0	-	-	no IPS match
comp2587_c0_seq1	afln vera monooxygenase protein	1962	1	0	81.0%	4	F:oxidoreductase activity acting on paired donors with incorporation or reduction of molecular oxygen; P:oxidation-reduction process	-	IPR002401 (PRINTS); IPR001128 (PRINTS); IPR001128 (PFAM); TMhelix (TMHMM)
comp16544_c0_seq1	abc multidrug protein	2295	1	0	80.0%	3	F:ATPase activity; F:ATP binding; C:membrane	(3.6) Acting on acid anhydrides	IPR003439 (PFAM); IPR013525 (PFAM); TMhelix (TMHMM); TMhelix (TMHMM); TMhelix (TMHMM); TMhelix (TMHMM); TMhelix (TMHMM); TMhelix (TMHMM)
comp9735_c0_seq1	aryl-alcohol dehydrogenase	1591	1	0	85.0%	0	-	-	IPR023210 (PFAM)
comp10552_c0_seq1	glycosyl hydrolase family 7 protein	1745	1	0	94.0%	2	P:carbohydrate metabolic process; F:hydrolase activity hydrolyzing O-glycosyl compounds	-	IPR001722 (PRINTS); IPR001722 (PFAM); SignalP-noTM (SIGNALP_GRAM_NEGATIVE); SignalP-TM (SIGNALP_GRAM_POSITIVE); SignalP-noTM (SIGNALP_EUK)
comp7946_c0_seq1	glycosyl hydrolase 92	1928	1	3.99406e-170	67.0%	5	F:heme binding; F:iron ion binding; P:oxidation-reduction process; F:oxidoreductase activity acting on paired donors with incorporation or reduction of molecular oxygen; F:monooxygenase activity	-	IPR001128 (PRINTS); IPR002403 (PRINTS); IPR001128 (PFAM); TMhelix (TMHMM); TMhelix (TMHMM); TMhelix (TMHMM)
comp14223_c0_seq1	---NA---	1193	0			0	-	-	no IPS match
comp1696_c0_seq1	-dichlorophenoxyacetate alpha-ketoglutarate dioxygenase protein	1671	1	3.75039e-128	87.0%	0	-	-	SignalP-noTM (SIGNALP_EUK)
comp16558_c0_seq1	---NA---	631	0			0	-	-	TMhelix (TMHMM); TMhelix (TMHMM)
comp21664_c0_seq1	hypothetical protein MPH_13695	1690	1	3.73819e-46	47.0%	0	-	-	no IPS match
comp10997_c0_seq1	hypothetical protein UCRNP2_3162	1548	1	3.82545e-15	82.0%	0	-	-	no IPS match
comp21156_c0_seq1	bacterial alpha-l-rhamnosidase	885	1	2.16162e-102	81.0%	0	-	-	IPR008902 (PFAM)
comp7083_c0_seq1	secreted protein nis1 protein	1119	1	6.63506e-56	83.0%	0	-	-	no IPS match
comp16628_c0_seq1	abc transporter protein	3380	1	0	90.0%	4	F:ATP binding; F:ATPase activity coupled to transmembrane movement of substances; C:integral to membrane; P:transmembrane transport	-	IPR001140 (PFAM); IPR003439 (PFAM); TMhelix (TMHMM); TMhelix (TMHMM); TMhelix (TMHMM); TMhelix (TMHMM); TMhelix (TMHMM)
comp1490_c0_seq1	xeroderma pigmentosum group g protein	4690	1	0	85.0%	4	C:nucleus; P:nucleotide-excision repair; F:single-stranded DNA binding; F:endonuclease activity	-	PR00853 (PRINTS); IPR001044 (PRINTS); IPR006086 (PFAM); IPR006085 (PFAM)
comp15609_c0_seq1	beta-glucosidase g protein	2674	1	0	92.0%	2	P:carbohydrate metabolic process; F:hydrolase activity hydrolyzing O-glycosyl compounds	-	IPR001764 (PRINTS); IPR002772 (PFAM); IPR001764 (PFAM); IPR026891 (PFAM); SignalP-noTM (SIGNALP_EUK); SignalP-noTM (SIGNALP_GRAM_NEGATIVE); SignalP-TM (SIGNALP_GRAM_POSITIVE)
comp25467_c0_seq1	---NA---	552	0			0	-	-	no IPS match
comp5924_c0_seq2	hypothetical protein LEMA_P037150.1	1244	1	5.25664e-88	76.0%	0	-	-	no IPS match
comp4095_c0_seq1	---NA---	1613	0			0	-	-	TMhelix (TMHMM); TMhelix (TMHMM)
comp1841_c0_seq2	dehydrogenase reductase sdr family member 8 precursor protein	1209	1	1.2785e-141	76.0%	2	F:oxidoreductase activity; P:metabolic process	-	IPR002347 (PRINTS); IPR002198 (PRINTS); IPR002198 (PFAM)
comp11850_c0_seq1	---NA---	587	0			0	-	-	no IPS match
comp2277_c0_seq1	dihydrodipicolinate synthase protein	2317	1	0	94.0%	2	F:lyase activity; P:metabolic process	-	IPR002220 (PRINTS); IPR002220 (PFAM)
comp9840_c0_seq1	hypothetical protein MPH_00947	1486	1	3.87777e-63	87.0%	0	-	-	no IPS match
comp1383_c0_seq1	hypothetical protein MPH_04769	1017	1	3.89175e-12	72.0%	0	-	-	no IPS match
comp11573_c0_seq1	hypothetical protein MPH_04272	1959	1	5.86269e-28	61.0%	0	-	-	SignalP-noTM (SIGNALP_GRAM_NEGATIVE); SignalP-TM (SIGNALP_GRAM_POSITIVE); SignalP-noTM (SIGNALP_EUK)
comp27081_c0_seq1	---NA---	1292	0			0	-	-	no IPS match
comp7130_c0_seq1	hypothetical protein UCRNP2_3499	3683	1	3.47634e-140	91.0%	0	-	-	no IPS match
comp11856_c0_seq1	hypothetical protein UCRNP2_6936	756	1	1.83213e-37	85.0%	0	-	-	no IPS match
comp21351_c0_seq1	---NA---	2594	0			0	-	-	no IPS match
comp13357_c0_seq1	---NA---	1601	0			0	-	-	no IPS match
comp5282_c0_seq3	integral membrane partial	3863	1	2.19463e-132	93.0%	0	-	-	TMhelix (TMHMM)
comp19530_c0_seq1	galactose-binding domain-like protein	1850	1	0	89.0%	0	-	-	no IPS match
comp5611_c0_seq2	hypothetical protein EPUS_09450	2953	1	0	64.0%	0	-	-	no IPS match
comp1435_c0_seq1	amidohydrolase family protein	1019	1	1.83191e-20	63.0%	0	-	-	TMhelix (TMHMM); TMhelix (TMHMM); TMhelix (TMHMM)
comp3579_c0_seq2	hypothetical protein MPH_09969	2422	1	0	86.0%	3	F:ATP binding; P:protein phosphorylation; F:protein kinase activity	-	IPR000719 (PFAM); TMhelix (TMHMM); TMhelix (TMHMM); TMhelix (TMHMM)
comp7101_c0_seq1	glycoside hydrolase family 35	3995	1	0	92.0%	2	F:hydrolase activity hydrolyzing O-glycosyl compounds; P:carbohydrate metabolic process	-	IPR001944 (PRINTS); IPR025300 (PFAM); IPR001944 (PFAM); IPR018954 (PFAM); IPR025972 (PFAM); SignalP-TM (SIGNALP_GRAM_POSITIVE); SignalP-noTM (SIGNALP_EUK); SignalP-noTM (SIGNALP_GRAM_NEGATIVE)
comp2168_c0_seq2	4-oxalocrotonate tautomerase protein	3523	1	1.63997e-69	100.0%	0	-	-	TMhelix (TMHMM); TMhelix (TMHMM)
comp21343_c0_seq1	p-loop containing nucleoside triphosphate hydrolase	1235	1	2.74886e-69	64.0%	0	-	-	no IPS match
comp5526_c0_seq1	choline dehydrogenase protein	2081	1	0	89.0%	3	P:oxidation-reduction process; F:oxidoreductase activity acting on CH-OH group of donors; F:flavin adenine dinucleotide binding	-	IPR000172 (PFAM); IPR007867 (PFAM); SignalP-noTM (SIGNALP_EUK); SignalP-TM (SIGNALP_GRAM_POSITIVE)
comp7222_c0_seq1	glucose-methanol-choline oxidoreductase	3410	1	0	86.0%	3	F:oxidoreductase activity acting on CH-OH group of donors; P:oxidation-reduction process; F:flavin adenine dinucleotide binding	-	IPR007867 (PFAM); IPR000172 (PFAM); SignalP-noTM (SIGNALP_EUK)
comp2506_c0_seq1	glycoside hydrolase family 35	3195	1	0	89.0%	2	F:hydrolase activity hydrolyzing O-glycosyl compounds; P:carbohydrate metabolic process	-	IPR001944 (PRINTS); IPR018954 (PFAM); IPR001944 (PFAM); IPR025300 (PFAM); IPR025972 (PFAM); SignalP-noTM (SIGNALP_EUK); SignalP-noTM (SIGNALP_GRAM_NEGATIVE); SignalP-TM (SIGNALP_GRAM_POSITIVE)
comp12158_c0_seq1	---NA---	1187	0			0	-	-	no IPS match
comp12250_c0_seq1	hypothetical protein GQ26_0023660	716	1	5.86421e-14	70.0%	0	-	-	no IPS match
comp6832_c0_seq1	sugar transporter protein	2335	1	0	95.0%	3	F:substrate-specific transmembrane transporter activity; P:transmembrane transport; C:integral to membrane	-	IPR003663 (PRINTS); IPR005828 (PFAM); TMhelix (TMHMM); TMhelix (TMHMM); TMhelix (TMHMM); TMhelix (TMHMM); TMhelix (TMHMM); TMhelix (TMHMM); TMhelix (TMHMM); TMhelix (TMHMM); TMhelix (TMHMM); TMhelix (TMHMM)
comp2744_c0_seq1	alpha-l-rhamnosidase protein	2461	1	0	93.0%	0	-	-	IPR008902 (PFAM); SignalP-noTM (SIGNALP_EUK); SignalP-noTM (SIGNALP_GRAM_NEGATIVE); SignalP-TM (SIGNALP_GRAM_POSITIVE)
comp2941_c0_seq2	hypothetical protein MPH_01356	1929	1	8.68032e-88	73.0%	0	-	-	IPR029476 (PFAM); SignalP-noTM (SIGNALP_GRAM_NEGATIVE); SignalP-noTM (SIGNALP_EUK); SignalP-TM (SIGNALP_GRAM_POSITIVE)
comp9561_c0_seq1	hypothetical protein MPH_13170	730	1	6.08541e-46	80.0%	0	-	-	no IPS match
comp8750_c0_seq1	major facilitator superfamily transporter protein	2478	1	0	93.0%	2	P:transmembrane transport; C:integral to membrane	-	IPR011701 (PFAM); TMhelix (TMHMM); TMhelix (TMHMM); TMhelix (TMHMM); TMhelix (TMHMM); TMhelix (TMHMM); TMhelix (TMHMM); TMhelix (TMHMM); TMhelix (TMHMM); TMhelix (TMHMM); TMhelix (TMHMM)
comp23596_c0_seq1	---NA---	1144	0			0	-	-	no IPS match
comp18984_c0_seq1	hypothetical protein FG02308.1	608	1	1.27381e-62	81.0%	0	-	-	IPR026956 (PFAM)
comp2346_c0_seq2	ferri-bacillibactin esterase	1495	1	1.26684e-61	64.0%	0	-	-	IPR000801 (PFAM)
comp13101_c0_seq1	hypothetical protein UCRNP2_416	1760	1	1.82889e-08	77.0%	0	-	-	SignalP-noTM (SIGNALP_EUK)
comp12414_c0_seq1	-like partial	1501	1	5.06525e-132	79.0%	0	-	-	PF13460 (PFAM)
comp15888_c0_seq1	---NA---	662	0			0	-	-	no IPS match
comp14634_c0_seq1	nadp-dependent l-serine l-allo-threonine dehydrogenase ydfg protein	1170	1	4.95711e-86	77.0%	0	-	-	no IPS match
comp20578_c0_seq1	O-methyltransferase putative	499	1	1.86904e-32	92.0%	2	F:O-methyltransferase activity; P:methylation	(2.1) Transferring one-carbon groups	no IPS match
comp6465_c0_seq1	hypothetical protein AURDEDRAFT_113503	888	1	2.40809e-22	60.0%	0	-	-	SignalP-TM (SIGNALP_GRAM_POSITIVE)
comp16086_c0_seq1	glycoside hydrolase family 5 protein	1828	1	0	91.0%	2	P:carbohydrate metabolic process; F:hydrolase activity hydrolyzing O-glycosyl compounds	-	IPR001547 (PFAM); SignalP-noTM (SIGNALP_GRAM_NEGATIVE); SignalP-noTM (SIGNALP_EUK)
comp3468_c0_seq1	acid partial	1767	1	2.13817e-84	66.0%	2	P:proteolysis; F:aspartic-type endopeptidase activity	(3.4) Acting on peptide bonds (peptide hydrolases)	IPR001461 (PFAM); TMhelix (TMHMM)
comp8181_c0_seq1	sugar inositol transporter	2052	1	0	95.0%	3	F:substrate-specific transmembrane transporter activity; P:transmembrane transport; C:integral to membrane	-	IPR003663 (PRINTS); IPR005828 (PFAM); SignalP-TM (SIGNALP_GRAM_POSITIVE); TMhelix (TMHMM); TMhelix (TMHMM); TMhelix (TMHMM); TMhelix (TMHMM); TMhelix (TMHMM); TMhelix (TMHMM); TMhelix (TMHMM); TMhelix (TMHMM); TMhelix (TMHMM); TMhelix (TMHMM)
comp5788_c0_seq2	hypothetical protein MPH_10727	1783	1	5.31656e-138	86.0%	0	-	-	no IPS match
comp1771_c0_seq2	hypothetical protein SETTUDRAFT_179673	2252	1	0	66.0%	0	-	-	no IPS match
comp4218_c0_seq3	duf300-domain-containing protein	1959	1	3.68482e-156	76.0%	0	-	-	IPR005178 (PFAM); TMhelix (TMHMM); TMhelix (TMHMM); TMhelix (TMHMM)
comp4713_c0_seq3	hypothetical protein MPH_08376	3435	1	0	58.0%	1	F:protein binding	-	IPR020683 (PFAM); PF13637 (PFAM); IPR003877 (PFAM)
comp1821_c0_seq1	hypothetical protein MPH_12674	1954	1	4.57212e-147	75.0%	0	-	-	no IPS match
comp3049_c0_seq2	hypothetical protein UCRNP2_7966	1077	1	1.73322e-09	46.0%	0	-	-	no IPS match
comp7398_c0_seq1	2-hydroxyacid dehydrogenase protein	3023	1	0	97.0%	4	P:oxidation-reduction process; F:FMN binding; F:pyridoxamine-phosphate oxidase activity; P:pyridoxine biosynthetic process	(1.4) Acting on the CH-NH(2) group of donors	IPR019576 (PFAM); IPR011576 (PFAM); IPR000659 (HAMAP)
comp8473_c0_seq1	short-chain dehydrogenase reductase sdr	3164	1	1.53686e-169	81.0%	0	-	-	SignalP-noTM (SIGNALP_EUK); SignalP-TM (SIGNALP_GRAM_POSITIVE)
comp12161_c0_seq1	alpha-l-arabinofuranosidase a protein	2341	1	0	92.0%	0	-	-	no IPS match
comp1861_c0_seq1	---NA---	1699	0			0	-	-	no IPS match
comp10094_c0_seq1	---NA---	397	0			0	-	-	no IPS match
comp4705_c0_seq2	---NA---	4682	0			0	-	-	no IPS match
comp8071_c0_seq1	fumarylacetoacetate hydrolase family protein	1092	1	0	93.0%	2	F:catalytic activity; P:metabolic process	-	IPR002529 (PFAM)
comp1834_c0_seq1	cytochrome p450	2116	1	0	74.0%	4	F:oxidoreductase activity acting on paired donors with incorporation or reduction of molecular oxygen; F:heme binding; P:oxidation-reduction process; F:iron ion binding	-	IPR002401 (PRINTS); IPR001128 (PFAM); TMhelix (TMHMM)
comp3211_c0_seq1	ethanolamine utilization	891	1	1.55907e-62	95.0%	0	-	-	IPR010424 (PFAM)
comp8280_c0_seq1	hypothetical protein W97_08758	2830	1	3.23757e-138	83.0%	0	-	-	no IPS match
comp6942_c0_seq1	---NA---	704	0			0	-	-	no IPS match
comp3288_c0_seq1	nonribosomal peptide protein	3556	1	0	74.0%	2	P:metabolic process; F:catalytic activity	-	IPR001242 (PFAM); IPR000873 (PFAM); IPR009081 (PFAM)
comp8733_c0_seq1	---NA---	550	0			0	-	-	no IPS match
comp7186_c0_seq1	transcription factor btf3 protein	3182	1	0	89.0%	0	-	-	IPR018946 (PFAM)
comp2617_c0_seq1	peptidyl-prolyl cis-trans isomerase protein	4868	1	9.45326e-110	96.0%	0	-	-	PF13637 (PFAM); IPR020683 (PFAM)
comp22150_c0_seq1	hypothetical protein MPH_12758	2046	1	0	87.0%	0	-	-	no IPS match
comp4029_c0_seq2	duf28 domain-containing protein	1504	1	3.23809e-167	91.0%	0	-	-	IPR002876 (PFAM); IPR002876 (HAMAP); SignalP-TM (SIGNALP_GRAM_POSITIVE)
comp8463_c0_seq1	---NA---	1216	0			0	-	-	TMhelix (TMHMM)
comp2300_c0_seq1	sant domain dna binding protein	2796	1	0	85.0%	0	-	-	PF13921 (PFAM)
comp15844_c0_seq1	rhamnogalacturonan lyase protein	889	1	4.91183e-155	91.0%	0	-	-	no IPS match
comp2312_c0_seq2	hypothetical protein SCHCODRAFT_256499	2260	1	5.76413e-134	72.0%	1	F:carbohydrate binding	-	IPR001079 (PFAM)
comp1496_c0_seq1	atp-dependent rna helicase protein	2679	1	0	85.0%	0	-	-	no IPS match
comp22556_c0_seq1	hydantoinase oxoprolinase	2439	1	0	90.0%	1	F:catalytic activity	-	IPR003692 (PFAM)
comp7543_c0_seq1	hypothetical protein UCRNP2_1063	1911	1	7.19666e-88	66.0%	0	-	-	no IPS match
comp1573_c0_seq1	hypothetical protein MPH_13184	2932	1	3.50195e-164	62.0%	0	-	-	SignalP-noTM (SIGNALP_GRAM_NEGATIVE); SignalP-TM (SIGNALP_GRAM_POSITIVE)
comp6140_c0_seq8	ankyrin repeat protein	4127	1	3.20187e-140	48.0%	0	-	-	PF05729 (PFAM); IPR020683 (PFAM)
comp5432_c0_seq2	methyltransferase type 11	3574	1	0	93.0%	2	P:transmembrane transport; C:integral to membrane	-	IPR011701 (PFAM); TMhelix (TMHMM); TMhelix (TMHMM); TMhelix (TMHMM); TMhelix (TMHMM); TMhelix (TMHMM); TMhelix (TMHMM); TMhelix (TMHMM); TMhelix (TMHMM); TMhelix (TMHMM); TMhelix (TMHMM); TMhelix (TMHMM); TMhelix (TMHMM)
comp10260_c0_seq1	---NA---	2131	0			0	-	-	SignalP-noTM (SIGNALP_EUK); SignalP-TM (SIGNALP_GRAM_POSITIVE)
comp2681_c0_seq1	amp-dependent synthetase ligase	3062	1	0	76.0%	2	P:metabolic process; F:catalytic activity	-	IPR000873 (PFAM); IPR025110 (PFAM)
comp4520_c0_seq2	hypothetical protein UCRNP2_5214	1627	1	4.96458e-07	39.0%	0	-	-	IPR022185 (PFAM); TMhelix (TMHMM)
comp1784_c0_seq1	nad -binding protein	1199	1	1.09439e-88	77.0%	2	P:metabolic process; F:oxidoreductase activity	-	IPR002347 (PRINTS); IPR002198 (PRINTS); IPR002198 (PFAM)
comp6164_c0_seq1	p-loop containing nucleoside triphosphate hydrolase	2837	1	7.25029e-141	60.0%	2	F:DNA binding; F:ATP binding	-	IPR000330 (PFAM)
comp20185_c0_seq1	---NA---	652	0			0	-	-	SignalP-noTM (SIGNALP_EUK); TMhelix (TMHMM)
comp7905_c0_seq1	hypothetical protein UCRNP2_4305	3588	1	0	90.0%	0	-	-	no IPS match
comp18764_c0_seq1	hypothetical protein MPH_13098	2283	1	0	77.0%	0	-	-	IPR025340 (PFAM)
comp8387_c0_seq1	hypothetical protein MPH_07780	2472	1	7.75041e-113	86.0%	0	-	-	TMhelix (TMHMM)
comp6040_c0_seq1	sel1-like protein	7066	1	0	86.0%	0	-	-	no IPS match
comp4552_c0_seq1	hypothetical protein MPH_10135	1727	1	4.95385e-19	75.0%	0	-	-	no IPS match
comp7933_c0_seq1	3-oxo-5-alpha-steroid 4-dehydrogenase protein	1971	1	5.28573e-170	95.0%	0	-	-	IPR010721 (PFAM); TMhelix (TMHMM); TMhelix (TMHMM); TMhelix (TMHMM); TMhelix (TMHMM); TMhelix (TMHMM); TMhelix (TMHMM); TMhelix (TMHMM)
comp7364_c0_seq1	cystathionine beta-synthase core	4216	1	0	96.0%	1	F:adenyl nucleotide binding	-	IPR001926 (PFAM); IPR000644 (PFAM)
comp7435_c0_seq1	glycosyl hydrolase family 76 protein	2902	1	0	88.0%	0	-	-	SignalP-TM (SIGNALP_GRAM_POSITIVE)
comp6054_c0_seq1	---NA---	408	0			0	-	-	no IPS match
comp8724_c0_seq1	hypothetical protein MPH_12639	3018	1	1.63571e-163	74.0%	0	-	-	no IPS match
comp6251_c0_seq14	-like family protein	4235	1	5.93216e-108	81.0%	0	-	-	no IPS match
comp2963_c0_seq2	---NA---	1846	0			0	-	-	no IPS match
comp26988_c0_seq1	hypothetical protein MPH_03519	2888	1	1.0801e-137	50.0%	0	-	-	no IPS match
comp3991_c0_seq1	purine and uridine phosphorylase	2376	1	8.79618e-108	54.0%	2	P:nucleoside metabolic process; F:catalytic activity	-	IPR000845 (PFAM); PF05729 (PFAM); TMhelix (TMHMM)
comp1981_c1_seq1	extracellular protein	856	1	2.01622e-105	97.0%	0	-	-	no IPS match
comp1657_c1_seq1	hypothetical protein UCRNP2_3431	2465	1	0	82.0%	0	-	-	no IPS match
comp1710_c0_seq1	---NA---	1156	0			0	-	-	TMhelix (TMHMM); TMhelix (TMHMM); TMhelix (TMHMM); TMhelix (TMHMM); TMhelix (TMHMM); TMhelix (TMHMM)
comp10687_c0_seq1	abc transporter protein	4094	1	0	87.0%	4	F:ATP binding; P:transmembrane transport; F:ATPase activity coupled to transmembrane movement of substances; C:integral to membrane	-	IPR003439 (PFAM); IPR001140 (PFAM); TMhelix (TMHMM); TMhelix (TMHMM); TMhelix (TMHMM); TMhelix (TMHMM); TMhelix (TMHMM); TMhelix (TMHMM); TMhelix (TMHMM); TMhelix (TMHMM); TMhelix (TMHMM)
comp1827_c0_seq1	apoptosis-inducing factor	1060	1	2.21143e-61	73.0%	3	F:flavin adenine dinucleotide binding; P:oxidation-reduction process; F:oxidoreductase activity	-	IPR001327 (PFAM)
comp2507_c0_seq1	gdsl-like lipase acylhydrolase protein	2787	1	2.83931e-120	85.0%	0	-	-	PF13472 (PFAM); SignalP-noTM (SIGNALP_EUK)
comp4147_c0_seq1	malate nad-dependent	799	1	2.06386e-130	89.0%	2	P:oxidation-reduction process; F:oxidoreductase activity acting on the CH-OH group of donors NAD or NADP as acceptor	-	IPR001236 (PFAM); IPR022383 (PFAM)
comp2683_c0_seq1	pectate lyase a protein	2759	1	3.31334e-145	92.0%	0	-	-	IPR002022 (PFAM); SignalP-noTM (SIGNALP_GRAM_NEGATIVE); SignalP-noTM (SIGNALP_EUK); SignalP-TM (SIGNALP_GRAM_POSITIVE)
comp21016_c0_seq1	zinc finger c2h2-type protein	1721	1	1.14096e-20	58.0%	0	-	-	TMhelix (TMHMM); TMhelix (TMHMM); TMhelix (TMHMM); TMhelix (TMHMM)
comp1511_c0_seq2	hypothetical protein V491_06157	1651	1	7.01323e-16	46.0%	0	-	-	no IPS match
comp16240_c0_seq1	gnat family acetyltransferase protein	1038	1	2.00947e-87	67.0%	0	-	-	SignalP-TM (SIGNALP_GRAM_POSITIVE)
comp6391_c0_seq23	nacht domain protein	5678	1	1.77491e-128	50.0%	0	-	-	PF05729 (PFAM)
comp17347_c0_seq1	hypothetical protein MPH_13180	3273	1	3.53179e-96	52.0%	0	-	-	TMhelix (TMHMM); TMhelix (TMHMM); TMhelix (TMHMM)
comp3098_c0_seq1	phosphatidylethanolamine-binding protein pebp	1621	1	3.3495e-17	68.0%	0	-	-	no IPS match
comp3018_c0_seq2	hypothetical protein S40288_10997	2093	1	1.64147e-28	48.0%	0	-	-	no IPS match
comp2839_c0_seq1	zn-dependent hydrolase	2593	1	2.20232e-165	75.0%	0	-	-	IPR001279 (PFAM)
comp4897_c0_seq2	tocopherol o-	3223	1	1.19428e-147	88.0%	5	P:steroid biosynthetic process; C:lipid particle; P:methylation; C:mitochondrial outer membrane; F:sterol 24-C-methyltransferase activity	(2.1) Transferring one-carbon groups	IPR025714 (PFAM)
comp4487_c0_seq2	alcohol dehydrogenase superfamily zinc-containing	2249	1	0	79.0%	2	F:oxidoreductase activity; P:oxidation-reduction process	-	IPR013154 (PFAM)
comp19172_c0_seq1	amidohydrolase 2	1515	1	0	88.0%	0	-	-	no IPS match
comp4796_c0_seq1	conserved hypothetical protein	1184	1	4.07387e-118	71.0%	2	F:catalytic activity; P:nucleoside metabolic process	-	IPR000845 (PFAM)
comp5415_c0_seq2	aat family amino acid transporter protein	7359	1	0	92.0%	2	P:transmembrane transport; C:membrane	-	IPR004841 (PFAM); TMhelix (TMHMM); TMhelix (TMHMM); TMhelix (TMHMM); TMhelix (TMHMM); TMhelix (TMHMM); TMhelix (TMHMM); TMhelix (TMHMM); TMhelix (TMHMM); TMhelix (TMHMM); TMhelix (TMHMM); TMhelix (TMHMM)
comp18729_c0_seq1	hypothetical protein FVEG_05888	1963	1	4.53777e-46	43.0%	0	-	-	no IPS match
comp1781_c0_seq1	hypothetical protein SS1G_12293	934	1	2.95814e-48	57.0%	2	F:N-acetyltransferase activity; P:acyl-carrier-protein biosynthetic process	(2.3) Acyltransferases	IPR000182 (PFAM)
comp8509_c0_seq1	hypothetical protein MPH_09697	4615	1	0	89.0%	1	F:protein binding	-	IPR020472 (PRINTS); IPR001810 (PFAM); IPR001680 (PFAM)
comp2352_c0_seq1	heterokaryon incompatibility protein	2501	1	8.32854e-93	81.0%	0	-	-	IPR010730 (PFAM)
comp4936_c0_seq1	beta-glucosidase protein	3158	1	0	85.0%	2	P:carbohydrate metabolic process; F:hydrolase activity hydrolyzing O-glycosyl compounds	-	IPR011658 (PFAM); IPR026891 (PFAM); IPR002772 (PFAM)
comp6561_c0_seq1	glycoside hydrolase subgroup catalytic core	3199	1	9.30575e-160	88.0%	0	-	-	IPR018620 (PFAM); SignalP-noTM (SIGNALP_EUK)
comp6174_c0_seq5	tartrate dehydrogenase decarboxylase protein	3193	1	0	93.0%	1	F:transferase activity transferring acyl groups other than amino-acyl groups	-	IPR003480 (PFAM)
comp6350_c0_seq7	serine carboxypeptidase	2111	1	0	76.0%	2	P:proteolysis; F:serine-type carboxypeptidase activity	(3.4) Acting on peptide bonds (peptide hydrolases)	IPR001563 (PFAM)
comp2063_c0_seq1	---NA---	891	0			0	-	-	no IPS match
comp4880_c0_seq1	---NA---	2171	0			0	-	-	no IPS match
comp3082_c0_seq1	hypothetical protein MPH_05965	3910	1	9.55148e-39	72.0%	0	-	-	no IPS match
comp4502_c0_seq2	m-phase inducer phosphatase	3336	1	0	93.0%	0	-	-	no IPS match
comp15742_c0_seq1	---NA---	955	0			0	-	-	no IPS match
comp12643_c0_seq1	hypothetical protein SETTUDRAFT_37362	1557	1	1.6308e-25	45.0%	0	-	-	no IPS match
comp4868_c0_seq1	beta-glucosidase 1 protein	1334	1	0	93.0%	2	P:carbohydrate metabolic process; F:hydrolase activity hydrolyzing O-glycosyl compounds	-	IPR002772 (PFAM); IPR001764 (PFAM)
comp4249_c0_seq1	hypothetical protein MPH_05658	2533	1	8.71554e-108	78.0%	0	-	-	no IPS match
comp2400_c0_seq2	glutamine amidotransferase class-2	1980	1	0	99.0%	0	-	-	no IPS match
comp65514_c0_seq1	---NA---	1126	0			0	-	-	no IPS match
comp4282_c0_seq1	abc transporter protein	4500	1	0	77.0%	0	-	-	no IPS match
comp2912_c0_seq1	34-dihydroxy-2-butanone 4-phosphate synthase	1452	1	1.15319e-55	88.0%	0	-	-	SignalP-TM (SIGNALP_GRAM_POSITIVE); SignalP-noTM (SIGNALP_EUK); SignalP-noTM (SIGNALP_GRAM_NEGATIVE)
comp4364_c0_seq1	hypothetical protein MPH_12264	3712	1	0	90.0%	0	-	-	no IPS match
comp4751_c0_seq3	short-chain dehydrogenase reductase protein	1344	1	1.34692e-111	89.0%	0	-	-	IPR002347 (PRINTS); PF13561 (PFAM)
comp1528_c0_seq1	hypothetical protein H101_04491	1119	1	2.69023e-122	72.0%	0	-	-	PF12697 (PFAM)
comp3874_c0_seq1	hypothetical protein MPH_11179	4218	1	0	91.0%	0	-	-	no IPS match
comp3010_c0_seq1	polyketide synthase putative	2286	1	0	82.0%	2	P:metabolic process; F:lovastatin nonaketide synthase activity	(2.3) Acyltransferases	IPR014043 (PFAM)
comp28162_c0_seq1	hypothetical protein A1O1_07327	1351	1	7.32266e-82	62.0%	3	P:oxidation-reduction process; F:oxidoreductase activity; F:zinc ion binding	-	IPR013154 (PFAM); IPR013149 (PFAM)
comp5241_c0_seq1	galactose oxidase kelch beta-propeller	3194	1	0	77.0%	0	-	-	no IPS match
comp6425_c0_seq47	hypothetical protein V496_05903	3649	1	0	56.0%	0	-	-	no IPS match
comp3322_c0_seq2	c6 zinc finger domain-containing protein	3265	1	0	96.0%	0	-	-	IPR021858 (PFAM)
comp3693_c0_seq1	mg2+ transporter zinc transport protein	2072	1	3.70576e-81	47.0%	4	P:transmembrane transport; P:metal ion transport; C:membrane; F:metal ion transmembrane transporter activity	-	IPR002523 (PFAM); TMhelix (TMHMM); TMhelix (TMHMM)
comp4615_c0_seq2	---NA---	1065	0			0	-	-	no IPS match
comp13149_c0_seq1	short-chain dehydrogenase reductase sdr	929	1	1.76834e-143	90.0%	2	P:metabolic process; F:oxidoreductase activity	-	IPR002347 (PRINTS); IPR002198 (PRINTS); IPR002198 (PFAM)
comp19211_c0_seq1	glycoside hydrolase family 95 protein	2745	1	0	87.0%	0	-	-	IPR027414 (PFAM)
comp7079_c0_seq1	transcription factor mads-box	1970	1	5.30611e-112	99.0%	0	-	-	SignalP-TM (SIGNALP_EUK)
comp2740_c0_seq1	hypothetical protein UCRNP2_8261	2761	1	6.32657e-130	84.0%	0	-	-	SignalP-noTM (SIGNALP_EUK); SignalP-TM (SIGNALP_GRAM_POSITIVE); SignalP-noTM (SIGNALP_GRAM_NEGATIVE)
comp16844_c0_seq1	adenylate kinase 1 atp binding protein	1284	1	5.95252e-99	80.0%	4	P:phosphorylation; P:nucleobase-containing compound metabolic process; F:nucleobase-containing compound kinase activity; F:ATP binding	-	IPR000850 (PRINTS); PF00406 (PFAM); IPR000850 (HAMAP)
comp3089_c0_seq1	hypothetical protein SETTUDRAFT_91555	1554	1	0	83.0%	4	F:flavin adenine dinucleotide binding; P:oxidation-reduction process; F:UDP-N-acetylmuramate dehydrogenase activity; P:amino sugar metabolic process	(1.1) Acting on the CH-OH group of donors	IPR012951 (PFAM); IPR006094 (PFAM)
comp10219_c0_seq1	6-phosphogluconate decarboxylating protein	1895	1	0	92.0%	0	-	-	no IPS match
comp7410_c0_seq1	hypothetical protein MPH_05132	1844	1	7.20485e-23	67.0%	0	-	-	SignalP-noTM (SIGNALP_EUK); SignalP-TM (SIGNALP_GRAM_POSITIVE); SignalP-noTM (SIGNALP_GRAM_NEGATIVE); TMhelix (TMHMM)
comp6194_c0_seq16	hypothetical protein UCRNP2_3151	1540	1	4.44363e-11	62.0%	0	-	-	no IPS match
comp10974_c0_seq1	hypothetical protein NECHADRAFT_82406	1609	1	0	79.0%	2	P:oxidation-reduction process; F:oxidoreductase activity	-	IPR003042 (PRINTS); IPR002938 (PFAM)
comp7177_c0_seq1	hypothetical protein V490_07954 partial	1824	1	1.1745e-13	52.0%	0	-	-	no IPS match
comp4744_c0_seq1	hypothetical protein V496_02900	3277	1	1.30398e-43	51.0%	3	F:ATP binding; P:protein phosphorylation; F:protein kinase activity	-	IPR000719 (PFAM)
comp9947_c0_seq1	hypothetical protein MPH_11949	3229	1	4.54996e-72	72.0%	0	-	-	no IPS match
comp1788_c0_seq2	atpase aaa-type core	2613	1	4.09311e-139	79.0%	0	-	-	no IPS match
comp6075_c0_seq2	hypothetical protein MPH_06874	3253	1	3.36811e-63	87.0%	0	-	-	no IPS match
comp9334_c0_seq1	chitin synthase	4047	1	0	94.0%	2	F:chitin synthase activity; P:chitin biosynthetic process	(2.4) Glycosyltransferases	IPR004834 (PFAM); IPR013616 (PFAM); PF13632 (PFAM); TMhelix (TMHMM); TMhelix (TMHMM); TMhelix (TMHMM); TMhelix (TMHMM); TMhelix (TMHMM); TMhelix (TMHMM); TMhelix (TMHMM)
comp5898_c0_seq1	hypothetical protein MPH_00573	7080	1	0	83.0%	0	-	-	SignalP-noTM (SIGNALP_EUK)
comp6502_c0_seq1	hypothetical protein MPH_10336	11939	1	0	75.0%	0	-	-	SignalP-noTM (SIGNALP_EUK)
comp7172_c0_seq1	alpha beta hydrolase fold-1	1502	1	1.37756e-150	88.0%	0	-	-	no IPS match
comp2599_c0_seq1	mannose-6-phosphate receptor binding protein	3264	1	1.12759e-140	83.0%	0	-	-	IPR018939 (PFAM); TMhelix (TMHMM)
comp1752_c0_seq2	btb poz domain protein	1402	1	2.2442e-39	58.0%	0	-	-	no IPS match
comp4140_c0_seq1	hypothetical protein PTT_20173	4644	1	1.54143e-58	41.0%	4	P:metal ion transport; C:membrane; F:metal ion transmembrane transporter activity; P:transmembrane transport	-	IPR002523 (PFAM); TMhelix (TMHMM); TMhelix (TMHMM)
comp30011_c0_seq1	Helicase	2677	1	0	81.0%	0	-	-	no IPS match
comp1962_c0_seq2	---NA---	743	0			0	-	-	no IPS match
comp4295_c0_seq1	monooxygenase protein	1416	1	0	90.0%	0	-	-	TMhelix (TMHMM)
comp5974_c1_seq1	short-chain dehydrogenase reductase family protein	1782	1	1.20826e-134	82.0%	2	F:oxidoreductase activity; P:metabolic process	-	IPR002347 (PRINTS); IPR002198 (PFAM)
comp38378_c0_seq1	carbohydrate-binding module family 50 protein	1673	1	7.90378e-90	51.0%	0	-	-	IPR018392 (PFAM)
comp9531_c0_seq1	endopolygalacturonase protein	1835	1	1.16499e-142	88.0%	3	F:polygalacturonase activity; P:starch metabolic process; P:sucrose metabolic process	(3.2) Glycosylases	IPR000743 (PFAM); SignalP-noTM (SIGNALP_EUK); SignalP-noTM (SIGNALP_GRAM_NEGATIVE); SignalP-TM (SIGNALP_GRAM_POSITIVE)
comp14933_c0_seq1	hypothetical protein GLAREA_13032	5053	1	5.44138e-84	46.0%	0	-	-	PF05729 (PFAM); TMhelix (TMHMM)
comp4363_c1_seq1	glycoside hydrolase family 43	860	1	5.86064e-170	92.0%	0	-	-	no IPS match
comp29833_c0_seq1	galactose-binding domain-like protein	920	1	0	91.0%	0	-	-	no IPS match
comp12793_c0_seq1	extracellular aldonolactonase protein	2571	1	0	89.0%	0	-	-	no IPS match
comp1793_c0_seq1	nad dependent epimerase dehydratase family protein	1401	1	1.30579e-120	91.0%	0	-	-	no IPS match
comp5878_c0_seq1	snf2-related protein	8536	1	0	82.0%	4	F:DNA binding; F:ATP binding; F:protein binding; F:zinc ion binding	-	IPR000330 (PFAM); IPR001841 (PFAM)
comp4555_c0_seq1	cytochrome c oxidase assembly protein	1228	1	1.69957e-50	87.0%	0	-	-	no IPS match
comp9969_c0_seq1	alcohol dehydrogenase superfamily zinc-containing	1615	1	6.39857e-94	66.0%	0	-	-	PF13602 (PFAM)
comp8533_c0_seq1	pfs domain protein	1702	1	2.38108e-93	66.0%	2	P:nucleoside metabolic process; F:catalytic activity	-	IPR000845 (PFAM)
comp8268_c0_seq1	heterokaryon incompatibility	4375	1	1.30223e-163	57.0%	0	-	-	SignalP-noTM (SIGNALP_EUK); TMhelix (TMHMM)
comp1984_c0_seq2	glyoxalase bleomycin resistance protein dioxygenase protein	2542	1	0	73.0%	0	-	-	no IPS match
comp22840_c0_seq1	nad dependent epimerase dehydratase protein	1239	1	1.27202e-104	79.0%	0	-	-	no IPS match
comp5592_c0_seq7	hypothetical protein MPH_02117	2849	1	4.30804e-66	88.0%	0	-	-	PF13324 (PFAM)
comp22097_c0_seq1	atpase aaa+ type core	591	1	6.31914e-41	76.0%	0	-	-	no IPS match
comp29032_c0_seq1	Catalase	2150	1	0	96.0%	0	-	-	no IPS match
comp2350_c0_seq1	dna ligase atp-dependent	3334	1	0	93.0%	0	-	-	no IPS match
comp4547_c0_seq2	gnat family protein	1722	1	8.33528e-27	82.0%	0	-	-	no IPS match
comp3930_c1_seq1	hypothetical protein	2314	1	8.61867e-33	49.0%	2	F:metal ion binding; F:nucleic acid binding	-	IPR020683 (PFAM)
comp9938_c0_seq1	Helicase	5199	1	0	93.0%	2	F:ATP binding; F:nucleic acid binding	-	IPR004179 (PFAM); IPR011545 (PFAM); IPR001650 (PFAM)
comp11490_c0_seq1	hypothetical protein UCRNP2_1958	1777	1	1.68484e-107	89.0%	0	-	-	SignalP-noTM (SIGNALP_EUK); SignalP-TM (SIGNALP_GRAM_POSITIVE); SignalP-noTM (SIGNALP_GRAM_NEGATIVE)
comp22623_c0_seq1	hypothetical protein UCRNP2_3073	1297	1	2.4507e-06	61.0%	0	-	-	no IPS match
comp4861_c1_seq1	---NA---	975	0			0	-	-	no IPS match
comp7482_c0_seq1	---NA---	3558	0			0	-	-	no IPS match
comp9432_c0_seq1	hypothetical protein V496_04663	2750	1	0	79.0%	1	F:carbon-nitrogen ligase activity with glutamine as amido-N-donor	-	IPR000120 (PFAM); SignalP-TM (SIGNALP_GRAM_POSITIVE); SignalP-noTM (SIGNALP_GRAM_NEGATIVE); SignalP-noTM (SIGNALP_EUK)
comp9346_c0_seq1	dehydrogenase reductase sdr family member 8 precursor protein	1398	1	1.43967e-164	79.0%	0	-	-	no IPS match
comp5340_c0_seq1	beta-glucosidase 1 protein	4381	1	0	96.0%	2	F:hydrolase activity hydrolyzing O-glycosyl compounds; P:carbohydrate metabolic process	-	IPR001764 (PRINTS); IPR001764 (PFAM); IPR002772 (PFAM); IPR026891 (PFAM); SignalP-noTM (SIGNALP_EUK); SignalP-noTM (SIGNALP_GRAM_NEGATIVE); SignalP-TM (SIGNALP_GRAM_POSITIVE)
comp5118_c0_seq1	hypothetical protein MPH_06234	3383	1	2.00478e-36	77.0%	0	-	-	no IPS match
comp10045_c0_seq1	zinc finger c2h2-type protein	4634	1	0	82.0%	0	-	-	no IPS match
comp1477_c0_seq1	hypothetical protein MPH_03935	1616	1	4.93796e-147	75.0%	0	-	-	no IPS match
comp1565_c0_seq1	hypothetical protein MPH_05443	3604	1	0	62.0%	5	P:phosphorylation; P:phosphorelay signal transduction system; C:membrane; F:phosphorelay sensor kinase activity; C:protein histidine kinase complex	(2.7) Transferring phosphorous-containing groups	IPR004358 (PRINTS); IPR003594 (PFAM); IPR001789 (PFAM); IPR003661 (PFAM)
comp11710_c0_seq1	hypothetical protein MPH_09891	3264	1	0	89.0%	0	-	-	SignalP-TM (SIGNALP_GRAM_POSITIVE); SignalP-noTM (SIGNALP_GRAM_NEGATIVE); SignalP-noTM (SIGNALP_EUK)
comp4999_c0_seq1	fad binding domain-containing protein	3335	1	1.22913e-98	73.0%	0	-	-	no IPS match
comp6184_c0_seq1	deoxyribodipyrimidine photo-lyase protein	3365	1	0	90.0%	0	-	-	no IPS match
comp6697_c0_seq1	hypothetical protein MPH_12080	1208	1	1.23346e-99	95.0%	0	-	-	SignalP-noTM (SIGNALP_GRAM_NEGATIVE); SignalP-noTM (SIGNALP_EUK); SignalP-TM (SIGNALP_GRAM_POSITIVE)
comp11451_c0_seq1	cytochrome p450	844	1	6.68648e-169	96.0%	2	P:metabolic process; F:oxidoreductase activity	-	IPR002347 (PRINTS); IPR002198 (PRINTS); IPR002198 (PFAM)
comp5755_c0_seq2	glycoside hydrolase family 32 protein	4149	1	0	91.0%	0	-	-	PF13854 (PFAM); SignalP-TM (SIGNALP_GRAM_POSITIVE); SignalP-noTM (SIGNALP_EUK); SignalP-noTM (SIGNALP_GRAM_NEGATIVE); TMhelix (TMHMM)
comp10910_c0_seq1	hypothetical protein ARB_05024	1012	1	7.50891e-63	61.0%	0	-	-	no IPS match
comp4616_c0_seq2	hypothetical protein MPH_09288	1474	1	2.42123e-166	76.0%	2	F:hydrolase activity acting on ester bonds; P:lipid metabolic process	-	IPR001087 (PFAM); SignalP-noTM (SIGNALP_EUK)
comp5972_c0_seq1	hypothetical protein MPH_10135	1288	1	2.10825e-33	50.0%	0	-	-	no IPS match
comp6737_c0_seq1	---NA---	386	0			0	-	-	no IPS match
comp2995_c0_seq1	---NA---	2147	0			0	-	-	no IPS match
comp12572_c0_seq1	glycoside hydrolase family 16	1234	1	2.01129e-130	86.0%	2	P:carbohydrate metabolic process; F:hydrolase activity hydrolyzing O-glycosyl compounds	-	IPR000757 (PFAM); SignalP-TM (SIGNALP_GRAM_POSITIVE); SignalP-noTM (SIGNALP_EUK); SignalP-noTM (SIGNALP_GRAM_NEGATIVE)
comp7063_c0_seq1	cell surface protein	2216	1	3.44494e-30	92.0%	0	-	-	no IPS match
comp13591_c0_seq1	hypothetical protein V494_07367	833	1	1.36851e-66	62.0%	0	-	-	no IPS match
comp2133_c0_seq2	amino acid transporter protein	4326	1	0	91.0%	0	-	-	no IPS match
comp11495_c0_seq1	lipase gdsl	2287	1	0	90.0%	2	P:lipid metabolic process; F:hydrolase activity acting on ester bonds	-	IPR001087 (PFAM); SignalP-noTM (SIGNALP_GRAM_NEGATIVE); SignalP-TM (SIGNALP_GRAM_POSITIVE); SignalP-noTM (SIGNALP_EUK)
comp9820_c0_seq1	hypothetical protein MPH_08583	2187	1	0	74.0%	0	-	-	TMhelix (TMHMM); TMhelix (TMHMM); TMhelix (TMHMM); TMhelix (TMHMM)
comp10724_c0_seq1	---NA---	513	0			0	-	-	no IPS match
comp14303_c0_seq1	peptidase s8 s53 subtilisin kexin sedolisin	1930	1	3.99635e-123	72.0%	0	-	-	no IPS match
comp6389_c1_seq2	peptidase m43 pregnancy-associated plasma-a	1837	1	4.30962e-55	80.0%	0	-	-	no IPS match
comp6933_c0_seq1	hypothetical protein MPH_06534	4917	1	1.00343e-64	67.0%	3	P:protein phosphorylation; F:ATP binding; F:protein kinase activity	-	IPR010730 (PFAM); IPR000719 (PFAM)
comp6612_c0_seq1	poly polymerase 2 adp-ribosyltransferase 2 protein	5053	1	0	73.0%	2	F:NAD+ ADP-ribosyltransferase activity; P:protein ADP-ribosylation	(2.4) Glycosyltransferases	IPR008893 (PFAM); IPR004102 (PFAM); IPR001357 (PFAM); IPR012317 (PFAM)
comp5012_c0_seq2	smr domain-containing protein	2216	1	3.34283e-135	84.0%	0	-	-	IPR013899 (PFAM); IPR002625 (PFAM)
comp6041_c0_seq9	transcription factor fungi	4361	1	0	69.0%	2	C:integral to membrane; P:transmembrane transport	-	IPR011701 (PFAM); TMhelix (TMHMM); TMhelix (TMHMM); TMhelix (TMHMM); TMhelix (TMHMM); TMhelix (TMHMM); TMhelix (TMHMM); TMhelix (TMHMM); TMhelix (TMHMM); TMhelix (TMHMM); TMhelix (TMHMM); TMhelix (TMHMM); TMhelix (TMHMM)
comp9212_c0_seq1	cell wall galactomannoprotein	1334	1	4.63378e-75	87.0%	0	-	-	IPR021054 (PFAM); SignalP-TM (SIGNALP_GRAM_POSITIVE); SignalP-noTM (SIGNALP_EUK); SignalP-noTM (SIGNALP_GRAM_NEGATIVE)
comp13568_c0_seq1	pectinesterase family protein	1387	1	5.03066e-138	80.0%	6	F:pectinesterase activity; P:cell wall modification; F:aspartyl esterase activity; C:cell wall; P:starch metabolic process; P:sucrose metabolic process	(3.1) Acting on ester bonds	no IPS match
comp11287_c0_seq1	o-methyltransferase family 2 protein	2376	1	0	83.0%	1	F:O-methyltransferase activity	(2.1) Transferring one-carbon groups	IPR001077 (PFAM)
comp11099_c0_seq1	hypothetical protein S40285_06407	2417	1	4.41041e-62	50.0%	0	-	-	IPR010730 (PFAM)
comp20072_c0_seq1	rta1 domain protein	1199	1	8.57705e-75	72.0%	2	P:response to stress; C:integral to membrane	-	IPR007568 (PFAM); TMhelix (TMHMM); TMhelix (TMHMM); TMhelix (TMHMM); TMhelix (TMHMM); TMhelix (TMHMM); TMhelix (TMHMM); TMhelix (TMHMM)
comp1499_c0_seq2	Amidase	2553	1	0	84.0%	0	-	-	no IPS match
comp1372_c0_seq1	hypothetical protein UCRNP2_8350	301	1	1.38168e-26	85.0%	0	-	-	no IPS match
comp4732_c0_seq1	hypothetical protein UCRNP2_4674	3108	1	1.6653e-30	71.0%	0	-	-	no IPS match
comp12398_c0_seq1	---NA---	2642	0			0	-	-	SignalP-TM (SIGNALP_GRAM_POSITIVE); SignalP-noTM (SIGNALP_EUK)
comp3449_c0_seq1	zinc finger gata-type protein	1199	1	2.68682e-45	59.0%	6	F:sequence-specific DNA binding; P:regulation of transcription DNA-dependent; F:zinc ion binding; F:sequence-specific DNA binding transcription factor activity; C:transcription factor complex; P:regulation of transcription DNA-dependent	-	IPR000679 (PRINTS); IPR000679 (PFAM)
comp4556_c1_seq1	zinc finger c2h2-type protein	2098	1	0	95.0%	0	-	-	PF13894 (PFAM)
comp10234_c0_seq1	hypothetical protein SETTUDRAFT_168944	987	1	1.02496e-23	47.0%	0	-	-	IPR020683 (PFAM)
comp3575_c0_seq1	short-chain dehydrogenase reductase sdr	1583	1	4.40699e-88	69.0%	2	F:oxidoreductase activity; P:metabolic process	-	IPR002347 (PRINTS); IPR002198 (PFAM)
comp2926_c0_seq1	exon junction complex pym	2625	1	3.26886e-32	88.0%	0	-	-	no IPS match
comp7352_c0_seq1	beta- -glucan-binding protein	2475	1	0	95.0%	2	F:hydrolase activity hydrolyzing O-glycosyl compounds; P:carbohydrate metabolic process	-	IPR000757 (PFAM); TMhelix (TMHMM)
comp8847_c0_seq1	conserved hypothetical protein	1504	1	8.99547e-22	54.0%	0	-	-	no IPS match
comp19638_c0_seq1	unnamed protein product	1817	1	7.12694e-08	40.0%	3	F:molecular_function; P:biological_process; C:cellular_component	-	no IPS match
comp9925_c0_seq1	unnamed protein product	1773	1	1.0893e-54	64.0%	0	-	-	TMhelix (TMHMM)
comp5761_c0_seq2	glycoside hydrolase family 31 protein	2551	1	0	96.0%	2	P:carbohydrate metabolic process; F:hydrolase activity hydrolyzing O-glycosyl compounds	-	IPR025887 (PFAM); IPR000322 (PFAM)
comp18435_c0_seq1	hypothetical protein FOVG_19360	729	1	3.051e-21	58.0%	0	-	-	no IPS match
comp8788_c0_seq1	cytochrome p450	2183	1	2.32439e-89	87.0%	1	F:heme binding	-	IPR001199 (PFAM)
comp2664_c0_seq1	l-ascorbate oxidase protein	4309	1	5.50163e-177	70.0%	1	F:protein binding	-	IPR001810 (PFAM)
comp7026_c0_seq1	spherulation-specific family 4	1284	1	2.10699e-99	75.0%	0	-	-	no IPS match
comp15688_c0_seq1	fad linked oxidase	1954	1	0	94.0%	0	-	-	no IPS match
comp8282_c0_seq1	hypothetical protein MPH_11950	2749	1	0	90.0%	2	P:transport; C:integral to membrane	-	IPR009262 (PFAM); TMhelix (TMHMM); TMhelix (TMHMM); TMhelix (TMHMM); TMhelix (TMHMM); TMhelix (TMHMM); TMhelix (TMHMM); TMhelix (TMHMM); TMhelix (TMHMM); TMhelix (TMHMM); TMhelix (TMHMM)
comp1858_c0_seq1	hypothetical protein MGYG_08226	1413	1	3.23771e-79	65.0%	0	-	-	TMhelix (TMHMM); TMhelix (TMHMM); TMhelix (TMHMM); TMhelix (TMHMM); TMhelix (TMHMM); TMhelix (TMHMM); TMhelix (TMHMM)
comp6601_c0_seq1	cytochrome p450	4639	1	0	91.0%	4	F:heme binding; F:oxidoreductase activity acting on paired donors with incorporation or reduction of molecular oxygen; P:oxidation-reduction process; F:iron ion binding	-	IPR019791 (PRINTS); IPR019791 (PFAM); IPR001128 (PFAM)
comp4866_c0_seq1	hypothetical protein V494_05802	1352	1	1.3202e-109	79.0%	2	P:carbohydrate metabolic process; F:hydrolase activity hydrolyzing O-glycosyl compounds	-	IPR001547 (PFAM)
comp10455_c0_seq1	sugar inositol transporter	2097	1	0	94.0%	3	P:transmembrane transport; C:integral to membrane; F:transmembrane transporter activity	-	IPR005828 (PFAM); TMhelix (TMHMM); TMhelix (TMHMM); TMhelix (TMHMM); TMhelix (TMHMM); TMhelix (TMHMM); TMhelix (TMHMM); TMhelix (TMHMM); TMhelix (TMHMM); TMhelix (TMHMM); TMhelix (TMHMM); TMhelix (TMHMM); TMhelix (TMHMM)
comp8712_c0_seq1	aspartyl asparaginyl-trna synthetase class iib	2210	1	0	96.0%	0	-	-	SignalP-TM (SIGNALP_GRAM_POSITIVE)
comp15218_c0_seq1	hypothetical protein MYCFIDRAFT_63014	1011	1	3.37321e-69	64.0%	2	P:tRNA splicing via endonucleolytic cleavage and ligation; F:transferase activity transferring phosphorus-containing groups	-	IPR002745 (PFAM)
comp12385_c0_seq1	---NA---	821	0			0	-	-	no IPS match
comp6006_c0_seq1	cytochrome p450 protein	2514	1	1.05847e-133	72.0%	0	-	-	no IPS match
comp13731_c0_seq1	imidazole glycerol phosphate synthase hishf protein	2093	1	0	93.0%	0	-	-	no IPS match
comp6539_c0_seq1	exosome complex subunit rrp46 protein	4649	1	1.05364e-104	89.0%	0	-	-	IPR001247 (PFAM)
comp7603_c0_seq1	methyltransferase type 11	3138	1	2.10167e-168	85.0%	0	-	-	SignalP-TM (SIGNALP_GRAM_POSITIVE); SignalP-noTM (SIGNALP_GRAM_NEGATIVE); SignalP-noTM (SIGNALP_EUK); TMhelix (TMHMM)
comp4338_c0_seq2	zinc finger ring-type protein	2509	1	2.83961e-63	79.0%	0	-	-	no IPS match
comp7123_c0_seq1	glycoside hydrolase family 1	4043	1	0	94.0%	0	-	-	no IPS match
comp7888_c0_seq1	glycerol protein	1342	1	0	94.0%	0	-	-	TMhelix (TMHMM)
comp2208_c0_seq1	hypothetical protein MPH_13123	1243	1	2.56462e-71	94.0%	0	-	-	SignalP-noTM (SIGNALP_GRAM_NEGATIVE); SignalP-noTM (SIGNALP_EUK); SignalP-TM (SIGNALP_GRAM_POSITIVE)
comp16592_c0_seq1	---NA---	796	0			0	-	-	SignalP-noTM (SIGNALP_EUK); SignalP-noTM (SIGNALP_GRAM_NEGATIVE)
comp6725_c0_seq1	glucan -alpha- protein	3284	1	0	90.0%	0	-	-	IPR020683 (PFAM)
comp5853_c1_seq1	endo- -beta-mannosidase protein	2264	1	0	93.0%	2	F:hydrolase activity hydrolyzing O-glycosyl compounds; P:carbohydrate metabolic process	-	IPR001547 (PFAM); SignalP-noTM (SIGNALP_EUK); SignalP-TM (SIGNALP_GRAM_POSITIVE)
comp6826_c0_seq1	c6 transcription factor protein	3216	1	0	99.0%	0	-	-	no IPS match
comp9787_c0_seq1	hypothetical protein MPH_04560	1759	1	0	99.0%	0	-	-	no IPS match
comp4543_c0_seq4	ring finger domain protein	1712	1	3.99037e-88	85.0%	0	-	-	no IPS match
comp2220_c0_seq1	short-chain dehydrogenase reductase sdr	1599	1	1.12581e-119	79.0%	0	-	-	no IPS match
comp10657_c0_seq1	hypothetical protein AURDEDRAFT_147021	966	1	5.98789e-98	74.0%	0	-	-	no IPS match
comp7126_c0_seq1	arrestin (or s-antigen) n-terminal domain protein	2768	1	0	95.0%	0	-	-	IPR024391 (PFAM)
comp9277_c0_seq1	pth11-like integral membrane protein	2043	1	0	84.0%	0	-	-	TMhelix (TMHMM); TMhelix (TMHMM); TMhelix (TMHMM); TMhelix (TMHMM); TMhelix (TMHMM); TMhelix (TMHMM); TMhelix (TMHMM)
comp11843_c0_seq1	hypothetical protein MPH_09172	1552	1	1.4057e-145	87.0%	0	-	-	no IPS match
comp6825_c0_seq1	cell wall protein	1829	1	6.58137e-77	88.0%	0	-	-	no IPS match
comp3989_c0_seq1	hypothetical protein W97_05028	2078	1	9.78873e-67	52.0%	0	-	-	IPR020683 (PFAM)
comp5269_c0_seq4	cupin -type	2375	1	2.1005e-127	85.0%	0	-	-	no IPS match
comp5994_c1_seq4	---NA---	2642	0			0	-	-	no IPS match
comp1936_c0_seq1	Pc21g22880	2801	1	9.08856e-09	42.0%	0	-	-	PF13637 (PFAM); SignalP-noTM (SIGNALP_EUK); SignalP-noTM (SIGNALP_GRAM_NEGATIVE)
comp6666_c0_seq1	hypothetical protein CIMG_06183	1882	1	9.14728e-157	66.0%	0	-	-	no IPS match
comp7623_c0_seq1	ras-like guanine nucleotide exchange factor	4900	1	0	91.0%	4	F:guanyl-nucleotide exchange factor activity; C:intracellular; P:regulation of small GTPase mediated signal transduction; P:regulation of GTPase activity	-	IPR001895 (PFAM); IPR000651 (PFAM)
comp4748_c0_seq2	hypothetical protein CFIO01_10209	5431	1	2.98291e-115	49.0%	0	-	-	TMhelix (TMHMM)
comp2631_c0_seq1	hypothetical protein MPH_10021	2383	1	0	87.0%	3	P:oxidation-reduction process; F:NAD binding; F:oxidoreductase activity acting on the CH-OH group of donors NAD or NADP as acceptor	-	IPR006140 (PFAM); IPR006139 (PFAM)
comp1695_c0_seq1	reverse transcriptase	2661	1	0	82.0%	0	-	-	IPR000477 (PFAM)
comp4183_c0_seq1	hypothetical protein UCRNP2_8366	777	1	8.25901e-39	88.0%	0	-	-	SignalP-TM (SIGNALP_GRAM_POSITIVE)
comp3990_c0_seq1	cytochrome p450 protein	1398	1	0	78.0%	4	F:oxidoreductase activity acting on paired donors with incorporation or reduction of molecular oxygen; F:heme binding; F:iron ion binding; P:oxidation-reduction process	-	IPR002401 (PRINTS); IPR001128 (PRINTS); IPR001128 (PFAM)
comp31588_c0_seq1	hypothetical protein MPH_11543	1160	1	0	94.0%	3	P:oxidation-reduction process; F:NAD binding; F:oxidoreductase activity acting on the CH-OH group of donors NAD or NADP as acceptor	-	IPR006140 (PFAM); IPR006139 (PFAM)
comp28797_c0_seq1	hypothetical protein UCRNP2_7889	930	1	1.52282e-133	86.0%	0	-	-	no IPS match
comp4058_c0_seq3	ubiquinone biosynthesis protein coq7 protein	1780	1	1.26231e-136	97.0%	0	-	-	no IPS match
comp12976_c0_seq1	gpi-anchored cell wall protein	1326	1	1.57909e-85	75.0%	0	-	-	no IPS match
comp9445_c0_seq1	putative protein of unknown function DUF2235 protein	2248	1	0	64.0%	0	-	-	IPR018712 (PFAM)
comp61703_c0_seq1	glycoside hydrolase family 28	1375	1	0	87.0%	3	F:polygalacturonase activity; P:starch metabolic process; P:sucrose metabolic process	(3.2) Glycosylases	IPR000743 (PFAM); SignalP-noTM (SIGNALP_EUK)
comp6262_c0_seq4	c6 finger domain protein	2859	1	1.73132e-150	72.0%	4	F:sequence-specific DNA binding RNA polymerase II transcription factor activity; C:nucleus; F:zinc ion binding; P:regulation of transcription DNA-dependent	-	IPR001138 (PFAM)
comp7208_c0_seq1	oxidoreductase fad nad -binding protein	735	1	3.501e-86	82.0%	2	F:oxidoreductase activity; P:oxidation-reduction process	-	IPR001834 (PRINTS); IPR001433 (PFAM); IPR008333 (PFAM); TMhelix (TMHMM)
comp1386_c0_seq1	putative protein of unknown function DUF1741 protein	2194	1	1.14765e-16	43.0%	0	-	-	no IPS match
comp4243_c0_seq1	---NA---	863	0			0	-	-	no IPS match
comp14669_c0_seq1	uncharacterized protein FFUJ_00026	1078	1	7.03226e-88	83.0%	1	C:membrane	-	IPR008253 (PFAM); TMhelix (TMHMM); TMhelix (TMHMM); TMhelix (TMHMM); TMhelix (TMHMM)
comp5837_c0_seq1	hypothetical protein MPH_00264	5000	1	0	84.0%	0	-	-	no IPS match
comp3475_c0_seq1	ankyrin repeat protein	2273	1	1.1259e-123	55.0%	2	F:catalytic activity; P:nucleoside metabolic process	-	PF05729 (PFAM); IPR000845 (PFAM)
comp3016_c0_seq1	hypothetical protein MPH_12131	2779	1	1.16748e-47	67.0%	0	-	-	no IPS match
comp26140_c0_seq1	hypothetical protein TRIATDRAFT_315888	959	1	9.12117e-45	55.0%	0	-	-	no IPS match
comp9551_c0_seq1	glycoside hydrolase family 3 protein	3147	1	0	94.0%	0	-	-	no IPS match
comp1842_c0_seq2	hypothetical protein MPH_10307	1357	1	1.56528e-47	50.0%	0	-	-	TMhelix (TMHMM); TMhelix (TMHMM); TMhelix (TMHMM); TMhelix (TMHMM); TMhelix (TMHMM); TMhelix (TMHMM); TMhelix (TMHMM)
comp14535_c0_seq1	rta-like protein	2357	1	9.30121e-69	62.0%	0	-	-	no IPS match
comp9248_c0_seq1	hypothetical protein MPH_07241	3995	1	0	93.0%	1	F:protein binding	-	IPR004328 (PFAM); IPR025304 (PFAM)
comp5609_c0_seq3	hypothetical protein MPH_04774 partial	3460	1	1.02444e-59	57.0%	0	-	-	no IPS match
comp19677_c0_seq1	---NA---	546	0			0	-	-	no IPS match
comp13291_c0_seq1	major facilitator superfamily	4398	1	5.15354e-122	78.0%	0	-	-	IPR029130 (PFAM)
comp15870_c0_seq1	hypothetical protein UCRNP2_6924	754	1	5.37254e-06	54.0%	0	-	-	SignalP-noTM (SIGNALP_GRAM_NEGATIVE); SignalP-TM (SIGNALP_GRAM_POSITIVE); TMhelix (TMHMM)
comp1479_c0_seq1	gnat family n-acetyltransferase protein	924	1	2.28761e-79	82.0%	0	-	-	no IPS match
comp15257_c0_seq1	hypothetical protein V495_02227	1652	1	1.6687e-10	38.0%	0	-	-	no IPS match
comp6660_c0_seq1	endoplasmic reticulum protein	2427	1	7.36472e-145	96.0%	1	C:integral to membrane	-	IPR005344 (PFAM); TMhelix (TMHMM); TMhelix (TMHMM); TMhelix (TMHMM); TMhelix (TMHMM)
comp24001_c0_seq1	f-box domain cyclin-like protein	1094	1	1.38215e-20	57.0%	1	F:protein binding	-	IPR001810 (PFAM)
comp24663_c0_seq1	hypothetical protein O988_08477	4978	1	9.79757e-140	62.0%	4	F:protein binding; F:ATP binding; F:protein kinase activity; P:protein phosphorylation	-	IPR002110 (PRINTS); IPR000719 (PFAM); IPR020683 (PFAM); IPR012475 (PFAM)
comp4772_c0_seq1	hypothetical protein MPH_01276	1405	1	4.84737e-93	81.0%	0	-	-	no IPS match
comp6369_c0_seq6	hypothetical protein MPH_06337	11264	1	0	85.0%	0	-	-	IPR012535 (PFAM)
comp13164_c0_seq1	apo9 cpo9 protein	1543	1	0	84.0%	3	F:peroxidase activity; P:peroxidase reaction; P:response to oxidative stress	(1.1) Acting on the CH-OH group of donors	IPR000028 (PFAM); SignalP-noTM (SIGNALP_EUK); TMhelix (TMHMM); TMhelix (TMHMM)
comp13889_c0_seq1	hypothetical protein MPH_06674	1393	1	5.43654e-53	59.0%	0	-	-	no IPS match
comp6197_c0_seq12	hypothetical protein UCRNP2_4409	4930	1	5.38936e-33	82.0%	0	-	-	no IPS match
comp15147_c0_seq1	arabinogalactan endo- -beta-galactosidase protein	2445	1	0	93.0%	2	F:glucosidase activity; P:carbohydrate metabolic process	(3.2) Glycosylases	IPR011683 (PFAM); SignalP-TM (SIGNALP_EUK); TMhelix (TMHMM); TMhelix (TMHMM)
comp7784_c0_seq1	Oxidoreductase	1712	1	0	99.0%	1	F:oxidoreductase activity	-	IPR000683 (PFAM)
comp12527_c0_seq1	major allergen alt protein	686	1	2.91604e-77	88.0%	0	-	-	TMhelix (TMHMM)
comp18097_c0_seq1	hypothetical protein MPH_03979	1106	1	1.15319e-91	78.0%	0	-	-	no IPS match
comp2364_c0_seq1	vps51 vps67	2698	1	0	83.0%	0	-	-	no IPS match
comp10050_c0_seq1	chitin-binding type 1	3846	1	2.06971e-161	61.0%	2	P:carbohydrate metabolic process; F:hydrolase activity hydrolyzing O-glycosyl compounds	-	PR01217 (PRINTS); IPR001223 (PFAM)
comp8211_c0_seq1	hypothetical protein PTT_11690	1530	1	0	87.0%	2	P:oxidation-reduction process; F:oxidoreductase activity	-	IPR002347 (PRINTS); IPR002198 (PFAM)
comp4325_c0_seq1	alcohol dehydrogenase protein	5233	1	0	95.0%	3	P:oxidation-reduction process; F:oxidoreductase activity; F:zinc ion binding	-	IPR013154 (PFAM); IPR013149 (PFAM)
comp7421_c0_seq1	1-phosphatidylinositol- -bisphosphate phosphodiesterase protein	5536	1	0	89.0%	5	P:intracellular signal transduction; F:phosphatidylinositol phospholipase C activity; P:intracellular signal transduction; P:phospholipid catabolic process; P:diacylglycerol metabolic process	(3.1) Acting on ester bonds	IPR001192 (PRINTS); IPR015359 (PFAM); IPR000909 (PFAM); IPR001711 (PFAM)
comp5485_c0_seq4	peptidase c14 caspase catalytic	3804	1	0	98.0%	0	-	-	no IPS match
comp5704_c0_seq3	hypothetical protein V491_07657	1671	1	2.42318e-37	59.0%	0	-	-	TMhelix (TMHMM); TMhelix (TMHMM)
comp8014_c0_seq1	chitin synthase d protein	3980	1	0	92.0%	0	-	-	no IPS match
comp4978_c0_seq2	short-chain dehydrogenase reductase sdr	1005	1	1.5986e-152	92.0%	2	P:metabolic process; F:oxidoreductase activity	-	IPR002198 (PRINTS); IPR002347 (PRINTS); IPR002198 (PFAM)
comp2900_c0_seq2	duf895 domain membrane protein	3380	1	0	97.0%	2	C:integral to membrane; P:transmembrane transport	-	IPR011701 (PFAM); TMhelix (TMHMM); TMhelix (TMHMM); TMhelix (TMHMM); TMhelix (TMHMM); TMhelix (TMHMM); TMhelix (TMHMM); TMhelix (TMHMM); TMhelix (TMHMM); TMhelix (TMHMM)
comp22169_c0_seq1	hypothetical protein MPH_00177	2211	1	1.05605e-62	56.0%	0	-	-	TMhelix (TMHMM); TMhelix (TMHMM); TMhelix (TMHMM); TMhelix (TMHMM)
comp7014_c0_seq1	Catalase	2412	1	0	91.0%	7	F:catalase activity; P:response to oxidative stress; F:heme binding; P:oxidation-reduction process; P:tryptophan metabolic process; P:peroxidase reaction; P:methane metabolic process	(1.1) Acting on the CH-OH group of donors	IPR018028 (PRINTS); IPR010582 (PFAM); IPR002818 (PFAM); IPR011614 (PFAM)
comp6781_c0_seq1	hypothetical protein FPSE_07667	1115	1	3.70626e-07	49.0%	0	-	-	TMhelix (TMHMM)
comp3054_c0_seq1	Putative protein of unknown function	1493	1	2.83827e-32	51.0%	0	-	-	no IPS match
comp7022_c0_seq1	major allergen alt protein	1057	1	1.06776e-74	90.0%	0	-	-	TMhelix (TMHMM)
comp12291_c0_seq1	hypothetical protein MPH_06234	1061	1	3.07346e-23	64.0%	0	-	-	no IPS match
comp23442_c0_seq1	metalloprotease 1 protein	1316	1	2.78811e-107	74.0%	0	-	-	no IPS match
comp12310_c0_seq1	---NA---	352	0			0	-	-	no IPS match
comp5787_c1_seq3	hypothetical protein MPH_08376	3129	1	4.10828e-150	54.0%	0	-	-	IPR020683 (PFAM); PF05729 (PFAM)
comp6891_c0_seq1	band 7 protein	2025	1	0	94.0%	0	-	-	no IPS match

## Sheet: Cluster4
File_S6 “Global transcriptional analysis suggests Lasiodiplodia theobromae pathogenicity factors involved in modulation of grapevine defensive response”
Marcos Paolinelli-Alfonso1, Jose Manuel Villalobos-Escobedo2, José Fabricio López-Hernández2, Clara Galindo-Sánchez3, Philippe Rolshausen4, Alfredo Heriberto Herrera-Estrella2 and Rufina Hernández-Martínez1
1Centro de Investigación Científica y de Educación Superior de Ensenada. Departamento de Microbiología. Ensenada, Baja California, México.2Laboratorio Nacional de Genómica para la Biodiversidad (LANGEBIO). Centro de Investigación y de Estudios Avanzados del I. P. N. Irapuato, Guanajuato, México.3 Centro de Investigación Científica y de Educación Superior de Ensenada. Departamento de Biotecnología…
Seq. Name	Seq. Description	Seq. Length	#Hits	min. eValue	mean Similarity	#GOs	GOs	Enzyme Codes	InterProScan
comp20655_c0_seq1	hypothetical protein GMDG_06959	1877	1	1.11203e-19	100.0%	0	-	-	no IPS match
comp5310_c0_seq3	biotin lipoyl attachment	1220	1	0	94.0%	0	-	-	IPR003833 (PFAM)
comp24244_c0_seq1	enoyl- mitochondrial	1519	1	1.33388e-143	87.0%	2	F:catalytic activity; P:metabolic process	-	IPR001753 (PFAM)
comp13916_c0_seq1	hypothetical protein SNOG_10288	1959	1	1.37381e-97	55.0%	0	-	-	no IPS match
comp16333_c0_seq1	ketose-bisphosphate aldolase class-ii-like protein	2239	1	0	89.0%	4	F:phosphogluconate dehydrogenase (decarboxylating) activity; P:pentose-phosphate shunt; F:NAD binding; P:D-gluconate metabolic process	(1.1) Acting on the CH-OH group of donors	IPR006115 (PFAM); IPR029154 (PFAM)
comp12863_c0_seq1	amp-dependent synthetase ligase	1964	1	0	87.0%	2	P:metabolic process; F:catalytic activity	-	IPR025110 (PFAM); IPR000873 (PFAM)
comp6461_c0_seq1	protein bli-3 protein	1369	1	2.07438e-109	93.0%	0	-	-	SignalP-noTM (SIGNALP_EUK)
comp1664_c0_seq2	hypothetical protein W97_06533	1775	1	3.69764e-76	65.0%	0	-	-	no IPS match
comp4564_c0_seq3	monooxygenase fad-binding protein	3518	1	3.25289e-180	80.0%	0	-	-	PF13191 (PFAM); IPR007751 (PFAM)
comp6503_c0_seq1	hypothetical protein UCRNP2_5981	1285	1	3.40326e-59	95.0%	0	-	-	no IPS match
comp12382_c0_seq1	short-chain dehydrogenase reductase sdr	1374	1	9.92149e-170	90.0%	2	F:oxidoreductase activity; P:metabolic process	-	IPR002198 (PRINTS); IPR002347 (PRINTS); IPR002198 (PFAM)
comp7061_c0_seq1	alcohol dehydrogenase protein	1590	1	0	95.0%	3	P:oxidation-reduction process; F:oxidoreductase activity; F:zinc ion binding	-	IPR013149 (PFAM); IPR013154 (PFAM)
comp8807_c0_seq1	hypothetical protein MPH_10581	1803	1	5.86121e-115	83.0%	2	F:N-acetyltransferase activity; P:acyl-carrier-protein biosynthetic process	(2.3) Acyltransferases	IPR000182 (PFAM)
comp8156_c0_seq1	acetamidase formamidase	3524	1	0	98.0%	2	F:hydrolase activity acting on carbon-nitrogen (but not peptide) bonds in linear amides; P:nitrogen compound metabolic process	-	IPR004304 (PFAM)
comp7082_c0_seq1	hypothetical protein MPH_03998	4319	1	6.12021e-94	68.0%	0	-	-	TMhelix (TMHMM)
comp12714_c0_seq1	lactam utilization protein lamb	1361	1	3.99684e-156	91.0%	0	-	-	IPR005501 (PFAM)
comp1798_c1_seq1	d-aminopeptidase	2375	1	0	68.0%	0	-	-	no IPS match
comp4584_c0_seq1	hypothetical protein W97_03066	2193	1	0	82.0%	2	F:catalytic activity; P:metabolic process	-	IPR025110 (PFAM); IPR000873 (PFAM)
comp9449_c0_seq1	hypothetical protein MPH_00843	2241	1	1.45503e-143	95.0%	0	-	-	no IPS match
comp6687_c0_seq1	abc1 family protein	2172	1	0	94.0%	0	-	-	PR00411 (PRINTS); PF13738 (PFAM)
comp3903_c0_seq1	hypothetical protein MPH_08078	6641	1	0	95.0%	0	-	-	no IPS match
comp2390_c0_seq1	atpase p-type k mg cd cu zn na ca na h-transporter	5817	1	0	89.0%	5	P:cation transport; F:cation-transporting ATPase activity; C:integral to membrane; F:metal ion binding; F:nucleotide binding	-	IPR001757 (PRINTS); IPR023214 (PFAM); IPR008250 (PFAM); TMhelix (TMHMM); TMhelix (TMHMM); TMhelix (TMHMM); TMhelix (TMHMM); TMhelix (TMHMM); TMhelix (TMHMM)
comp3372_c0_seq2	hypothetical protein	3230	1	1.19196e-89	64.0%	0	-	-	no IPS match
comp9244_c0_seq1	udp-glucuronosyl udp-glucosyltransferase	4407	1	0	85.0%	2	F:transferase activity transferring hexosyl groups; P:lipid glycosylation	-	IPR002213 (PFAM); IPR004276 (PFAM)
comp6505_c0_seq1	had-superfamily hydrolase subfamily iia cecr5	6610	1	0	97.0%	0	-	-	PF13242 (PFAM); IPR006357 (PFAM)
comp9698_c0_seq1	methyltransferase domain-containing protein	1284	1	1.81935e-82	65.0%	0	-	-	no IPS match
comp27366_c0_seq1	hypothetical protein MPH_04190	2071	1	4.71081e-155	74.0%	0	-	-	no IPS match
comp2571_c0_seq2	nadph-dependent methylglyoxal reductase gre2 protein	1708	1	0	95.0%	2	F:coenzyme binding; F:catalytic activity	-	IPR001509 (PFAM)
comp4770_c0_seq3	viral a-type inclusion protein	5677	1	0	91.0%	0	-	-	no IPS match
comp19364_c0_seq1	nonribosomal peptide synthetase 12 protein	2583	1	0	89.0%	0	-	-	no IPS match
comp6019_c0_seq3	hypothetical protein MPH_07830	6179	1	0	90.0%	1	P:signal transduction	-	IPR001849 (PFAM); IPR000198 (PFAM); SignalP-TM (SIGNALP_GRAM_POSITIVE)
comp15370_c0_seq1	hypothetical protein BOTBODRAFT_36529	594	1	1.61371e-24	72.0%	0	-	-	no IPS match
comp5707_c0_seq2	amp-binding enzyme protein	2336	1	8.78587e-122	73.0%	2	P:metabolic process; F:catalytic activity	-	IPR000873 (PFAM)
comp6796_c0_seq1	peptidase a1	5020	1	0	91.0%	1	F:DNA binding	-	IPR017956 (PFAM)
comp28318_c0_seq1	hypothetical protein UCRNP2_3190	984	1	1.25601e-11	63.0%	3	F:structural constituent of cell wall; C:fungal-type cell wall; P:cell wall biogenesis	-	IPR001338 (PFAM); SignalP-noTM (SIGNALP_GRAM_NEGATIVE); SignalP-TM (SIGNALP_GRAM_POSITIVE); TMhelix (TMHMM)
comp1717_c0_seq1	hypothetical protein BDFG_08970	2274	1	8.53499e-82	48.0%	0	-	-	no IPS match
comp16195_c0_seq1	hypothetical protein GALMADRAFT_162481	890	1	6.01721e-05	48.0%	0	-	-	no IPS match
comp4709_c0_seq1	histidine phosphatase superfamily clade-2	1858	1	0	88.0%	3	F:acid phosphatase activity; P:riboflavin metabolic process; P:hexachlorocyclohexane metabolic process	(3.1) Acting on ester bonds	IPR000560 (PFAM); SignalP-noTM (SIGNALP_EUK)
comp6969_c0_seq1	quinone oxidoreductase protein	2912	1	1.96804e-174	93.0%	0	-	-	no IPS match
comp10733_c0_seq1	56kda selenium binding protein	1585	1	0	94.0%	0	-	-	no IPS match
comp10712_c0_seq1	epoxide hydrolase 2 protein	1770	1	0	83.0%	0	-	-	no IPS match
comp6020_c0_seq6	secreted protein	1332	1	1.78663e-79	75.0%	0	-	-	no IPS match
comp3038_c0_seq1	nadh:flavin oxidoreductase nadh oxidase protein	1704	1	0	89.0%	0	-	-	SignalP-TM (SIGNALP_GRAM_POSITIVE)
comp8946_c0_seq1	short chain dehydrogenase protein	1739	1	0	87.0%	2	P:metabolic process; F:oxidoreductase activity	-	IPR002347 (PRINTS); IPR002198 (PFAM)
comp4588_c0_seq1	gle1-like protein	3390	1	9.37782e-159	82.0%	2	C:nuclear pore; P:poly(A)+ mRNA export from nucleus	-	IPR012476 (PFAM)
comp16980_c0_seq1	taurine catabolism dioxygenase	1502	1	0	96.0%	2	F:oxidoreductase activity; P:oxidation-reduction process	-	IPR003819 (PFAM)
comp6859_c0_seq1	general substrate transporter	2052	1	0	94.0%	3	P:transmembrane transport; C:integral to membrane; F:transmembrane transporter activity	-	IPR005828 (PFAM); SignalP-TM (SIGNALP_EUK); TMhelix (TMHMM); TMhelix (TMHMM); TMhelix (TMHMM); TMhelix (TMHMM); TMhelix (TMHMM); TMhelix (TMHMM); TMhelix (TMHMM); TMhelix (TMHMM); TMhelix (TMHMM); TMhelix (TMHMM); TMhelix (TMHMM); TMhelix (TMHMM)
comp7323_c0_seq1	cyclin protein	2855	1	0	87.0%	0	-	-	IPR006671 (PFAM)
comp2603_c0_seq1	carotenoid oxygenase	3980	1	0	85.0%	0	-	-	IPR004294 (PFAM)
comp2425_c0_seq2	atpase aaa+ type core	3448	1	0	88.0%	0	-	-	no IPS match
comp8179_c0_seq1	alcohol dehydrogenase superfamily zinc-containing	1512	1	0	96.0%	3	P:oxidation-reduction process; F:oxidoreductase activity; F:zinc ion binding	-	IPR013154 (PFAM); IPR013149 (PFAM)
comp6995_c0_seq1	hypothetical protein MPH_05938	1395	1	7.48267e-144	93.0%	0	-	-	IPR010686 (PFAM)
comp5087_c1_seq1	---NA---	829	0			0	-	-	no IPS match
comp11952_c0_seq1	phenylacetyl- protein	2379	1	0	94.0%	2	F:catalytic activity; P:metabolic process	-	IPR000873 (PFAM); IPR025110 (PFAM)
comp5767_c1_seq3	alpha beta hydrolase fold protein	1039	1	3.3143e-86	77.0%	2	F:hydrolase activity; P:metabolic process	-	IPR013094 (PFAM)
comp4351_c0_seq1	alpha beta hydrolase fold-1	3163	1	1.91185e-91	71.0%	0	-	-	IPR021858 (PFAM)
comp26603_c0_seq1	sugar transporter stl1 protein	1484	1	0	92.0%	3	F:substrate-specific transmembrane transporter activity; P:transmembrane transport; C:integral to membrane	-	IPR003663 (PRINTS); IPR005828 (PFAM); TMhelix (TMHMM); TMhelix (TMHMM); TMhelix (TMHMM); TMhelix (TMHMM); TMhelix (TMHMM); TMhelix (TMHMM); TMhelix (TMHMM)
comp7703_c0_seq1	cyanate lyase	890	1	7.79479e-106	97.0%	2	P:cyanate metabolic process; F:cyanate hydratase activity	(4.2) Carbon-oxygen lyases	IPR008076 (PRINTS); IPR003712 (PFAM); IPR008076 (HAMAP); SignalP-TM (SIGNALP_GRAM_POSITIVE)
comp6487_c0_seq1	peptide methionine sulfoxide reductase	2035	1	6.50726e-136	97.0%	3	F:peptide-methionine (S)-S-oxide reductase activity; P:oxidation-reduction process; P:cellular protein modification process	(1.8) Acting on a sulfur group of donors; (1.8) Acting on a sulfur group of donors	IPR002569 (PFAM); IPR002569 (HAMAP)
comp6651_c0_seq1	duf636 domain protein	1365	1	3.251e-99	98.0%	2	F:carbon-sulfur lyase activity; P:metabolic process	-	IPR006913 (PFAM)
comp2264_c0_seq1	hypothetical protein MPH_07233	2376	1	1.45336e-108	83.0%	0	-	-	no IPS match
comp4212_c0_seq1	tpa: monocarboxylate transporter	5519	1	3.26947e-145	62.0%	4	P:transmembrane transport; C:integral to membrane; P:metabolic process; F:oxidoreductase activity	-	IPR002227 (PRINTS); IPR002227 (PFAM)
comp5947_c0_seq4	hypothetical protein W97_02317	2275	1	4.08341e-155	80.0%	0	-	-	SignalP-noTM (SIGNALP_GRAM_NEGATIVE); SignalP-TM (SIGNALP_GRAM_POSITIVE); SignalP-noTM (SIGNALP_EUK)
comp1864_c0_seq1	amidohydrolase family protein	1821	1	0	80.0%	1	F:hydrolase activity	-	IPR006680 (PFAM)
comp5724_c0_seq2	6-phosphogluconate dehydrogenase protein	1445	1	5.47773e-107	79.0%	0	-	-	IPR015814 (PFAM)
comp7345_c0_seq1	cytochrome p450 family protein	3555	1	0	88.0%	5	F:iron ion binding; F:heme binding; P:oxidation-reduction process; F:oxidoreductase activity acting on paired donors with incorporation or reduction of molecular oxygen and incorporation of one atom of oxygen; P:electron transport reduced flavin or flavoprotein as one donor	(1.1) Acting on the CH-OH group of donors	IPR001128 (PRINTS); IPR002402 (PRINTS); IPR002974 (PRINTS); IPR001128 (PFAM); TMhelix (TMHMM)
comp15847_c0_seq1	hypothetical protein MPH_01918	1791	1	2.71858e-08	56.0%	0	-	-	SignalP-noTM (SIGNALP_GRAM_NEGATIVE); SignalP-noTM (SIGNALP_EUK); TMhelix (TMHMM)
comp8817_c0_seq1	hypothetical protein UCRNP2_2541	1591	1	5.87187e-21	48.0%	0	-	-	no IPS match
comp8732_c0_seq1	glycoside hydrolase family 47	2202	1	0	91.0%	4	C:membrane; F:mannosyl-oligosaccharide 1 2-alpha-mannosidase activity; F:calcium ion binding; P:carbohydrate metabolic process	(3.2) Glycosylases	IPR001382 (PRINTS); IPR001382 (PFAM); SignalP-noTM (SIGNALP_GRAM_NEGATIVE); SignalP-TM (SIGNALP_GRAM_POSITIVE); SignalP-noTM (SIGNALP_EUK)
comp4824_c0_seq1	hypothetical protein MPH_04584	1891	1	5.2537e-66	85.0%	0	-	-	no IPS match
comp1493_c0_seq2	aldehyde reductase	2347	1	0	92.0%	2	P:oxidation-reduction process; F:oxidoreductase activity	-	IPR020471 (PRINTS); IPR023210 (PFAM)
comp15123_c0_seq1	hypothetical protein NECHADRAFT_82887	3077	1	1.17223e-72	44.0%	2	F:catalytic activity; P:metabolic process	-	no IPS match
comp7400_c0_seq1	hypothetical protein MPH_10888	2929	1	0	91.0%	0	-	-	no IPS match
comp8260_c0_seq1	alpha-glucosidase protein	3310	1	0	88.0%	2	P:carbohydrate metabolic process; F:hydrolase activity hydrolyzing O-glycosyl compounds	-	IPR000322 (PFAM)
comp22292_c0_seq1	cation h+ exchanger	1374	1	9.19045e-161	81.0%	5	F:solute:hydrogen antiporter activity; P:cation transport; C:integral to membrane; P:transmembrane transport; P:regulation of pH	-	IPR006153 (PFAM); TMhelix (TMHMM); TMhelix (TMHMM); TMhelix (TMHMM); TMhelix (TMHMM); TMhelix (TMHMM)
comp2078_c0_seq1	hypothetical protein MPH_13157	2038	1	0	97.0%	0	-	-	no IPS match
comp8532_c0_seq1	methylcitrate synthase precursor protein	1677	1	0	98.0%	2	F:transferase activity transferring acyl groups acyl groups converted into alkyl on transfer; P:cellular carbohydrate metabolic process	-	IPR002020 (PRINTS); IPR002020 (PFAM)
comp3521_c0_seq2	auxin efflux carrier superfamily protein	1950	1	0	88.0%	2	P:transmembrane transport; C:integral to membrane	-	IPR004776 (PFAM); TMhelix (TMHMM); TMhelix (TMHMM)
comp7076_c0_seq1	atpase aaa+ type core protein	2578	1	0	84.0%	1	F:ATP binding	-	IPR003959 (PFAM)
comp6243_c0_seq5	---NA---	1826	0			0	-	-	no IPS match
comp1681_c0_seq2	triacylglycerol protein	1749	1	0	90.0%	0	-	-	IPR002018 (PFAM)
comp2429_c0_seq1	acyl- oxidase dehydrogenase type 1	2014	1	0	92.0%	0	-	-	no IPS match
comp15942_c0_seq1	hypothetical protein MPH_07365	777	1	3.28145e-77	68.0%	1	F:nutrient reservoir activity	-	IPR006045 (PFAM)
comp10236_c0_seq1	catechol protein	1071	1	0	93.0%	9	P:catechol-containing compound metabolic process; F:catechol 1 2-dioxygenase activity; P:oxidation-reduction process; F:ferric iron binding; P:benzoate metabolic process; P:1 4-dichlorobenzene catabolic process; P:xylene catabolic process; P:toluene catabolic process; P:carbazole catabolic process	(1.1) Acting on the CH-OH group of donors	IPR007535 (PFAM); IPR000627 (PFAM)
comp11093_c0_seq1	hypothetical protein MPH_11366	1156	1	1.02359e-71	63.0%	0	-	-	no IPS match
comp28213_c0_seq1	hypothetical protein EPUS_08150	2803	1	1.20415e-23	43.0%	1	F:protein binding	-	IPR002110 (PFAM)
comp1472_c0_seq1	amino acid polyamine transporter i	4110	1	0	92.0%	3	C:membrane; P:amino acid transmembrane transport; F:amino acid transmembrane transporter activity	-	IPR002293 (PFAM); TMhelix (TMHMM); TMhelix (TMHMM); TMhelix (TMHMM); TMhelix (TMHMM); TMhelix (TMHMM); TMhelix (TMHMM); TMhelix (TMHMM); TMhelix (TMHMM); TMhelix (TMHMM); TMhelix (TMHMM); TMhelix (TMHMM); TMhelix (TMHMM)
comp16546_c0_seq1	-dialkylglycine decarboxylase protein	1665	1	0	96.0%	0	-	-	no IPS match
comp15910_c0_seq1	peptidase m43 pregnancy-associated plasma-a	2225	1	2.35553e-172	92.0%	0	-	-	no IPS match
comp6932_c0_seq1	---NA---	1337	0			0	-	-	TMhelix (TMHMM)
comp6067_c0_seq1	high-affinity nicotinic acid transporter protein	2529	1	0	90.0%	2	P:transmembrane transport; C:integral to membrane	-	IPR011701 (PFAM); TMhelix (TMHMM); TMhelix (TMHMM); TMhelix (TMHMM); TMhelix (TMHMM); TMhelix (TMHMM); TMhelix (TMHMM); TMhelix (TMHMM); TMhelix (TMHMM); TMhelix (TMHMM); TMhelix (TMHMM); TMhelix (TMHMM)
comp4890_c0_seq1	sir2 family histone deacetylase hst4 protein	7503	1	0	84.0%	2	C:membrane; F:catalytic activity	-	IPR000326 (PFAM); TMhelix (TMHMM); TMhelix (TMHMM); TMhelix (TMHMM); TMhelix (TMHMM); TMhelix (TMHMM); TMhelix (TMHMM)
comp7331_c0_seq1	hypothetical protein UCRNP2_6150	2307	1	7.92668e-26	90.0%	0	-	-	no IPS match
comp4187_c0_seq4	carboxylesterase type b	3054	1	0	85.0%	0	-	-	IPR002018 (PFAM); SignalP-noTM (SIGNALP_EUK); SignalP-TM (SIGNALP_GRAM_POSITIVE); SignalP-noTM (SIGNALP_GRAM_NEGATIVE)
comp9289_c0_seq1	hypothetical protein MPH_09153	3067	1	0	92.0%	0	-	-	no IPS match
comp6064_c0_seq2	cytochrome p450 protein	1771	1	0	85.0%	4	F:iron ion binding; F:heme binding; F:oxidoreductase activity acting on paired donors with incorporation or reduction of molecular oxygen; P:oxidation-reduction process		IPR001128 (PRINTS); IPR002401 (PRINTS); IPR001128 (PFAM); TMhelix (TMHMM)
comp12417_c0_seq1	peptidase s8 s53 subtilisin kexin sedolisin	2408	1	0	91.0%	2	F:serine-type endopeptidase activity; P:proteolysis	(3.4) Acting on peptide bonds (peptide hydrolases)	IPR015366 (PFAM); IPR000209 (PFAM); SignalP-TM (SIGNALP_GRAM_POSITIVE); SignalP-noTM (SIGNALP_GRAM_NEGATIVE); SignalP-noTM (SIGNALP_EUK)
comp1556_c0_seq2	hypothetical protein W97_06462	3131	1	1.1282e-37	55.0%	0	-	-	no IPS match
comp7619_c0_seq1	amino acid polyamine transporter i	3757	1	0	87.0%	0	-	-	no IPS match
comp6498_c0_seq1	alcohol oxidase protein	6247	1	0	97.0%	3	P:oxidation-reduction process; F:oxidoreductase activity acting on CH-OH group of donors; F:flavin adenine dinucleotide binding	-	IPR007867 (PFAM); IPR000172 (PFAM)
comp6954_c0_seq1	glutathione-dependent formaldehyde-activating family gfa	1296	1	8.28524e-131	98.0%	0	-	-	no IPS match
comp10186_c0_seq1	hypothetical protein MPH_03161	1575	1	9.4891e-140	77.0%	0	-	-	PF12756 (PFAM)
comp3828_c0_seq1	hypothetical protein MPH_05443	5325	1	0	88.0%	5	P:phosphorylation; F:phosphorelay sensor kinase activity; C:membrane; P:phosphorelay signal transduction system; C:protein histidine kinase complex	(2.7) Transferring phosphorous-containing groups	IPR004358 (PRINTS); IPR003661 (PFAM); IPR001789 (PFAM); IPR003594 (PFAM)
comp11026_c0_seq1	hypothetical protein MPH_07150	1206	1	4.58901e-98	73.0%	0	-	-	SignalP-noTM (SIGNALP_EUK); TMhelix (TMHMM)
comp7246_c0_seq1	Putative cyclase	1648	1	0	93.0%	0	-	-	no IPS match
comp9828_c0_seq1	glutathione s-transferase	1213	1	9.53521e-170	93.0%	5	C:cytoplasm; F:glutathione transferase activity; F:protein binding; P:glutathione metabolic process; P:glutathione conjugation reaction	(2.5) Transferring alkyl or aryl groups other than methyl groups	IPR005442 (PRINTS); IPR004045 (PFAM)
comp5584_c0_seq1	hypothetical protein EURHEDRAFT_410966	4166	1	0	67.0%	0	-	-	TMhelix (TMHMM); TMhelix (TMHMM); TMhelix (TMHMM); TMhelix (TMHMM); TMhelix (TMHMM); TMhelix (TMHMM)
comp5829_c0_seq3	hypothetical protein UCRNP2_6077	4429	1	7.32947e-22	62.0%	0	-	-	no IPS match
comp24783_c0_seq1	hypothetical protein UCRNP2_7396	1356	1	3.45049e-41	70.0%	0	-	-	TMhelix (TMHMM); TMhelix (TMHMM); TMhelix (TMHMM); TMhelix (TMHMM); TMhelix (TMHMM); TMhelix (TMHMM)
comp13585_c0_seq1	---NA---	566	0			0	-	-	no IPS match
comp8254_c0_seq1	fad dependent oxidoreductase	2261	1	0	92.0%	2	P:oxidation-reduction process; F:oxidoreductase activity	-	IPR006076 (PFAM)
comp2493_c0_seq2	actin binding protein	4043	1	0	85.0%	0	-	-	no IPS match
comp3665_c0_seq2	hypothetical protein UCRNP2_5365	1035	1	5.61107e-45	86.0%	0	-	-	no IPS match
comp1908_c0_seq1	hypothetical protein MPH_05587	1918	1	0	90.0%	1	F:protein binding	-	IPR001680 (PFAM)
comp19222_c0_seq1	hypothetical protein MPH_07286	2718	1	0	82.0%	0	-	-	no IPS match
comp11198_c0_seq1	hypothetical protein MPH_12146	2739	1	0	91.0%	0	-	-	IPR018830 (PFAM); TMhelix (TMHMM); TMhelix (TMHMM); TMhelix (TMHMM); TMhelix (TMHMM); TMhelix (TMHMM); TMhelix (TMHMM); TMhelix (TMHMM)
comp2299_c0_seq2	phosphatidylethanolamine-binding protein pebp	1319	1	2.82491e-101	74.0%	0	-	-	no IPS match
comp2182_c0_seq2	hypothetical protein MPH_01604	2843	1	0	98.0%	3	F:NAD binding; F:oxidoreductase activity acting on the CH-OH group of donors NAD or NADP as acceptor; P:oxidation-reduction process	-	IPR006139 (PFAM); IPR006140 (PFAM)
comp4814_c0_seq4	hypothetical protein W97_04069	1433	1	3.45535e-177	82.0%	0	-	-	no IPS match
comp1381_c0_seq1	meiotic recombination protein dmc1 protein	1572	1	5.23683e-102	73.0%	0	-	-	no IPS match
comp2163_c0_seq1	s- glutathione dehydrogenase protein	2026	1	0	97.0%	0	-	-	SignalP-TM (SIGNALP_GRAM_POSITIVE)
comp9817_c0_seq1	mg2+ transporter zinc transport protein	2778	1	0	92.0%	4	F:metal ion transmembrane transporter activity; P:metal ion transport; P:transmembrane transport; C:membrane	-	IPR002523 (PFAM); TMhelix (TMHMM); TMhelix (TMHMM)
comp7264_c0_seq1	amino acid polyamine transporter i	2262	1	0	92.0%	2	C:membrane; P:transmembrane transport	-	IPR004841 (PFAM); TMhelix (TMHMM); TMhelix (TMHMM); TMhelix (TMHMM); TMhelix (TMHMM); TMhelix (TMHMM); TMhelix (TMHMM); TMhelix (TMHMM); TMhelix (TMHMM); TMhelix (TMHMM); TMhelix (TMHMM); TMhelix (TMHMM)
comp4631_c0_seq1	hypothetical protein UCRNP2_5194	1714	1	6.8609e-07	58.0%	0	-	-	no IPS match
comp5970_c0_seq2	extracellular serine-threonine rich protein	1251	1	7.1863e-15	72.0%	0	-	-	no IPS match
comp9717_c0_seq1	---NA---	1129	0			0	-	-	no IPS match
comp2355_c0_seq1	ribosome control protein 1	7589	1	0	90.0%	0	-	-	IPR009771 (PFAM)
comp6521_c0_seq1	hypothetical protein MYCFIDRAFT_70475	1827	1	3.27839e-107	75.0%	2	P:metabolic process; F:oxidoreductase activity	-	IPR002347 (PRINTS); IPR002198 (PFAM)
comp3606_c0_seq1	endothelin-converting enzyme protein	3175	1	0	81.0%	2	F:metalloendopeptidase activity; P:proteolysis	(3.4) Acting on peptide bonds (peptide hydrolases)	IPR018497 (PRINTS); IPR018497 (PFAM); IPR008753 (PFAM)
comp3034_c0_seq1	hypothetical protein MPH_03762	3179	1	0	90.0%	0	-	-	IPR027795 (PFAM)
comp1715_c0_seq2	brct domain-containing protein	2976	1	0	83.0%	4	F:DNA binding; P:DNA repair; C:nucleus; F:DNA polymerase activity	-	IPR002008 (PRINTS); IPR022312 (PRINTS); IPR029398 (PFAM); IPR018944 (PFAM); IPR028207 (PFAM); PF14716 (PFAM)
comp10999_c0_seq1	epoxide hydrolase protein	1443	1	0	94.0%	1	F:catalytic activity	-	IPR000073 (PRINTS); IPR000639 (PRINTS); PF12697 (PFAM)
comp2181_c0_seq1	steroid monooxygenase protein	3542	1	0	94.0%	0	-	-	PF13738 (PFAM)
comp2696_c0_seq1	hypothetical protein MPH_02452	2823	1	3.78694e-156	80.0%	0	-	-	no IPS match
comp8087_c0_seq1	o-acetylhomoserine -lyase protein	1804	1	0	94.0%	1	F:pyridoxal phosphate binding	-	IPR000277 (PFAM)
comp6558_c0_seq1	amino acid polyamine transporter i	2524	1	0	96.0%	0	-	-	no IPS match
comp18958_c0_seq1	hypothetical protein MPH_08544	2360	1	0	88.0%	0	-	-	no IPS match
comp17775_c0_seq1	---NA---	1693	0			0	-	-	no IPS match
comp1848_c0_seq1	---NA---	943	0			0	-	-	no IPS match
comp2665_c0_seq1	pap2 domain protein	2542	1	0	91.0%	2	F:catalytic activity; C:membrane	-	IPR000326 (PFAM); TMhelix (TMHMM); TMhelix (TMHMM); TMhelix (TMHMM)
comp14039_c0_seq1	4-coumarate- ligase protein	2256	1	0	83.0%	2	F:catalytic activity; P:metabolic process	-	IPR025110 (PFAM); IPR000873 (PFAM); TMhelix (TMHMM)
comp7357_c0_seq1	---NA---	936	0			0	-	-	no IPS match
comp9082_c0_seq1	Snf7	1717	1	6.59177e-110	98.0%	1	P:protein transport	-	IPR005024 (PFAM)
comp6718_c0_seq1	zinc finger c2h2-type protein	6733	1	0	98.0%	1	F:metal ion binding	-	IPR007087 (PFAM); PF13894 (PFAM)
comp2008_c0_seq1	hypothetical protein MPH_10499	2699	1	0	81.0%	1	F:protein binding	-	IPR001214 (PFAM)
comp3914_c0_seq1	xanthine dehydrogenase protein	2147	1	0	95.0%	2	F:oxidoreductase activity; P:oxidation-reduction process	-	IPR008274 (PFAM)
comp10487_c0_seq1	hypothetical protein MPH_10272	1920	1	6.22029e-136	73.0%	0	-	-	no IPS match
comp5467_c2_seq2	flavin-containing monooxygenase-like protein	1598	1	0	89.0%	0	-	-	no IPS match
comp6354_c0_seq5	mg2+ transporter zinc transport protein	2439	1	6.50533e-36	54.0%	0	-	-	no IPS match
comp5759_c0_seq2	-like protein	1613	1	5.46536e-114	69.0%	0	-	-	IPR008030 (PFAM)
comp4686_c0_seq1	basic-leucine zipper transcription factor	2487	1	7.82064e-41	54.0%	5	F:sequence-specific DNA binding; P:regulation of transcription DNA-dependent; F:sequence-specific DNA binding transcription factor activity; C:transcription factor complex; P:regulation of transcription DNA-dependent	-	IPR004827 (PFAM)
comp7890_c0_seq1	hypothetical protein UCRNP2_7464	1720	1	5.34196e-81	75.0%	0	-	-	no IPS match
comp2166_c0_seq1	hypothetical protein SETTUDRAFT_88311	2809	1	8.90657e-82	76.0%	0	-	-	no IPS match
comp26114_c0_seq1	transcriptional activator srcap-like protein	1623	1	7.9682e-162	76.0%	0	-	-	no IPS match
comp4632_c0_seq1	hypothetical protein UCRNP2_1722	1060	1	7.85684e-45	60.0%	0	-	-	no IPS match
comp4217_c0_seq1	cytochrome P450 putative	2726	1	7.85506e-142	65.0%	7	F:heme binding; F:oxidoreductase activity acting on paired donors with incorporation or reduction of molecular oxygen; F:monooxygenase activity; F:iron ion binding; F:electron carrier activity; P:oxidation-reduction process; P:electron transport	-	no IPS match
comp9188_c0_seq1	beta-lactamase-like protein	1555	1	0	93.0%	0	-	-	no IPS match
comp6665_c0_seq1	superoxide dismutase protein	688	1	1.27014e-97	98.0%	3	P:superoxide metabolic process; F:metal ion binding; P:oxidation-reduction process	-	IPR001424 (PRINTS); IPR001424 (PFAM)
comp6412_c1_seq31	sugar transporter protein	2825	1	5.5145e-176	71.0%	3	P:transmembrane transport; F:substrate-specific transmembrane transporter activity; C:integral to membrane	-	IPR003663 (PRINTS); IPR005828 (PFAM); TMhelix (TMHMM); TMhelix (TMHMM); TMhelix (TMHMM); TMhelix (TMHMM); TMhelix (TMHMM); TMhelix (TMHMM)
comp1787_c0_seq1	---NA---	1090	0			0	-	-	no IPS match
comp16535_c0_seq1	hypothetical protein MPH_11556	1674	1	6.85217e-13	42.0%	0	-	-	TMhelix (TMHMM)
comp7152_c0_seq1	calmodulin protein	1752	1	6.52715e-86	94.0%	1	F:calcium ion binding	-	IPR011992 (PFAM)
comp6834_c0_seq1	acyltransferase 3	2573	1	0	93.0%	1	F:transferase activity transferring acyl groups other than amino-acyl groups	-	IPR002656 (PFAM); TMhelix (TMHMM); TMhelix (TMHMM); TMhelix (TMHMM); TMhelix (TMHMM); TMhelix (TMHMM); TMhelix (TMHMM); TMhelix (TMHMM); TMhelix (TMHMM)
comp6495_c0_seq1	upf0591 membrane protein	1482	1	2.41582e-89	96.0%	0	-	-	IPR013879 (PFAM); TMhelix (TMHMM); TMhelix (TMHMM); TMhelix (TMHMM)
comp5326_c0_seq2	amino acid polyamine transporter i	2223	1	0	85.0%	3	P:amino acid transmembrane transport; F:amino acid transmembrane transporter activity; C:membrane	-	IPR002293 (PFAM); TMhelix (TMHMM); TMhelix (TMHMM); TMhelix (TMHMM); TMhelix (TMHMM); TMhelix (TMHMM); TMhelix (TMHMM); TMhelix (TMHMM); TMhelix (TMHMM); TMhelix (TMHMM); TMhelix (TMHMM); TMhelix (TMHMM); TMhelix (TMHMM)
comp8080_c0_seq1	class ii aldolase adducin	2376	1	3.74931e-177	95.0%	0	-	-	IPR001303 (PFAM)
comp8830_c0_seq1	---NA---	223	0			0	-	-	no IPS match
comp7774_c0_seq1	sun domain protein	2407	1	0	86.0%	0	-	-	IPR005556 (PFAM); SignalP-noTM (SIGNALP_GRAM_NEGATIVE); SignalP-TM (SIGNALP_GRAM_POSITIVE); SignalP-noTM (SIGNALP_EUK)
comp9204_c0_seq1	hypothetical protein MPH_07136	2460	1	2.21068e-175	86.0%	0	-	-	no IPS match
comp6892_c0_seq1	hypothetical protein MPH_11464	2270	1	7.97656e-37	73.0%	0	-	-	SignalP-noTM (SIGNALP_GRAM_NEGATIVE); SignalP-TM (SIGNALP_GRAM_POSITIVE); SignalP-noTM (SIGNALP_EUK); TMhelix (TMHMM); TMhelix (TMHMM)
comp7804_c0_seq1	major facilitator superfamily transporter protein	3176	1	0	94.0%	2	P:transmembrane transport; C:integral to membrane	-	IPR011701 (PFAM); TMhelix (TMHMM); TMhelix (TMHMM); TMhelix (TMHMM); TMhelix (TMHMM); TMhelix (TMHMM); TMhelix (TMHMM); TMhelix (TMHMM); TMhelix (TMHMM); TMhelix (TMHMM); TMhelix (TMHMM)
comp18858_c0_seq1	major facilitator superfamily	1841	1	0	96.0%	0	-	-	no IPS match
comp6648_c0_seq1	bifunctional catalase-peroxidase cat2 protein	4139	1	0	91.0%	7	P:oxidation-reduction process; P:response to oxidative stress; F:heme binding; F:catalase activity; P:tryptophan metabolic process; P:peroxidase reaction; P:methane metabolic process	-	IPR002016 (PRINTS); IPR000763 (PRINTS); IPR002016 (PFAM); IPR000763 (HAMAP)
comp2206_c0_seq1	coiled-coil domain containing protein	2004	1	0	94.0%	0	-	-	SignalP-TM (SIGNALP_GRAM_POSITIVE)
comp2138_c0_seq2	ethyl tert-butyl ether degradation protein	2413	1	9.03358e-45	84.0%	0	-	-	TMhelix (TMHMM)
comp8545_c0_seq1	endonuclease exonuclease phosphatase	1657	1	1.10368e-160	78.0%	0	-	-	IPR005135 (PFAM)
comp6220_c0_seq19	5-methyltetrahydropteroyltriglutamate-homocysteine methyltransferase	3711	1	1.07444e-92	85.0%	0	-	-	no IPS match
comp3230_c0_seq1	3-ketoacyl- ketothiolase protein	1856	1	0	92.0%	2	P:metabolic process; F:transferase activity transferring acyl groups other than amino-acyl groups	-	IPR020616 (PFAM); IPR020617 (PFAM)
comp5957_c0_seq4	hypothetical protein V502_03409	3063	1	1.59462e-72	67.0%	0	-	-	no IPS match
comp8194_c0_seq1	glycoside hydrolase family 31	3235	1	0	88.0%	0	-	-	no IPS match
comp9534_c0_seq1	hypothetical protein MPH_02004	2434	1	0	92.0%	0	-	-	no IPS match
comp12640_c0_seq1	allergen v5 tpx-1-related protein	2735	1	3.18077e-88	81.0%	0	-	-	IPR001283 (PRINTS); IPR014044 (PFAM); SignalP-noTM (SIGNALP_EUK); SignalP-noTM (SIGNALP_GRAM_NEGATIVE); SignalP-TM (SIGNALP_GRAM_POSITIVE)
comp3286_c0_seq2	glycoside hydrolase family 71 protein	1949	1	3.10089e-175	74.0%	0	-	-	IPR005197 (PFAM)
comp13358_c0_seq1	oxidoreductase fad nad -binding protein	1735	1	1.14255e-134	82.0%	0	-	-	no IPS match
comp6910_c0_seq1	oxysterol-binding protein	4432	1	0	93.0%	1	F:protein binding	-	PF13857 (PFAM); IPR000648 (PFAM); IPR001849 (PFAM); IPR002110 (PFAM)
comp18857_c0_seq1	hypothetical protein EPUS_09323	2824	1	0	76.0%	3	F:arsenite transmembrane transporter activity; C:integral to membrane; P:arsenite transport	-	IPR000802 (PFAM); TMhelix (TMHMM); TMhelix (TMHMM); TMhelix (TMHMM); TMhelix (TMHMM); TMhelix (TMHMM); TMhelix (TMHMM); TMhelix (TMHMM); TMhelix (TMHMM); TMhelix (TMHMM); TMhelix (TMHMM); TMhelix (TMHMM); TMhelix (TMHMM)
comp3351_c0_seq1	---NA---	892	0			0	-	-	no IPS match
comp5634_c0_seq7	tpp-binding enzyme conserved site	3912	1	0	76.0%	0	-	-	no IPS match
comp4197_c0_seq1	hypothetical protein UCRNP2_8190	2445	1	0	91.0%	0	-	-	TMhelix (TMHMM); TMhelix (TMHMM)
comp10406_c0_seq1	aryl-alcohol dehydrogenase protein	2247	1	0	80.0%	3	F:oxidoreductase activity acting on CH-OH group of donors; P:oxidation-reduction process; F:flavin adenine dinucleotide binding	-	IPR000172 (PFAM); IPR007867 (PFAM)
comp12687_c0_seq1	alpha beta hydrolase fold-3 domain-containing protein	1277	1	2.07867e-149	78.0%	2	F:hydrolase activity; P:metabolic process	-	IPR013094 (PFAM)
comp12940_c0_seq1	fad-linked oxidoreductase ddb_g0289697 q54h55	1684	1	6.95009e-104	61.0%	4	P:oxidation-reduction process; F:flavin adenine dinucleotide binding; F:UDP-N-acetylmuramate dehydrogenase activity; P:amino sugar metabolic process	(1.1) Acting on the CH-OH group of donors	IPR012951 (PFAM); IPR006094 (PFAM)
comp8870_c0_seq1	short-chain dehydrogenase reductase sdr	1536	1	2.53812e-142	95.0%	0	-	-	no IPS match
comp5934_c1_seq4	hypothetical protein UCRNP2_9291	2302	1	2.26013e-28	89.0%	0	-	-	IPR008427 (PFAM); SignalP-noTM (SIGNALP_GRAM_NEGATIVE); SignalP-noTM (SIGNALP_EUK); SignalP-TM (SIGNALP_GRAM_POSITIVE)
comp3984_c0_seq1	hypothetical protein COCCADRAFT_82588	4023	1	0	75.0%	0	-	-	no IPS match
comp8284_c0_seq1	pgap1-like protein	3643	1	0	79.0%	3	P:GPI anchor metabolic process; P:intracellular protein transport; F:hydrolase activity acting on ester bonds	-	IPR012908 (PFAM)
comp1653_c0_seq2	ankyrin repeat protein	3053	1	1.66914e-124	72.0%	0	-	-	no IPS match
comp12240_c0_seq1	---NA---	855	0			0	-	-	no IPS match
comp5202_c0_seq2	l-psp endoribonuclease family protein	956	1	4.78675e-76	96.0%	0	-	-	no IPS match
comp2339_c0_seq1	polyketide synthase putative	1704	1	4.49752e-101	62.0%	2	P:metabolic process; F:transferase activity	-	no IPS match
comp7418_c0_seq1	acyl- dehydrogenase family protein	1641	1	0	94.0%	4	P:oxidation-reduction process; F:flavin adenine dinucleotide binding; F:acyl-CoA dehydrogenase activity; P:electron transport	(1.3) Acting on the CH-CH group of donors	IPR009075 (PFAM); IPR013786 (PFAM); IPR006091 (PFAM)
comp6807_c0_seq1	alkyl hydroperoxide reductase subunit c thiol specific antioxidant	982	1	1.14816e-161	98.0%	3	F:antioxidant activity; P:oxidation-reduction process; F:peroxiredoxin activity	(1.1) Acting on the CH-OH group of donors	IPR000866 (PFAM); IPR019479 (PFAM)
comp6052_c0_seq4	hypothetical protein UCRNP2_3782	3573	1	7.837e-101	77.0%	0	-	-	TMhelix (TMHMM); TMhelix (TMHMM)
comp1994_c0_seq2	hypothetical protein MPH_12586	2192	1	2.62862e-132	62.0%	4	F:zinc ion binding; P:regulation of transcription DNA-dependent; C:nucleus; F:sequence-specific DNA binding RNA polymerase II transcription factor activity	-	IPR001138 (PFAM)
comp1740_c1_seq1	serine family protein	1251	1	4.63708e-130	68.0%	2	F:serine-type peptidase activity; P:proteolysis	-	IPR008758 (PFAM); SignalP-noTM (SIGNALP_GRAM_NEGATIVE); SignalP-noTM (SIGNALP_EUK)
comp6668_c0_seq1	pyridine nucleotide-disulfide oxidoreductase class-2 protein	4677	1	0	94.0%	2	F:oxidoreductase activity; P:oxidation-reduction process	-	IPR000103 (PRINTS); IPR013027 (PRINTS); PF13738 (PFAM)
comp3553_c0_seq1	ornithine cyclodeaminase mu-crystallin	1771	1	0	87.0%	0	-	-	IPR003462 (PFAM)
comp4431_c0_seq2	pyridine nucleotide-disulfide oxidoreductase class-2	1360	1	0	85.0%	2	P:oxidation-reduction process; F:oxidoreductase activity	-	IPR000103 (PRINTS); IPR013027 (PRINTS); IPR023753 (PFAM); SignalP-noTM (SIGNALP_EUK)
comp10508_c0_seq1	taurine catabolism dioxygenase	1394	1	0	96.0%	2	F:oxidoreductase activity; P:oxidation-reduction process	-	IPR003819 (PFAM)
comp3453_c0_seq2	hypothetical protein MPH_02459	3679	1	0	81.0%	0	-	-	IPR021582 (PFAM)
comp16334_c0_seq1	c2h2 transcription factor protein	961	1	2.0061e-29	52.0%	0	-	-	no IPS match
comp19828_c0_seq1	hypothetical protein AKAW_05827	2196	1	4.56881e-158	63.0%	0	-	-	IPR000073 (PFAM)
comp4332_c0_seq2	Putative esterase	3283	1	0	97.0%	0	-	-	PF13472 (PFAM); SignalP-TM (SIGNALP_GRAM_POSITIVE); SignalP-noTM (SIGNALP_EUK); SignalP-noTM (SIGNALP_GRAM_NEGATIVE)
comp15826_c0_seq1	major intrinsic protein	1868	1	5.39002e-178	84.0%	3	F:transporter activity; C:membrane; P:transport	-	IPR000425 (PRINTS); IPR000425 (PFAM); TMhelix (TMHMM); TMhelix (TMHMM); TMhelix (TMHMM); TMhelix (TMHMM); TMhelix (TMHMM); TMhelix (TMHMM)
comp8620_c0_seq1	acetamidase protein	1911	1	0	81.0%	0	-	-	no IPS match
comp8512_c0_seq1	pectin lyase fold virulence factor	3262	1	0	88.0%	0	-	-	no IPS match
comp9973_c0_seq1	CmcJ-like methyltransferase putative	907	1	1.19251e-18	61.0%	0	-	-	SignalP-TM (SIGNALP_GRAM_POSITIVE)
comp12056_c0_seq1	carboxypeptidase s1 protein	1810	1	0	85.0%	2	P:proteolysis; F:serine-type carboxypeptidase activity	(3.4) Acting on peptide bonds (peptide hydrolases)	IPR001563 (PRINTS); IPR001563 (PFAM); SignalP-TM (SIGNALP_GRAM_POSITIVE); SignalP-noTM (SIGNALP_GRAM_NEGATIVE); SignalP-noTM (SIGNALP_EUK)
comp9066_c0_seq1	nadp-dependent leukotriene b4 12-hydroxydehydrogenase protein	2044	1	0	91.0%	0	-	-	no IPS match
comp2251_c0_seq1	hypothetical protein MPH_00903	2880	1	0	94.0%	0	-	-	no IPS match
comp8775_c0_seq1	superoxide dismutase protein	1453	1	2.74535e-70	86.0%	0	-	-	SignalP-TM (SIGNALP_GRAM_POSITIVE)
comp7414_c0_seq1	oligopeptide transporter protein	2142	1	0	88.0%	3	C:membrane; F:transporter activity; P:transport	-	IPR000109 (PFAM); TMhelix (TMHMM); TMhelix (TMHMM); TMhelix (TMHMM); TMhelix (TMHMM); TMhelix (TMHMM); TMhelix (TMHMM); TMhelix (TMHMM); TMhelix (TMHMM); TMhelix (TMHMM); TMhelix (TMHMM); TMhelix (TMHMM)
comp6788_c0_seq1	cytochrome b succinate dehydrogenase small subunit	1366	1	2.96835e-119	94.0%	2	C:integral to membrane; C:mitochondrial envelope	-	IPR007992 (PFAM)
comp10571_c0_seq1	cytochrome p450 protein	2022	1	0	92.0%	4	P:oxidation-reduction process; F:iron ion binding; F:heme binding; F:oxidoreductase activity acting on paired donors with incorporation or reduction of molecular oxygen	-	IPR002401 (PRINTS); IPR001128 (PRINTS); IPR001128 (PFAM)
comp8108_c0_seq1	succinate-semialdehyde dehydrogenase protein	1958	1	0	97.0%	2	P:oxidation-reduction process; F:oxidoreductase activity	-	IPR015590 (PFAM)
comp7678_c0_seq1	hypothetical protein MPH_11753	3202	1	0	88.0%	0	-	-	no IPS match
comp8412_c0_seq1	Thiolase	1887	1	0	95.0%	2	P:metabolic process; F:transferase activity transferring acyl groups other than amino-acyl groups	-	IPR020617 (PFAM)
comp7003_c0_seq1	c2 calcium-dependent membrane targeting	3652	1	0	90.0%	0	-	-	SignalP-TM (SIGNALP_GRAM_POSITIVE)
comp15303_c0_seq1	hypothetical protein MPH_07986	1173	1	3.71866e-90	69.0%	0	-	-	no IPS match
comp5016_c0_seq3	cytochrome p450 monooxygenase	2048	1	2.80588e-159	69.0%	7	F:heme binding; F:oxidoreductase activity acting on paired donors with incorporation or reduction of molecular oxygen; F:monooxygenase activity; F:iron ion binding; F:electron carrier activity; P:oxidation-reduction process; P:electron transport	-	IPR001128 (PRINTS); IPR002401 (PRINTS); IPR001128 (PFAM); TMhelix (TMHMM)

## Sheet: Cluster5
File_S6 “Global transcriptional analysis suggests Lasiodiplodia theobromae pathogenicity factors involved in modulation of grapevine defensive response”
Marcos Paolinelli-Alfonso1, Jose Manuel Villalobos-Escobedo2, José Fabricio López-Hernández2, Clara Galindo-Sánchez3, Philippe Rolshausen4, Alfredo Heriberto Herrera-Estrella2 and Rufina Hernández-Martínez1
1Centro de Investigación Científica y de Educación Superior de Ensenada. Departamento de Microbiología. Ensenada, Baja California, México.2Laboratorio Nacional de Genómica para la Biodiversidad (LANGEBIO). Centro de Investigación y de Estudios Avanzados del I. P. N. Irapuato, Guanajuato, México.3 Centro de Investigación Científica y de Educación Superior de Ensenada. Departamento de Biotecnología…
Seq. Name	Seq. Description	Seq. Length	#Hits	min. eValue	mean Similarity	#GOs	GOs	Enzyme Codes	InterProScan
comp10239_c0_seq1	krr1 interacting protein 1 subgroup	2370	1	0	87.0%	0	-	-	no IPS match
comp2530_c0_seq2	dna-directed rna polymerase iii complex subunit rpc37 protein	1784	1	7.15671e-170	91.0%	5	F:DNA-directed RNA polymerase activity; P:transcription DNA-dependent; C:nucleolus; P:purine nucleobase metabolic process; P:pyrimidine nucleobase metabolic process	(2.7) Transferring phosphorous-containing groups	IPR006886 (PFAM)
comp2787_c0_seq2	microtubule associated protein	2156	1	0	92.0%	0	-	-	no IPS match
comp5375_c0_seq1	---NA---	1437	0			0	-	-	no IPS match
comp29925_c0_seq1	glycerate-and formate-dehydrogenase protein	702	1	3.43129e-46	76.0%	2	F:NAD binding; P:oxidation-reduction process	-	IPR006140 (PFAM)
comp6613_c0_seq1	hypothetical protein MPH_00422	5776	1	0	93.0%	0	-	-	no IPS match
comp4517_c0_seq2	siderophore iron transporter mirb protein	3929	1	0	70.0%	2	P:transmembrane transport; C:integral to membrane	-	IPR011701 (PFAM); TMhelix (TMHMM); TMhelix (TMHMM); TMhelix (TMHMM); TMhelix (TMHMM); TMhelix (TMHMM); TMhelix (TMHMM); TMhelix (TMHMM); TMhelix (TMHMM); TMhelix (TMHMM)
comp7245_c0_seq1	inorganic phosphate transporter pho88 protein	1165	1	3.62275e-102	92.0%	0	-	-	IPR019263 (PFAM); TMhelix (TMHMM)
comp9540_c0_seq1	fad linked oxidase	2775	1	0	93.0%	4	P:oxidation-reduction process; F:flavin adenine dinucleotide binding; F:UDP-N-acetylmuramate dehydrogenase activity; P:amino sugar metabolic process	(1.1) Acting on the CH-OH group of donors	IPR006094 (PFAM)
comp4457_c1_seq2	hypothetical protein FPSE_07929	2308	1	1.24189e-94	61.0%	1	F:hydrolase activity	-	IPR006680 (PFAM)
comp12535_c0_seq1	---NA---	598	0			0	-	-	no IPS match
comp12632_c0_seq1	---NA---	1738	0			0	-	-	no IPS match
comp16501_c0_seq1	---NA---	1203	0			0	-	-	no IPS match
comp4003_c0_seq1	u1 snrnp splicing complex subunit protein	1341	1	7.4906e-173	99.0%	0	-	-	SignalP-TM (SIGNALP_GRAM_POSITIVE)
comp16616_c0_seq1	---NA---	648	0			0	-	-	no IPS match
comp14843_c0_seq1	duf567 domain protein	751	1	1.6595e-74	73.0%	0	-	-	no IPS match
comp3908_c0_seq1	---NA---	930	0			0	-	-	SignalP-noTM (SIGNALP_EUK); TMhelix (TMHMM); TMhelix (TMHMM)
comp17222_c0_seq1	hypothetical protein NECHADRAFT_34868	944	1	2.31195e-80	81.0%	0	-	-	no IPS match
comp6971_c0_seq1	---NA---	914	0			0	-	-	no IPS match
comp3773_c0_seq1	---NA---	1078	0			0	-	-	no IPS match
comp2485_c0_seq1	hypothetical protein MPH_07064	2924	1	0	91.0%	0	-	-	IPR010619 (PFAM); IPR024528 (PFAM); TMhelix (TMHMM); TMhelix (TMHMM); TMhelix (TMHMM); TMhelix (TMHMM); TMhelix (TMHMM); TMhelix (TMHMM); TMhelix (TMHMM)
comp11896_c0_seq1	hypothetical protein BofuT4_P125200.1	1714	1	7.36895e-30	61.0%	0	-	-	TMhelix (TMHMM)
comp2322_c0_seq1	abc multidrug transporter protein	2300	1	0	91.0%	2	C:integral to membrane; P:transmembrane transport	-	IPR011701 (PFAM); TMhelix (TMHMM); TMhelix (TMHMM); TMhelix (TMHMM); TMhelix (TMHMM); TMhelix (TMHMM); TMhelix (TMHMM); TMhelix (TMHMM); TMhelix (TMHMM); TMhelix (TMHMM); TMhelix (TMHMM); TMhelix (TMHMM); TMhelix (TMHMM); TMhelix (TMHMM)
comp9152_c0_seq1	methionine synthase vitamin-b12 independent protein	2345	1	0	97.0%	3	F:5-methyltetrahydropteroyltriglutamate-homocysteine S-methyltransferase activity; P:methionine biosynthetic process; F:zinc ion binding	(2.1) Transferring one-carbon groups	IPR002629 (PFAM)
comp4419_c0_seq1	dimeric dihydrodiol protein	1397	1	0	92.0%	1	F:oxidoreductase activity	-	IPR000683 (PFAM)
comp5092_c0_seq1	dna mismatch repair protein	4338	1	0	74.0%	0	-	-	no IPS match
comp18763_c0_seq1	---NA---	548	0			0	-	-	SignalP-TM (SIGNALP_GRAM_POSITIVE)
comp7819_c0_seq1	asparagine synthase	3948	1	0	84.0%	2	P:carbohydrate metabolic process; F:hydrolase activity hydrolyzing O-glycosyl compounds	-	IPR000757 (PFAM); SignalP-noTM (SIGNALP_GRAM_NEGATIVE); SignalP-noTM (SIGNALP_EUK); SignalP-TM (SIGNALP_GRAM_POSITIVE); TMhelix (TMHMM)
comp5705_c0_seq5	pyridine nucleotide-disulfide protein	1964	1	1.24715e-168	83.0%	0	-	-	no IPS match
comp3197_c0_seq2	mfs alpha-glucoside protein	2285	1	0	89.0%	3	P:transmembrane transport; F:transmembrane transporter activity; C:integral to membrane	-	IPR005828 (PFAM); TMhelix (TMHMM); TMhelix (TMHMM); TMhelix (TMHMM); TMhelix (TMHMM); TMhelix (TMHMM); TMhelix (TMHMM); TMhelix (TMHMM); TMhelix (TMHMM); TMhelix (TMHMM)
comp5304_c1_seq2	wlm domain-containing protein	1801	1	0	81.0%	0	-	-	no IPS match
comp7460_c0_seq1	six-hairpin glycosidase-like protein	2458	1	0	86.0%	0	-	-	IPR012878 (PFAM)
comp7153_c0_seq1	thioredoxin protein	2739	1	0	82.0%	1	P:cell redox homeostasis	-	IPR008580 (PFAM); IPR013766 (PFAM); IPR013535 (PFAM)
comp22330_c0_seq1	related to 2`-hydroxyisoflavone reductase	1160	1	7.22277e-125	79.0%	0	-	-	IPR008030 (PFAM)
comp12818_c0_seq1	---NA---	224	0			0	-	-	no IPS match
comp6829_c0_seq1	6-phosphogluconolactonase -type	1567	1	1.11957e-160	95.0%	1	P:carbohydrate metabolic process	-	IPR006148 (PFAM)
comp3340_c0_seq2	hypothetical protein UCRNP2_8577	1490	1	3.89264e-62	79.0%	0	-	-	TMhelix (TMHMM); TMhelix (TMHMM); TMhelix (TMHMM); TMhelix (TMHMM)
comp14853_c0_seq1	---NA---	794	0			0	-	-	no IPS match
comp4444_c0_seq2	mitochondrial outer membrane translocase complex tom37 metaxin	6546	1	0	85.0%	2	C:mitochondrial outer membrane; P:protein targeting to mitochondrion	-	IPR019564 (PFAM)
comp4151_c0_seq2	hypothetical protein UCRNP2_1063	1707	1	2.68735e-32	59.0%	0	-	-	TMhelix (TMHMM); TMhelix (TMHMM); TMhelix (TMHMM); TMhelix (TMHMM)
comp3037_c0_seq1	short chain dehydrogenase protein	2862	1	1.31665e-170	95.0%	2	P:metabolic process; F:oxidoreductase activity	-	IPR002198 (PRINTS); IPR002347 (PRINTS); IPR002198 (PFAM)
comp4534_c0_seq1	---NA---	703	0			0	-	-	no IPS match
comp5519_c0_seq4	Nse4	3010	1	0	84.0%	0	-	-	IPR014854 (PFAM); IPR029225 (PFAM)
comp12095_c0_seq1	tannase subunit protein	2025	1	0	90.0%	0	-	-	IPR011118 (PFAM); SignalP-noTM (SIGNALP_GRAM_NEGATIVE); SignalP-noTM (SIGNALP_EUK); SignalP-TM (SIGNALP_GRAM_POSITIVE)
comp4601_c0_seq1	---NA---	1170	0			0	-	-	no IPS match
comp1732_c0_seq1	hypothetical protein MPH_01773	1910	1	1.80646e-43	53.0%	0	-	-	no IPS match
comp14685_c0_seq1	-like family protein	1583	1	7.42543e-135	83.0%	0	-	-	IPR008030 (PFAM)
comp1948_c0_seq2	---NA---	1107	0			0	-	-	TMhelix (TMHMM); TMhelix (TMHMM); TMhelix (TMHMM); TMhelix (TMHMM)
comp5861_c0_seq1	hd family protein	1387	1	4.62707e-133	96.0%	0	-	-	no IPS match
comp2090_c0_seq1	u-box domain-containing protein	1954	1	5.24728e-124	96.0%	0	-	-	no IPS match
comp9311_c0_seq1	nad-dependent epimerase dehydratase	1223	1	8.54412e-176	84.0%	2	F:coenzyme binding; F:catalytic activity	-	IPR001509 (PFAM)
comp29503_c0_seq1	---NA---	1520	0			0	-	-	no IPS match
comp6395_c0_seq2	carboxylesterase family protein (secreted protein) protein	4868	1	0	91.0%	0	-	-	no IPS match
comp5805_c0_seq4	trna intron endonuclease catalytic domain-like protein	4191	1	0	73.0%	4	P:tRNA splicing via endonucleolytic cleavage and ligation; F:tRNA-intron endonuclease activity; C:tRNA-intron endonuclease complex; P:regulation of RNA metabolic process	(3.1) Acting on ester bonds	IPR006677 (PFAM)
comp6974_c0_seq1	integral membrane protein	3938	1	0	90.0%	0	-	-	IPR018827 (PFAM); IPR018825 (PFAM); SignalP-noTM (SIGNALP_GRAM_NEGATIVE); SignalP-noTM (SIGNALP_EUK); SignalP-TM (SIGNALP_GRAM_POSITIVE); TMhelix (TMHMM); TMhelix (TMHMM); TMhelix (TMHMM); TMhelix (TMHMM); TMhelix (TMHMM); TMhelix (TMHMM); TMhelix (TMHMM); TMhelix (TMHMM); TMhelix (TMHMM); TMhelix (TMHMM)
comp11813_c0_seq1	short-chain dehydrogenase reductase sdr protein	1397	1	3.25868e-142	86.0%	0	-	-	no IPS match
comp48130_c0_seq1	glycosyl transferase family 8	1993	1	2.17339e-78	59.0%	1	F:transferase activity transferring glycosyl groups	-	IPR002495 (PFAM); TMhelix (TMHMM)
comp4800_c0_seq1	---NA---	1385	0			0	-	-	no IPS match
comp1437_c0_seq1	hypothetical protein MPH_01708	1405	1	2.24876e-86	57.0%	0	-	-	no IPS match
comp9160_c0_seq1	ribosome biogenesis protein nsa2 protein	1177	1	2.41414e-153	92.0%	0	-	-	IPR022309 (PFAM)
comp6678_c0_seq1	translation initiation factor sui1	1346	1	1.0899e-59	100.0%	0	-	-	no IPS match
comp6784_c0_seq1	hypothetical protein MPH_09822	1965	1	4.24628e-180	88.0%	0	-	-	no IPS match
comp6231_c0_seq3	14-alpha sterol demethylase protein	4905	1	0	95.0%	2	F:zinc ion binding; F:protein binding	-	IPR006845 (PFAM); IPR001841 (PFAM)
comp17135_c0_seq1	methyltransferase type 11	1519	1	1.9862e-129	77.0%	0	-	-	no IPS match
comp17143_c0_seq1	predicted protein	826	1	4.334e-17	50.0%	0	-	-	no IPS match
comp2386_c0_seq1	abc transporter protein	3695	1	0	93.0%	4	F:ATP binding; F:ATPase activity coupled to transmembrane movement of substances; P:transmembrane transport; C:integral to membrane	-	IPR003439 (PFAM); IPR001140 (PFAM); TMhelix (TMHMM); TMhelix (TMHMM); TMhelix (TMHMM); TMhelix (TMHMM); TMhelix (TMHMM); TMhelix (TMHMM); TMhelix (TMHMM); TMhelix (TMHMM); TMhelix (TMHMM); TMhelix (TMHMM)
comp5644_c0_seq5	dolichyl-p-man:man c -pp-dolichyl mannosyltransferase protein	2218	1	0	93.0%	3	C:integral to membrane; C:endoplasmic reticulum; F:transferase activity transferring hexosyl groups	-	IPR007873 (PFAM); TMhelix (TMHMM); TMhelix (TMHMM); TMhelix (TMHMM); TMhelix (TMHMM); TMhelix (TMHMM); TMhelix (TMHMM); TMhelix (TMHMM); TMhelix (TMHMM)
comp3192_c0_seq1	hypothetical protein VDAG_06198	1891	1	2.76287e-153	74.0%	3	P:transmembrane transport; C:integral to membrane; F:transmembrane transporter activity	-	IPR005828 (PFAM); TMhelix (TMHMM); TMhelix (TMHMM); TMhelix (TMHMM); TMhelix (TMHMM); TMhelix (TMHMM); TMhelix (TMHMM); TMhelix (TMHMM)
comp4122_c0_seq3	major facilitator superfamily	3655	1	0	86.0%	2	P:transmembrane transport; C:integral to membrane	-	IPR011701 (PFAM); TMhelix (TMHMM); TMhelix (TMHMM); TMhelix (TMHMM); TMhelix (TMHMM); TMhelix (TMHMM); TMhelix (TMHMM); TMhelix (TMHMM); TMhelix (TMHMM); TMhelix (TMHMM); TMhelix (TMHMM); TMhelix (TMHMM); TMhelix (TMHMM)
comp10134_c0_seq1	peptide nitrate transporter-like protein	1578	1	9.45851e-145	65.0%	2	C:integral to membrane; P:transmembrane transport	-	IPR011701 (PFAM); TMhelix (TMHMM); TMhelix (TMHMM); TMhelix (TMHMM); TMhelix (TMHMM); TMhelix (TMHMM); TMhelix (TMHMM); TMhelix (TMHMM); TMhelix (TMHMM)
comp9378_c0_seq1	snf2-related protein	3853	1	0	97.0%	7	F:DNA binding; F:ATP binding; F:nucleosome binding; P:ATP-dependent chromatin remodeling; F:hydrolase activity acting on acid anhydrides in phosphorus-containing anhydrides; C:nucleus; C:chromatin	-	IPR000330 (PFAM); IPR001650 (PFAM); IPR015194 (PFAM); IPR015195 (PFAM)
comp4829_c0_seq1	dna repair protein rad57 protein	2661	1	1.17111e-165	69.0%	0	-	-	SignalP-TM (SIGNALP_GRAM_POSITIVE)
comp2451_c0_seq1	carboxylesterase putative	3254	1	0	74.0%	0	-	-	IPR002018 (PFAM); SignalP-noTM (SIGNALP_GRAM_NEGATIVE); SignalP-noTM (SIGNALP_EUK); SignalP-TM (SIGNALP_GRAM_POSITIVE); TMhelix (TMHMM)
comp13583_c0_seq1	---NA---	613	0			0	-	-	no IPS match
comp2447_c0_seq1	zinc finger c2h2-type protein	1752	1	0	88.0%	0	-	-	no IPS match
comp4152_c0_seq2	---NA---	731	0			0	-	-	TMhelix (TMHMM)
comp31719_c0_seq1	hypothetical protein EPUS_07130	2004	1	1.19155e-100	52.0%	0	-	-	PF05729 (PFAM)
comp5144_c0_seq4	thioesterase superfamily	1971	1	2.22918e-131	71.0%	0	-	-	TMhelix (TMHMM)
comp23736_c0_seq1	nadh:flavin oxidoreductase nadh oxidase	1720	1	0	94.0%	3	F:FMN binding; F:oxidoreductase activity; P:oxidation-reduction process	-	IPR001155 (PFAM)
comp7068_c0_seq1	chaperonin b	8039	1	0	96.0%	5	F:DNA binding; F:zinc ion binding; C:nucleus; F:sequence-specific DNA binding RNA polymerase II transcription factor activity; P:regulation of transcription DNA-dependent	-	IPR007219 (PFAM); IPR001138 (PFAM)
comp4636_c1_seq2	hypothetical protein MPH_02069	2503	1	7.47412e-111	78.0%	0	-	-	no IPS match
comp5691_c1_seq2	rta-like protein	3983	1	6.12689e-156	91.0%	2	C:integral to membrane; P:response to stress	-	IPR007568 (PFAM); TMhelix (TMHMM); TMhelix (TMHMM); TMhelix (TMHMM); TMhelix (TMHMM); TMhelix (TMHMM); TMhelix (TMHMM); TMhelix (TMHMM)
comp1770_c0_seq2	---NA---	1013	0			0	-	-	no IPS match
comp9497_c0_seq1	mfs transporter protein	2340	1	0	94.0%	4	C:plasma membrane; F:transporter activity; P:transmembrane transport; C:integral to membrane	-	IPR001958 (PRINTS); IPR011701 (PFAM); TMhelix (TMHMM); TMhelix (TMHMM); TMhelix (TMHMM); TMhelix (TMHMM); TMhelix (TMHMM); TMhelix (TMHMM); TMhelix (TMHMM); TMhelix (TMHMM); TMhelix (TMHMM); TMhelix (TMHMM)
comp13725_c0_seq1	glycoside hydrolase family 3	4293	1	0	91.0%	2	P:carbohydrate metabolic process; F:hydrolase activity hydrolyzing O-glycosyl compounds	-	IPR001764 (PRINTS); IPR002772 (PFAM); IPR001764 (PFAM); SignalP-noTM (SIGNALP_EUK)
comp11267_c0_seq1	fad binding domain-containing protein	1378	1	3.03643e-57	79.0%	0	-	-	SignalP-noTM (SIGNALP_GRAM_NEGATIVE); SignalP-TM (SIGNALP_GRAM_POSITIVE); SignalP-noTM (SIGNALP_EUK)
comp10183_c0_seq1	hypothetical protein MPH_01915	1473	1	5.79219e-171	86.0%	0	-	-	IPR023210 (PFAM)
comp8243_c0_seq1	aromatic-ring hydroxylase-like protein	2342	1	0	92.0%	6	P:oxidation-reduction process; F:squalene monooxygenase activity; C:integral to membrane; F:flavin adenine dinucleotide binding; P:steroid biosynthetic process; P:terpenoid biosynthetic process	(1.1) Acting on the CH-OH group of donors	IPR003042 (PRINTS); IPR006076 (PFAM); IPR013698 (PFAM); TMhelix (TMHMM); TMhelix (TMHMM); TMhelix (TMHMM); TMhelix (TMHMM)
comp4700_c0_seq1	glycoside hydrolase family 31 protein	2662	1	0	90.0%	2	P:carbohydrate metabolic process; F:hydrolase activity hydrolyzing O-glycosyl compounds	-	IPR000322 (PFAM)
comp3684_c0_seq1	protein argonaute 1 o04379	3409	1	3.00339e-99	48.0%	0	-	-	no IPS match
comp6909_c0_seq1	tetratricopeptide tpr-1	3449	1	0	97.0%	0	-	-	no IPS match
comp17753_c0_seq1	2-dehydropantoate 2-reductase	1517	1	5.62426e-110	66.0%	0	-	-	no IPS match
comp18993_c0_seq1	aminotriazole resistance protein	3195	1	0	94.0%	0	-	-	no IPS match
comp1478_c0_seq1	fumarylacetoacetate hydrolase protein	2023	1	0	80.0%	0	-	-	no IPS match
comp2079_c0_seq1	dna recombination repair protein rad52	2672	1	0	76.0%	0	-	-	no IPS match
comp4340_c0_seq2	carbohydrate kinase fggy	4724	1	0	87.0%	2	F:phosphotransferase activity alcohol group as acceptor; P:carbohydrate metabolic process	-	IPR018485 (PFAM)
comp8548_c0_seq1	3-beta hydroxysteroid dehydrogenase isomerase	2877	1	0	92.0%	0	-	-	no IPS match
comp9257_c0_seq1	hypothetical protein MPH_13766	2284	1	0	96.0%	1	F:protein binding	-	IPR020472 (PRINTS); IPR001680 (PFAM)
comp33767_c0_seq1	gpi anchored protein	1987	1	0	90.0%	0	-	-	no IPS match
comp24430_c0_seq1	hypothetical protein W97_03569	1369	1	2.01846e-20	46.0%	0	-	-	TMhelix (TMHMM); TMhelix (TMHMM); TMhelix (TMHMM)
comp38299_c0_seq1	predicted protein	1769	1	1.9146e-114	60.0%	0	-	-	TMhelix (TMHMM); TMhelix (TMHMM)
comp7466_c0_seq1	Neuraminidase	3064	1	0	94.0%	0	-	-	no IPS match
comp4436_c0_seq2	tam domain methyltransferase protein	2080	1	1.39598e-169	89.0%	0	-	-	PF13489 (PFAM)
comp28891_c0_seq1	---NA---	925	0			0	-	-	no IPS match
comp59969_c0_seq1	hypothetical protein MPH_11795	1362	1	1.00304e-58	53.0%	0	-	-	TMhelix (TMHMM); TMhelix (TMHMM)
comp2255_c1_seq1	hypothetical protein COCHEDRAFT_1143346	4518	1	1.98086e-121	57.0%	0	-	-	IPR010730 (PFAM)
comp9243_c0_seq1	hypothetical protein GMDG_02253	1590	1	2.12023e-31	56.0%	0	-	-	no IPS match
comp10747_c0_seq1	sugar inositol transporter	2206	1	0	93.0%	3	F:substrate-specific transmembrane transporter activity; P:transmembrane transport; C:integral to membrane	-	IPR003663 (PRINTS); IPR005828 (PFAM); TMhelix (TMHMM); TMhelix (TMHMM); TMhelix (TMHMM); TMhelix (TMHMM); TMhelix (TMHMM); TMhelix (TMHMM); TMhelix (TMHMM); TMhelix (TMHMM); TMhelix (TMHMM); TMhelix (TMHMM); TMhelix (TMHMM); TMhelix (TMHMM)
comp2854_c0_seq1	c4-dicarboxylate transporter malic acid transport protein	4124	1	0	85.0%	0	-	-	SignalP-TM (SIGNALP_GRAM_POSITIVE)
comp8887_c0_seq1	major facilitator superfamily protein	3151	1	0	93.0%	2	P:transmembrane transport; C:integral to membrane	-	IPR011701 (PFAM); TMhelix (TMHMM); TMhelix (TMHMM); TMhelix (TMHMM); TMhelix (TMHMM); TMhelix (TMHMM); TMhelix (TMHMM); TMhelix (TMHMM); TMhelix (TMHMM); TMhelix (TMHMM); TMhelix (TMHMM); TMhelix (TMHMM); TMhelix (TMHMM)
comp43760_c0_seq1	hypothetical protein MPH_00140 partial	3715	1	0	78.0%	0		-	no IPS match
comp1455_c0_seq2	hypothetical protein MPH_02144	1410	1	5.28062e-131	70.0%	0	-	-	SignalP-noTM (SIGNALP_EUK); TMhelix (TMHMM)
comp31356_c0_seq1	---NA---	1420	0			0	-	-	no IPS match
comp11563_c0_seq1	cytochrome p450 oxidoreductase	2179	1	1.65676e-133	59.0%	7	F:heme binding; F:oxidoreductase activity acting on paired donors with incorporation or reduction of molecular oxygen; F:monooxygenase activity; F:iron ion binding; F:electron carrier activity; P:oxidation-reduction process; P:electron transport	-	IPR002403 (PRINTS); IPR001128 (PRINTS); IPR001128 (PFAM); SignalP-TM (SIGNALP_GRAM_POSITIVE)	-
comp16802_c0_seq1	---NA---	1510	0			0	-	-	no IPS match
comp8867_c0_seq1	ribosomal large subunit biogenesis protein	1555	1	3.807e-106	100.0%	0	-	-	IPR029004 (PFAM); IPR006958 (PFAM)
comp7842_c0_seq1	dihydrodipicolinate synthetase-like protein	1724	1	0	93.0%	0	-	-	SignalP-TM (SIGNALP_GRAM_POSITIVE)
comp24497_c0_seq1	protein of unknown function DUF3533	1190	1	4.58257e-37	74.0%	0	-	-	no IPS match
comp1990_c0_seq1	---NA---	1756	0			0	-	-	no IPS match
comp4287_c0_seq2	hypothetical protein MPH_06478	2037	1	8.45774e-92	85.0%	8	F:ribonuclease activity; P:tRNA processing; P:mRNA cleavage; C:ribonuclease P complex; C:ribonuclease MRP complex; P:rRNA processing; F:RNA binding; P:regulation of RNA metabolic process	-	IPR002730 (PFAM)
comp11991_c0_seq1	---NA---	1922	0			0	-	-	no IPS match
comp15139_c0_seq1	---NA---	1865	0			0	-	-	no IPS match
comp4270_c0_seq1	hypothetical protein UCRNP2_3553	1291	1	9.52193e-20	67.0%	0	-	-	no IPS match
comp4460_c0_seq4	tetratricopeptide tpr-1	5525	1	0	91.0%	1	F:protein binding	-	IPR001440 (PFAM); IPR013105 (PFAM); PF13414 (PFAM); SignalP-TM (SIGNALP_GRAM_POSITIVE)
comp6614_c0_seq1	sugar transporter protein	5586	1	0	95.0%	3	P:transmembrane transport; F:substrate-specific transmembrane transporter activity; C:integral to membrane	-	IPR003663 (PRINTS); IPR005828 (PFAM); TMhelix (TMHMM); TMhelix (TMHMM); TMhelix (TMHMM); TMhelix (TMHMM); TMhelix (TMHMM); TMhelix (TMHMM); TMhelix (TMHMM); TMhelix (TMHMM); TMhelix (TMHMM); TMhelix (TMHMM); TMhelix (TMHMM)
comp9490_c0_seq1	f-box domain cyclin-like protein	1440	1	1.60894e-153	87.0%	0	-	-	no IPS match
comp2680_c0_seq1	---NA---	530	0			0	-	-	no IPS match
comp5307_c1_seq1	hypothetical protein MPH_03778	4460	1	0	87.0%	3	F:substrate-specific transmembrane transporter activity; P:transmembrane transport; C:integral to membrane	-	IPR003663 (PRINTS); IPR005828 (PFAM); TMhelix (TMHMM); TMhelix (TMHMM); TMhelix (TMHMM); TMhelix (TMHMM); TMhelix (TMHMM); TMhelix (TMHMM)
comp6332_c1_seq5	activator of hsp90 atpase-like protein	2290	1	9.49898e-177	79.0%	0	-	-	no IPS match
comp7807_c0_seq1	gentisate -dioxygenase protein	1521	1	0	96.0%	0	-	-	IPR013096 (PFAM)
comp20099_c0_seq1	cellulose-binding protein	1529	1	0	93.0%	0	-	-	IPR011483 (PFAM); SignalP-noTM (SIGNALP_EUK); SignalP-TM (SIGNALP_GRAM_POSITIVE); TMhelix (TMHMM)
comp9384_c0_seq1	hypothetical protein MPH_05084	5270	1	0	86.0%	0	-	-	no IPS match
comp7649_c0_seq1	peptidyl-prolyl cis-trans isomerase-like 4 protein	3816	1	0	97.0%	4	F:peptidyl-prolyl cis-trans isomerase activity; P:protein peptidyl-prolyl isomerization; P:protein folding; F:nucleic acid binding	(5.2) Cis-trans-isomerases	IPR002130 (PRINTS); IPR000504 (PFAM); IPR002130 (PFAM)
comp20322_c0_seq1	zinc finger ring-type protein	1449	1	3.00568e-13	69.0%	0	-	-	no IPS match
comp8812_c0_seq1	fad binding domain protein	3406	1	0	89.0%	0	-	-	no IPS match
comp54154_c0_seq1	---NA---	1995	0			0	-	-	no IPS match
comp5531_c0_seq1	---NA---	3559	0			0	-	-	TMhelix (TMHMM)
comp11974_c0_seq1	hypothetical protein UCRNP2_4815	1639	1	1.29823e-51	78.0%	0	-	-	SignalP-TM (SIGNALP_GRAM_POSITIVE); TMhelix (TMHMM)
comp2327_c0_seq2	peptidase a1	3164	1	3.98206e-128	68.0%	2	F:aspartic-type endopeptidase activity; P:proteolysis	(3.4) Acting on peptide bonds (peptide hydrolases)	IPR001461 (PFAM); TMhelix (TMHMM)
comp6516_c0_seq1	hypothetical protein COCSADRAFT_307957	2473	1	0	93.0%	0	-	-	SignalP-TM (SIGNALP_GRAM_POSITIVE)
comp15016_c0_seq1	---NA---	522	0			0	-	-	no IPS match
comp5137_c0_seq2	---NA---	1640	0			0	-	-	no IPS match
comp1932_c0_seq2	aryl-alcohol dehydrogenase	1853	1	3.50341e-39	50.0%	7	F:flavin adenine dinucleotide binding; F:choline dehydrogenase activity; P:oxidation-reduction process; P:alcohol metabolic process; P:glycine metabolic process; P:L-serine metabolic process; P:threonine metabolic process	(1.1) Acting on the CH-OH group of donors	no IPS match
comp7870_c0_seq1	hypothetical protein MPH_01617	3224	1	0	92.0%	2	P:regulation of Rab GTPase activity; F:Rab GTPase activator activity	-	IPR021935 (PFAM); IPR000195 (PFAM)
comp5658_c0_seq2	hypothetical protein MPH_08948	2843	1	1.56069e-105	67.0%	0	-	-	no IPS match
comp3804_c0_seq1	hypothetical protein UCRNP2_8781	1890	1	8.32302e-156	77.0%	0	-	-	TMhelix (TMHMM); TMhelix (TMHMM); TMhelix (TMHMM); TMhelix (TMHMM)
comp4188_c0_seq4	secreted protein	2876	1	1.03851e-38	64.0%	0	-	-	SignalP-noTM (SIGNALP_GRAM_NEGATIVE); SignalP-TM (SIGNALP_GRAM_POSITIVE)
comp37845_c0_seq1	f5 8 type c domain protein	1866	1	0	89.0%	0	-	-	SignalP-TM (SIGNALP_GRAM_POSITIVE)
comp4745_c0_seq1	cyp51a protein	967	1	2.8735e-123	94.0%	5	F:heme binding; F:oxidoreductase activity acting on paired donors with incorporation or reduction of molecular oxygen; P:oxidation-reduction process; F:iron ion binding; F:monooxygenase activity	-	IPR001128 (PRINTS); IPR002403 (PRINTS); IPR001128 (PFAM)
comp1424_c0_seq2	---NA---	1789	0			0	-	-	no IPS match
comp6250_c0_seq3	nitrate transporter protein	6472	1	0	82.0%	2	P:transmembrane transport; C:integral to membrane	-	IPR011701 (PFAM); SignalP-noTM (SIGNALP_EUK); TMhelix (TMHMM); TMhelix (TMHMM); TMhelix (TMHMM); TMhelix (TMHMM); TMhelix (TMHMM); TMhelix (TMHMM); TMhelix (TMHMM); TMhelix (TMHMM); TMhelix (TMHMM)
comp3994_c0_seq1	hypothetical protein MYCFIDRAFT_55662	1378	1	6.94517e-137	76.0%	0	-	-	IPR011118 (PFAM); SignalP-noTM (SIGNALP_GRAM_NEGATIVE); SignalP-TM (SIGNALP_GRAM_POSITIVE); SignalP-noTM (SIGNALP_EUK)
comp16746_c0_seq1	hypothetical protein UCRNP2_5214	1683	1	4.48315e-16	41.0%	0	-	-	no IPS match
comp2318_c0_seq2	ribose 5-phosphate isomerase a protein	4736	1	1.63494e-162	95.0%	2	F:N-acetyltransferase activity; P:acyl-carrier-protein biosynthetic process	(2.3) Acyltransferases	IPR000182 (PFAM)
comp8746_c0_seq1	hypothetical protein UCRNP2_10040	4410	1	7.02372e-169	89.0%	0	-	-	no IPS match
comp6176_c0_seq1	hypothetical protein SNOG_11835	4815	1	1.34497e-15	48.0%	2	P:metabolic process; F:hydrolase activity	-	no IPS match
comp7084_c0_seq1	sphinganine hydroxylase protein	2343	1	0	91.0%	4	F:oxidoreductase activity; P:fatty acid biosynthetic process; P:oxidation-reduction process; F:iron ion binding	-	IPR006694 (PFAM); TMhelix (TMHMM); TMhelix (TMHMM)
comp5211_c0_seq2	---NA---	1467	0			0	-	-	no IPS match
comp11964_c0_seq1	cytochrome p450 protein	1797	1	0	97.0%	4	P:oxidation-reduction process; F:iron ion binding; F:oxidoreductase activity acting on paired donors with incorporation or reduction of molecular oxygen; F:heme binding	-	IPR002401 (PRINTS); IPR001128 (PRINTS); IPR001128 (PFAM); TMhelix (TMHMM)	-
comp21700_c0_seq1	peptidase s9 s15	1927	1	0	90.0%	1	F:dipeptidyl-peptidase activity	-	IPR000383 (PFAM); IPR013736 (PFAM)
comp4752_c0_seq1	ribonuclease t2	2763	1	0	88.0%	0	-	-	no IPS match
comp3011_c0_seq1	---NA---	1200	0			0	-	-	no IPS match
comp5586_c0_seq1	sugar transporter stl1 protein	1723	1	0	94.0%	0	-	-	no IPS match
comp3522_c0_seq1	tetrapyrrole methylase	2218	1	0	97.0%	2	F:methyltransferase activity; P:metabolic process	-	IPR028162 (PFAM); IPR000878 (PFAM)
comp1831_c0_seq1	hypothetical protein UCRNP2_8187	3349	1	2.59512e-68	80.0%	0	-	-	no IPS match
comp39509_c0_seq1	hypothetical protein UCRNP2_9364	1798	1	1.83044e-19	44.0%	0	-	-	no IPS match
comp6379_c0_seq12	hypothetical protein COCHEDRAFT_1199253	4779	1	3.5534e-65	56.0%	0	-	-	no IPS match
comp16109_c0_seq1	rhamnogalacturonate lyase protein	1913	1	0	89.0%	0	-	-	no IPS match
comp7251_c0_seq1	aldose 1-epimerase	2699	1	0	93.0%	2	F:isomerase activity; P:carbohydrate metabolic process	-	IPR008183 (PFAM)
comp4494_c0_seq1	gpi anchored protein	4948	1	0	92.0%	0	-	-	no IPS match
comp2682_c0_seq1	---NA---	397	0			0	-	-	no IPS match
comp24959_c0_seq1	hypothetical protein UCRNP2_8031	1570	1	3.09623e-56	67.0%	0	-	-	no IPS match
comp7165_c0_seq1	mfs monocarboxylate transporter protein	2352	1	2.17296e-25	89.0%	0	-	-	no IPS match
comp6801_c0_seq1	f5 8 type c domain protein	2552	1	0	95.0%	3	P:cell adhesion; F:hydrolase activity hydrolyzing O-glycosyl compounds; P:carbohydrate metabolic process	-	IPR000421 (PFAM); IPR006710 (PFAM); SignalP-noTM (SIGNALP_GRAM_NEGATIVE); SignalP-TM (SIGNALP_GRAM_POSITIVE); SignalP-noTM (SIGNALP_EUK)
comp4312_c0_seq1	glycoside hydrolase family 51 protein	1880	1	0	96.0%	0	-	-	no IPS match
comp2062_c0_seq1	hypothetical protein MPH_05892	941	1	1.3725e-24	64.0%	0	-	-	no IPS match
comp2472_c0_seq1	zinc finger phd-type protein	1890	1	1.39218e-172	97.0%	1	F:protein binding	-	IPR019787 (PFAM)
comp36560_c0_seq1	---NA---	1939	0			0	-	-	no IPS match
comp1582_c0_seq1	---NA---	2681	0			0	-	-	no IPS match
comp41615_c0_seq1	hypothetical protein UCRNP2_6016	1411	1	3.35017e-115	69.0%	0	-	-	PR01217 (PRINTS); SignalP-TM (SIGNALP_GRAM_POSITIVE)
comp3326_c0_seq2	---NA---	1694	0			0	-	-	no IPS match
comp7679_c0_seq1	zinc finger protein zpr1 protein	2236	1	0	96.0%	0	-	-	no IPS match
comp49048_c0_seq1	hypothetical protein NECHADRAFT_86875	1859	1	3.21588e-86	56.0%	0	-	-	IPR010730 (PFAM)
comp5999_c0_seq3	hypothetical protein COCMIDRAFT_61008 partial	1679	1	7.74137e-63	56.0%	0	-	-	PF05729 (PFAM)
comp7793_c0_seq1	major facilitator superfamily transporter protein	2100	1	0	95.0%	2	P:transmembrane transport; C:integral to membrane	-	IPR011701 (PFAM); TMhelix (TMHMM); TMhelix (TMHMM); TMhelix (TMHMM); TMhelix (TMHMM); TMhelix (TMHMM); TMhelix (TMHMM); TMhelix (TMHMM); TMhelix (TMHMM); TMhelix (TMHMM); TMhelix (TMHMM)
comp13326_c0_seq1	---NA---	1070	0			0	-	-	no IPS match
comp5612_c0_seq4	aspartic-type endopeptidase protein	3307	1	1.66667e-132	71.0%	0	-	-	no IPS match
comp6136_c0_seq1	pseudouridine synthase i	3522	1	0	90.0%	3	P:pseudouridine synthesis; F:pseudouridine synthase activity; F:RNA binding	(5.4) Intramolecular transferases (mutases)	IPR020097 (PFAM)
comp21707_c0_seq1	hypothetical protein MPH_05472	1338	1	5.33033e-167	82.0%	2	F:hydrolase activity hydrolyzing O-glycosyl compounds; P:carbohydrate metabolic process	-	IPR001000 (PRINTS); IPR001000 (PFAM)
comp12549_c0_seq1	hypothetical protein UCRNP2_2390	868	1	4.49994e-46	76.0%	0	-	-	SignalP-noTM (SIGNALP_GRAM_NEGATIVE); SignalP-TM (SIGNALP_GRAM_POSITIVE); SignalP-noTM (SIGNALP_EUK)
comp1401_c0_seq1	Uncharacterized protein SAPIO_CDS2371	659	1	1.03795e-57	72.0%	0	-	-	no IPS match
comp5628_c0_seq1	hypothetical protein UCRNP2_4016	2657	1	4.01977e-17	83.0%	0	-	-	no IPS match
comp13294_c0_seq1	ubiquitin fusion degradation protein ufd1	2665	1	0	88.0%	1	P:ubiquitin-dependent protein catabolic process	-	IPR004854 (PFAM); SignalP-noTM (SIGNALP_GRAM_NEGATIVE); SignalP-noTM (SIGNALP_EUK); SignalP-TM (SIGNALP_GRAM_POSITIVE)
comp19786_c0_seq1	alcohol dehydrogenase superfamily zinc-containing	1299	1	9.46165e-164	80.0%	0	-	-	no IPS match
comp2298_c0_seq1	histidinol-phosphate aminotransferase protein	2456	1	0	93.0%	7	F:pyridoxal phosphate binding; F:histidinol-phosphate transaminase activity; P:histidine biosynthetic process; P:tryptophan biosynthetic process; P:glutamate metabolic process; P:tyrosine biosynthetic process; P:L-phenylalanine biosynthetic process	(2.6) Transferring nitrogenous groups	IPR004839 (PFAM); IPR005861 (HAMAP)
comp6038_c0_seq1	ribosomal protein s6	3953	1	0	95.0%	3	P:transmembrane transport; F:transmembrane transporter activity; C:integral to membrane	-	IPR005828 (PFAM); TMhelix (TMHMM); TMhelix (TMHMM); TMhelix (TMHMM); TMhelix (TMHMM); TMhelix (TMHMM); TMhelix (TMHMM)
comp5110_c0_seq1	glycoside hydrolase family 16 protein	1522	1	7.52079e-134	92.0%	2	F:hydrolase activity hydrolyzing O-glycosyl compounds; P:carbohydrate metabolic process	-	IPR000757 (PFAM); SignalP-TM (SIGNALP_GRAM_POSITIVE)
comp8576_c0_seq1	monooxygenase fad-binding protein	1997	1	0	91.0%	2	P:metabolic process; F:oxidoreductase activity	-	IPR003042 (PRINTS); IPR002938 (PFAM); TMhelix (TMHMM)
comp6398_c0_seq30	hypothetical protein MPH_05900	7523	1	0	88.0%	0	-	-	IPR006565 (PFAM)
comp2466_c0_seq2	hypothetical protein UCRNP2_4936	2591	1	8.21144e-08	63.0%	0	-	-	SignalP-TM (SIGNALP_GRAM_POSITIVE)
comp4360_c0_seq1	hypothetical protein MPH_08122	6876	1	0	65.0%	0	-	-	SignalP-TM (SIGNALP_GRAM_POSITIVE)
comp4858_c0_seq1	hypothetical protein MPH_00996	1748	1	0	91.0%	2	P:transmembrane transport; C:integral to membrane	-	IPR011701 (PFAM); SignalP-noTM (SIGNALP_EUK); TMhelix (TMHMM); TMhelix (TMHMM); TMhelix (TMHMM); TMhelix (TMHMM); TMhelix (TMHMM); TMhelix (TMHMM); TMhelix (TMHMM); TMhelix (TMHMM)
comp5927_c0_seq1	hypothetical protein SNOG_04551	4098	1	3.71425e-75	53.0%	5	F:DNA binding; C:nucleus; F:zinc ion binding; F:sequence-specific DNA binding RNA polymerase II transcription factor activity; P:regulation of transcription DNA-dependent	-	IPR001138 (PFAM); IPR007219 (PFAM); SignalP-TM (SIGNALP_GRAM_POSITIVE)
comp1442_c0_seq1	---NA---	2033	0			0	-	-	no IPS match
comp19330_c0_seq1	---NA---	479	0			0	-	-	no IPS match
comp7546_c0_seq1	50s ribosomal protein l27 protein	1090	1	2.08151e-124	86.0%	4	F:structural constituent of ribosome; C:ribosome; P:translation; P:ribosome biogenesis	-	IPR001684 (PRINTS); IPR001684 (PFAM)
comp14258_c0_seq1	---NA---	427	0			0	-	-	no IPS match
comp28311_c0_seq1	methyltransferase domain-containing protein	1243	1	3.26177e-179	85.0%	0	-	-	PF13489 (PFAM); SignalP-TM (SIGNALP_GRAM_POSITIVE)
comp1661_c0_seq1	hypothetical protein FOIG_16524	3181	1	1.35711e-100	64.0%	0	-	-	no IPS match
comp18638_c0_seq1	4-hydroxyphenylpyruvate	1166	1	0	83.0%	0	-	-	IPR013022 (PFAM)
comp1830_c0_seq1	---NA---	654	0			0	-	-	no IPS match
comp5514_c0_seq2	hypothetical protein MPH_04432	3740	1	0	96.0%	3	F:protein binding; F:N-acetyltransferase activity; P:acyl-carrier-protein biosynthetic process	(2.3) Acyltransferases	IPR001487 (PRINTS); IPR000182 (PFAM); IPR001487 (PFAM)
comp20501_c0_seq1	---NA---	1141	0			0	-	-	TMhelix (TMHMM)
comp1674_c0_seq2	---NA---	1220	0			0	-	-	no IPS match
comp8833_c0_seq1	---NA---	388	0			0	-	-	no IPS match
comp6921_c0_seq1	---NA---	1671	0			0	-	-	no IPS match
comp1683_c0_seq1	pseudouridine synthase protein	3513	1	0	86.0%	3	P:pseudouridine synthesis; F:RNA binding; F:pseudouridine synthase activity	(5.4) Intramolecular transferases (mutases)	IPR001656 (PFAM)
comp9373_c0_seq1	transglutaminase-like protein	2925	1	0	85.0%	0	-	-	no IPS match
comp4470_c0_seq1	hypothetical protein W97_05362	1579	1	5.31042e-141	68.0%	0	-	-	no IPS match
comp3394_c0_seq1	hypothetical protein MPH_10101	1556	1	3.78281e-53	70.0%	0	-	-	no IPS match
comp10535_c0_seq1	---NA---	393	0			0	-	-	no IPS match
comp7156_c0_seq1	glutathione reductase protein	2439	1	0	95.0%	4	P:oxidation-reduction process; F:oxidoreductase activity; P:cell redox homeostasis; F:flavin adenine dinucleotide binding	-	IPR013027 (PRINTS); PR00411 (PRINTS); IPR023753 (PFAM); IPR004099 (PFAM); IPR001327 (PFAM)
comp11103_c0_seq1	hypothetical protein CIMG_09897	999	1	1.34613e-45	51.0%	2	P:biosynthetic process; F:hydrolase activity acting on ester bonds	-	IPR001031 (PFAM)
comp6060_c1_seq1	sugar inositol transporter	2186	1	0	96.0%	3	P:transmembrane transport; F:substrate-specific transmembrane transporter activity; C:integral to membrane	-	IPR003663 (PRINTS); IPR005828 (PFAM); TMhelix (TMHMM); TMhelix (TMHMM); TMhelix (TMHMM); TMhelix (TMHMM); TMhelix (TMHMM); TMhelix (TMHMM); TMhelix (TMHMM); TMhelix (TMHMM); TMhelix (TMHMM); TMhelix (TMHMM)
comp10308_c0_seq1	aerobactin siderophore biosynthesis protein iucb protein	1678	1	0	90.0%	0	-	-	TMhelix (TMHMM)
comp4906_c0_seq1	zinc finger c2h2-type protein	3740	1	0	79.0%	0	-	-	PF13894 (PFAM)
comp5219_c0_seq2	hypothetical protein AOL_s00006g591	1035	1	1.83327e-70	58.0%	2	F:catalytic activity; P:nucleoside metabolic process	-	IPR020683 (PFAM)
comp6714_c0_seq1	hypothetical protein UCRNP2_2460	1363	1	4.02793e-61	83.0%	0	-	-	SignalP-noTM (SIGNALP_GRAM_NEGATIVE); SignalP-noTM (SIGNALP_EUK); SignalP-TM (SIGNALP_GRAM_POSITIVE)
comp3330_c0_seq1	amid-like mitochondrial protein	1753	1	0	84.0%	3	P:oxidation-reduction process; F:oxidoreductase activity; F:flavin adenine dinucleotide binding	-	PR00411 (PRINTS); IPR013027 (PRINTS); IPR023753 (PFAM); IPR001327 (PFAM)
comp5774_c1_seq3	dsba oxidoreductase protein	1862	1	1.2654e-111	92.0%	2	F:protein disulfide oxidoreductase activity; P:electron transport	-	IPR001853 (PFAM)
comp54008_c0_seq1	serine threonine protein kinase protein	1813	1	3.67098e-175	73.0%	0	-	-	IPR002575 (PFAM)
comp6937_c0_seq1	glycerol dehydrogenase protein	2218	1	0	97.0%	1	F:protein binding	-	IPR004045 (PFAM)
comp5379_c1_seq1	---NA---	1018	0			0	-	-	no IPS match
comp2173_c0_seq1	d-arabinono- -lactone oxidase protein	7481	1	0	89.0%	6	F:UDP-N-acetylmuramate dehydrogenase activity; F:flavin adenine dinucleotide binding; P:oxidation-reduction process; F:D-arabinono-1 4-lactone oxidase activity; C:membrane; P:amino sugar metabolic process	(1.1) Acting on the CH-OH group of donors; (1.1) Acting on the CH-OH group of donors	IPR006094 (PFAM); IPR007173 (PFAM)
comp3788_c0_seq2	---NA---	967	0			0	-	-	no IPS match
comp18913_c0_seq1	---NA---	831	0			0	-	-	no IPS match
comp5706_c0_seq2	---NA---	1748	0			0	-	-	no IPS match
comp7420_c0_seq1	hypothetical protein UCRNP2_2983	2283	1	9.24244e-86	85.0%	0	-	-	no IPS match
comp6604_c0_seq1	translationally-controlled tumor protein	1189	1	4.57763e-109	98.0%	0	-	-	IPR018105 (PRINTS); IPR018105 (PFAM)
comp2736_c1_seq1	---NA---	1037	0			0	-	-	TMhelix (TMHMM)
comp26995_c0_seq1	---NA---	1117	0			0	-	-	no IPS match
comp8182_c0_seq1	peptidase c13 legumain	2233	1	0	96.0%	0	-	-	no IPS match
comp6904_c0_seq1	mg2+ transporter zinc transport protein	3753	1	0	92.0%	0	-	-	no IPS match
comp11647_c0_seq1	monooxygenase fad-binding protein	2820	1	0	92.0%	3	P:quinolinate biosynthetic process; F:kynurenine 3-monooxygenase activity; P:tryptophan catabolic process	(1.1) Acting on the CH-OH group of donors	IPR003042 (PRINTS); IPR002938 (PFAM); IPR027545 (HAMAP); TMhelix (TMHMM)
comp25103_c0_seq1	ferrooxidoreductase protein	1784	1	0	89.0%	3	F:oxidoreductase activity; P:oxidation-reduction process; F:copper ion binding	-	IPR001117 (PFAM); IPR011707 (PFAM); IPR011706 (PFAM); TMhelix (TMHMM)
comp51056_c0_seq1	hypothetical protein UCRNP2_4865	2162	1	3.51821e-15	70.0%	0	-	-	SignalP-noTM (SIGNALP_GRAM_NEGATIVE); SignalP-noTM (SIGNALP_EUK); SignalP-TM (SIGNALP_GRAM_POSITIVE)
comp7711_c0_seq1	mandelate racemase muconate lactonizing enzyme	1630	1	0	99.0%	0	-	-	PF13378 (PFAM); IPR013342 (PFAM)
comp3036_c0_seq2	hypothetical protein A1O5_04528	2845	1	1.39052e-25	42.0%	0	-	-	TMhelix (TMHMM); TMhelix (TMHMM); TMhelix (TMHMM)
comp4851_c0_seq1	hypothetical protein MPH_10654	1835	1	4.52427e-42	53.0%	0	-	-	no IPS match
comp7760_c0_seq1	thioredoxin protein	2200	1	3.19745e-83	89.0%	0	-	-	SignalP-noTM (SIGNALP_EUK)
comp4749_c0_seq2	hypothetical protein W97_09304	1427	1	1.3271e-160	82.0%	0	-	-	no IPS match
comp2065_c0_seq1	---NA---	3429	0			0	-	-	SignalP-noTM (SIGNALP_EUK)
comp4840_c0_seq1	major facilitator superfamily	2488	1	0	88.0%	2	C:integral to membrane; P:transmembrane transport	-	IPR011701 (PFAM); TMhelix (TMHMM); TMhelix (TMHMM); TMhelix (TMHMM); TMhelix (TMHMM); TMhelix (TMHMM); TMhelix (TMHMM); TMhelix (TMHMM); TMhelix (TMHMM); TMhelix (TMHMM); TMhelix (TMHMM); TMhelix (TMHMM); TMhelix (TMHMM)
comp23174_c0_seq1	---NA---	793	0			0	-	-	SignalP-noTM (SIGNALP_EUK)
comp10058_c0_seq1	Arylsulfotransferase	3513	1	0	90.0%	0	-	-	PF14269 (PFAM); SignalP-noTM (SIGNALP_EUK); SignalP-noTM (SIGNALP_GRAM_NEGATIVE); SignalP-TM (SIGNALP_GRAM_POSITIVE)
comp6126_c0_seq1	major facilitator superfamily	4516	1	0	95.0%	0	-	-	no IPS match
comp5941_c0_seq5	hypothetical protein UCRNP2_8462	2242	1	2.68854e-43	67.0%	0	-	-	TMhelix (TMHMM); TMhelix (TMHMM); TMhelix (TMHMM)
comp9780_c0_seq1	hypothetical protein MPH_00177	2407	1	3.96404e-94	62.0%	0	-	-	no IPS match
comp5635_c0_seq2	galactose oxidase kelch beta-propeller	3675	1	1.07641e-99	65.0%	0	-	-	PF13854 (PFAM)
comp5096_c0_seq1	galactose oxidase kelch beta-propeller	4021	1	0	88.0%	0	-	-	TMhelix (TMHMM)
comp25346_c0_seq1	hypothetical protein MPH_06875	2012	1	8.80477e-34	71.0%	0	-	-	no IPS match
comp11743_c0_seq1	tannase subunit protein	2282	1	0	87.0%	0	-	-	IPR011118 (PFAM); SignalP-noTM (SIGNALP_GRAM_NEGATIVE); SignalP-TM (SIGNALP_GRAM_POSITIVE)
comp16874_c0_seq1	pyridine nucleotide-disulfide oxidoreductase amid- protein	1862	1	0	90.0%	0	-	-	SignalP-TM (SIGNALP_GRAM_POSITIVE)
comp6328_c0_seq2	hypothetical protein MPH_11129	3429	1	4.55344e-38	58.0%	4	F:zinc ion binding; C:nucleus; P:regulation of transcription DNA-dependent; F:sequence-specific DNA binding RNA polymerase II transcription factor activity	-	IPR001138 (PFAM)
comp38262_c0_seq1	hypothetical protein MPH_10916	1326	1	3.14437e-22	56.0%	0	-	-	no IPS match
comp1938_c0_seq1	hypothetical protein MPH_02209	927	1	2.62255e-56	81.0%	0	-	-	IPR024512 (PFAM); TMhelix (TMHMM)
comp1632_c0_seq1	hypothetical protein MPH_08699	2215	1	4.5055e-175	67.0%	0	-	-	IPR024391 (PFAM)
comp4856_c0_seq3	carboxyphosphonoenolpyruvate protein	3927	1	7.87779e-148	81.0%	0	-	-	no IPS match
comp1508_c0_seq1	---NA---	1820	0			0	-	-	TMhelix (TMHMM)
comp22707_c0_seq1	hypothetical protein UCRNP2_9556	1668	1	3.67432e-130	79.0%	0	-	-	no IPS match
comp7191_c0_seq1	histone h2a	1787	1	1.09386e-74	100.0%	0	-	-	no IPS match
comp4901_c0_seq1	histidinol dehydrogenase 1	2093	1	0	90.0%	5	P:histidine biosynthetic process; F:zinc ion binding; P:oxidation-reduction process; F:NAD binding; F:histidinol dehydrogenase activity	(1.1) Acting on the CH-OH group of donors	IPR012131 (PRINTS); IPR012131 (PFAM); IPR012131 (HAMAP)
comp2752_c1_seq1	conserved hypothetical protein	1510	1	3.28526e-10	94.0%	0	-	-	TMhelix (TMHMM)
comp9195_c0_seq1	sugar inositol transporter	2467	1	0	94.0%	0	-	-	no IPS match
comp6286_c0_seq2	extracellular dioxygenase protein	2414	1	1.14112e-124	96.0%	0	-	-	SignalP-noTM (SIGNALP_EUK); SignalP-noTM (SIGNALP_GRAM_NEGATIVE); SignalP-TM (SIGNALP_GRAM_POSITIVE)
comp4589_c0_seq3	methyltransferase type 11	1639	1	4.85301e-118	87.0%	0	-	-	no IPS match
comp2396_c0_seq1	hypothetical protein MPH_10368	5016	1	0	78.0%	0	-	-	TMhelix (TMHMM); TMhelix (TMHMM)
comp5296_c0_seq2	---NA---	1254	0			0	-	-	no IPS match
comp2568_c0_seq1	hypothetical protein MPH_13151	3885	1	0	92.0%	0	-	-	no IPS match
comp5629_c0_seq2	glycoside hydrolase family 53 protein	3274	1	0	93.0%	2	F:glucosidase activity; P:carbohydrate metabolic process	(3.2) Glycosylases	IPR011683 (PFAM); SignalP-noTM (SIGNALP_EUK); SignalP-noTM (SIGNALP_GRAM_NEGATIVE); SignalP-TM (SIGNALP_GRAM_POSITIVE)
comp3974_c0_seq1	carboxypeptidase y like protein a	1728	1	1.36755e-86	56.0%	0	-	-	no IPS match
comp9922_c0_seq1	amidohydrolase family protein	1807	1	0	96.0%	2	F:catalytic activity; P:metabolic process	-	IPR006992 (PFAM)
comp7559_c0_seq1	atp-dependent protease la 2 protein	3560	1	0	95.0%	0	-	-	no IPS match
comp6005_c0_seq1	hypothetical protein W97_03679	2016	1	2.36769e-16	53.0%	5	F:DNA binding; F:sequence-specific DNA binding RNA polymerase II transcription factor activity; C:nucleus; F:zinc ion binding; P:regulation of transcription DNA-dependent	-	IPR017956 (PFAM); IPR001138 (PFAM)
comp3822_c0_seq1	abc bile acid protein	1069	1	1.08742e-25	67.0%	0	-	-	TMhelix (TMHMM); TMhelix (TMHMM); TMhelix (TMHMM)
comp36433_c0_seq1	hypothetical protein SAPIO_CDS6623	1260	1	3.78617e-14	59.0%	0	-	-	IPR021514 (PFAM)
comp5106_c0_seq1	carboxypeptidase y like protein a	1977	1	2.15807e-28	70.0%	0	-	-	no IPS match
comp5743_c1_seq1	sorbitol dehydrogenase protein	950	1	1.28459e-138	97.0%	3	F:oxidoreductase activity; P:oxidation-reduction process; F:zinc ion binding	-	IPR013149 (PFAM); TMhelix (TMHMM)
comp1730_c0_seq1	---NA---	1903	0			0	-	-	no IPS match
comp35533_c0_seq1	transcription factor jumonji aspartyl beta-hydroxylase	2467	1	2.32887e-140	63.0%	0	-	-	no IPS match
comp6098_c0_seq2	protein of unknown function DUF255	4727	1	0	93.0%	0	-	-	IPR005198 (PFAM); IPR004879 (PFAM)
comp5305_c0_seq4	hypothetical protein MPH_12087	4458	1	0	76.0%	0	-	-	PF13854 (PFAM); SignalP-TM (SIGNALP_GRAM_POSITIVE); SignalP-noTM (SIGNALP_EUK); TMhelix (TMHMM)
comp12426_c0_seq1	hypothetical protein W97_03709	2743	1	5.32108e-10	55.0%	0	-	-	no IPS match
comp1533_c0_seq1	long-chain-fatty-acid- ligase protein	1962	1	0	95.0%	0	-	-	no IPS match
comp15263_c0_seq1	major facilitator superfamily	1718	1	0	87.0%	0	-	-	SignalP-noTM (SIGNALP_EUK)
comp8535_c0_seq1	isoprenylcysteine carboxyl methyltransferase	2152	1	5.93808e-146	84.0%	0	-	-	no IPS match
comp1785_c0_seq1	---NA---	979	0			0	-	-	no IPS match
comp13819_c0_seq1	set and mynd domain protein	3549	1	0	92.0%	1	F:protein binding	-	IPR002893 (PFAM); IPR001214 (PFAM)
comp15919_c0_seq1	multicopper oxidase type 1	2104	1	0	94.0%	3	F:copper ion binding; F:oxidoreductase activity; P:oxidation-reduction process	-	IPR011707 (PFAM); IPR001117 (PFAM); IPR011706 (PFAM); SignalP-noTM (SIGNALP_EUK); SignalP-noTM (SIGNALP_GRAM_NEGATIVE); SignalP-TM (SIGNALP_GRAM_POSITIVE)
comp14979_c0_seq1	nadh:flavin oxidoreductase nadh oxidase	1412	1	0	90.0%	3	F:FMN binding; F:oxidoreductase activity; P:oxidation-reduction process	-	IPR001155 (PFAM)
comp12622_c0_seq1	---NA---	246	0			0	-	-	no IPS match
comp20299_c0_seq1	hypothetical protein UCRNP2_5620	977	1	0.000855085	55.0%	0	-	-	no IPS match
comp11269_c0_seq1	hypothetical protein UCRNP2_7274	1057	1	8.20835e-12	72.0%	0	-	-	no IPS match
comp5002_c0_seq1	-like protein	1882	1	2.54189e-161	89.0%	0	-	-	IPR008030 (PFAM)
comp4143_c0_seq1	hypothetical protein COCSADRAFT_137995	1531	1	2.44626e-06	58.0%	0	-	-	no IPS match
comp11237_c0_seq1	hypothetical protein MPH_10754	1233	1	6.05989e-117	95.0%	0	-	-	IPR012312 (PFAM); SignalP-TM (SIGNALP_GRAM_POSITIVE)
comp35077_c0_seq1	hypothetical protein UCRNP2_2029	1496	1	4.5542e-05	66.0%	0	-	-	TMhelix (TMHMM)
comp11933_c0_seq1	membrane proteintapt1 cmv receptor	3481	1	0	88.0%	0	-	-	IPR008010 (PFAM); TMhelix (TMHMM)
comp3323_c0_seq2	---NA---	2128	0			0	-	-	SignalP-TM (SIGNALP_GRAM_POSITIVE); SignalP-noTM (SIGNALP_EUK); SignalP-noTM (SIGNALP_GRAM_NEGATIVE)
comp4062_c0_seq3	rna-processing protein hat helix	2256	1	0	93.0%	0	-	-	no IPS match
comp22778_c0_seq1	major facilitator superfamily	1781	1	0	84.0%	2	P:transmembrane transport; C:integral to membrane	-	IPR011701 (PFAM); TMhelix (TMHMM); TMhelix (TMHMM); TMhelix (TMHMM); TMhelix (TMHMM); TMhelix (TMHMM); TMhelix (TMHMM); TMhelix (TMHMM); TMhelix (TMHMM); TMhelix (TMHMM); TMhelix (TMHMM); TMhelix (TMHMM); TMhelix (TMHMM)
comp5640_c0_seq1	glycoside hydrolase family 16	1978	1	2.19328e-164	93.0%	2	P:carbohydrate metabolic process; F:hydrolase activity hydrolyzing O-glycosyl compounds	-	IPR000757 (PFAM)
comp5987_c0_seq2	abc multidrug transporter protein	3427	1	0	87.0%	4	F:ATPase activity coupled to transmembrane movement of substances; F:ATP binding; P:transmembrane transport; C:integral to membrane	-	IPR001140 (PFAM); IPR003439 (PFAM); TMhelix (TMHMM); TMhelix (TMHMM); TMhelix (TMHMM); TMhelix (TMHMM)
comp1977_c0_seq1	dna repair protein sae2	2660	1	0	67.0%	0	-	-	IPR013882 (PFAM)
comp5779_c0_seq3	hypothetical protein MPH_01881	2458	1	0	85.0%	0	-	-	PR01217 (PRINTS); SignalP-TM (SIGNALP_EUK)
comp15996_c0_seq1	---NA---	372	0			0	-	-	no IPS match
comp9675_c0_seq1	uaa transporter	1896	1	0	93.0%	1	P:transmembrane transport	-	IPR013657 (PFAM); TMhelix (TMHMM); TMhelix (TMHMM); TMhelix (TMHMM); TMhelix (TMHMM); TMhelix (TMHMM); TMhelix (TMHMM); TMhelix (TMHMM); TMhelix (TMHMM); TMhelix (TMHMM)
comp14748_c0_seq1	alpha beta hydrolase fold-1 protein	1300	1	0	95.0%	1	F:catalytic activity	-	IPR000639 (PRINTS); PF12697 (PFAM)
comp4836_c0_seq1	heat shock protein hsp98 hsp104 protein	3286	1	0	98.0%	2	F:ATP binding; P:protein metabolic process	-	IPR001270 (PRINTS); IPR003959 (PFAM); IPR019489 (PFAM); IPR003959 (PFAM); IPR004176 (PFAM)
comp6237_c0_seq4	amidohydrolase 2	4719	1	6.15662e-107	66.0%	2	F:catalytic activity; P:metabolic process	-	IPR006992 (PFAM); SignalP-TM (SIGNALP_GRAM_POSITIVE)
comp17905_c0_seq1	glycoside hydrolase family 12	1286	1	1.80833e-89	85.0%	0	-	-	IPR008030 (PFAM)
comp3601_c0_seq1	hypothetical protein FG05_12599	1684	1	1.08443e-165	71.0%	4	F:iron ion binding; F:heme binding; F:oxidoreductase activity acting on paired donors with incorporation or reduction of molecular oxygen; P:oxidation-reduction process	-	IPR002401 (PRINTS); IPR001128 (PRINTS); IPR001128 (PFAM); TMhelix (TMHMM)
comp12587_c0_seq1	Helicase	2194	1	0	88.0%	3	F:ATP binding; F:DNA binding; F:hydrolase activity	-	IPR001650 (PFAM); IPR006935 (PFAM)
comp3056_c0_seq2	uncharacterized mfs-type transporter q9p6j7	2211	1	2.82354e-110	65.0%	2	P:transmembrane transport; C:integral to membrane	-	IPR011701 (PFAM); TMhelix (TMHMM); TMhelix (TMHMM); TMhelix (TMHMM); TMhelix (TMHMM); TMhelix (TMHMM); TMhelix (TMHMM); TMhelix (TMHMM); TMhelix (TMHMM); TMhelix (TMHMM); TMhelix (TMHMM); TMhelix (TMHMM); TMhelix (TMHMM); TMhelix (TMHMM)
comp6707_c0_seq1	efflux pump antibiotic resistance	2739	1	0	77.0%	2	P:transmembrane transport; C:integral to membrane	-	no IPS match
comp11906_c0_seq1	rna polymerase i-specific transcription initiation factor rrn6-like protein	3335	1	0	70.0%	0	-	-	IPR019350 (PFAM)
comp8376_c0_seq1	serine carboxypeptidase protein	1865	1	0	92.0%	2	F:serine-type carboxypeptidase activity; P:proteolysis	(3.4) Acting on peptide bonds (peptide hydrolases)	IPR001563 (PRINTS); IPR001563 (PFAM); SignalP-TM (SIGNALP_GRAM_POSITIVE); SignalP-noTM (SIGNALP_GRAM_NEGATIVE); SignalP-noTM (SIGNALP_EUK)
comp13452_c0_seq1	---NA---	2326	0			0	-	-	no IPS match
comp10172_c0_seq1	---NA---	3788	0			0	-	-	TMhelix (TMHMM)
comp13436_c0_seq1	mfs multidrug transporter protein	2342	1	0	88.0%	2	C:integral to membrane; P:transmembrane transport	-	IPR011701 (PFAM); TMhelix (TMHMM); TMhelix (TMHMM); TMhelix (TMHMM); TMhelix (TMHMM); TMhelix (TMHMM); TMhelix (TMHMM); TMhelix (TMHMM); TMhelix (TMHMM); TMhelix (TMHMM); TMhelix (TMHMM); TMhelix (TMHMM); TMhelix (TMHMM)
comp8799_c0_seq1	hypothetical protein MPH_09368	1661	1	4.53997e-105	87.0%	0	-	-	IPR008493 (PFAM)
comp3916_c0_seq1	transcription factor fungi	3075	1	0	79.0%	5	P:regulation of transcription DNA-dependent; C:nucleus; F:zinc ion binding; F:sequence-specific DNA binding RNA polymerase II transcription factor activity; F:DNA binding	-	IPR001138 (PFAM); IPR007219 (PFAM)
comp4947_c0_seq1	galactose-binding domain-like protein	1740	1	0	95.0%	0	-	-	no IPS match
comp5528_c0_seq1	fad-binding 8	3584	1	0	94.0%	5	F:DNA-directed RNA polymerase activity; P:transcription DNA-dependent; C:nucleolus; P:purine nucleobase metabolic process; P:pyrimidine nucleobase metabolic process	(2.7) Transferring phosphorous-containing groups	IPR005576 (PFAM)
comp3270_c1_seq1	hypothetical protein A1O3_08882	1320	1	9.25159e-107	64.0%	4	C:plasma membrane; F:transporter activity; C:integral to membrane; P:transmembrane transport	-	IPR001958 (PRINTS); IPR011701 (PFAM); TMhelix (TMHMM); TMhelix (TMHMM); TMhelix (TMHMM); TMhelix (TMHMM); TMhelix (TMHMM); TMhelix (TMHMM); TMhelix (TMHMM); TMhelix (TMHMM)
comp8953_c0_seq1	54s ribosomal protein l24 protein	1628	1	7.55321e-81	91.0%	4	F:structural constituent of ribosome; P:translation; C:ribosome; P:ribosome biogenesis	-	IPR001383 (PFAM); IPR001383 (HAMAP)
comp1797_c0_seq1	integral membrane protein	1275	1	3.83526e-91	67.0%	0	-	-	no IPS match
comp2756_c0_seq1	btb poz-like protein	6497	1	0	88.0%	1	F:protein binding	-	IPR000408 (PRINTS); IPR000408 (PFAM); IPR013069 (PFAM)
comp21691_c0_seq1	---NA---	904	0			0	-	-	no IPS match
comp4771_c0_seq1	fe ii 2-oxoglutarate-dependent dioxygenase protein	6406	1	0	87.0%	4	F:iron ion binding; P:oxidation-reduction process; F:L-ascorbic acid binding; F:oxidoreductase activity acting on paired donors with incorporation or reduction of molecular oxygen 2-oxoglutarate as one donor and incorporation of one atom each of oxygen into both donors	(1.1) Acting on the CH-OH group of donors	IPR019601 (PFAM); IPR005123 (PFAM)
comp13514_c0_seq1	---NA---	1154	0			0	-	-	SignalP-noTM (SIGNALP_EUK)
comp12151_c0_seq1	hypothetical protein MPH_06572	914	1	1.94297e-86	78.0%	0	-	-	no IPS match
comp7209_c0_seq1	peptidase a1	4290	1	0	91.0%	2	F:aspartic-type endopeptidase activity; P:proteolysis	(3.4) Acting on peptide bonds (peptide hydrolases)	IPR001461 (PRINTS); IPR001461 (PFAM); SignalP-noTM (SIGNALP_EUK)
comp6866_c0_seq1	armadillo-like helical protein	1812	1	1.39376e-115	93.0%	0	-	-	IPR013918 (PFAM)
comp5386_c0_seq2	six-hairpin glycosidase-like protein	2339	1	0	88.0%	0	-	-	IPR010905 (PFAM); SignalP-TM (SIGNALP_GRAM_POSITIVE); SignalP-noTM (SIGNALP_EUK); SignalP-noTM (SIGNALP_GRAM_NEGATIVE)
comp2210_c0_seq1	fk506-binding protein	3656	1	3.61967e-177	86.0%	0	-	-	IPR004910 (PFAM)
comp5071_c0_seq2	mannosyltransferase 1 cmt1	846	1	1.08977e-86	75.0%	0	-	-	no IPS match
comp1928_c0_seq1	histidine phosphatase superfamily clade-2 protein	2760	1	0	92.0%	3	F:acid phosphatase activity; P:riboflavin metabolic process; P:hexachlorocyclohexane metabolic process	(3.1) Acting on ester bonds	IPR000560 (PFAM); SignalP-TM (SIGNALP_GRAM_POSITIVE); SignalP-noTM (SIGNALP_GRAM_NEGATIVE); SignalP-noTM (SIGNALP_EUK)
comp25104_c0_seq1	amp-dependent synthetase ligase	1561	1	3.6897e-169	81.0%	0	-	-	IPR001242 (PFAM)
comp5181_c0_seq1	---NA---	1240	0			0	-	-	no IPS match
comp4921_c0_seq1	hypothetical protein W97_01833	784	1	4.80923e-42	82.0%	0	-	-	IPR008011 (PFAM)
comp21067_c0_seq1	---NA---	727	0			0	-	-	no IPS match
comp6198_c0_seq6	hypothetical protein EPUS_07791	5345	1	5.2404e-80	58.0%	0	-	-	no IPS match
comp7809_c0_seq1	glycosyl hydrolase family 43 protein	1837	1	0	87.0%	0	-	-	no IPS match
comp28674_c0_seq1	hypothetical protein GLRG_09517	1834	1	1.89368e-134	74.0%	0	-	-	IPR018750 (PFAM); TMhelix (TMHMM); TMhelix (TMHMM); TMhelix (TMHMM); TMhelix (TMHMM); TMhelix (TMHMM); TMhelix (TMHMM)
comp13858_c0_seq1	mfs transporter	2324	1	0	78.0%	2	P:transmembrane transport; C:integral to membrane	-	IPR001411 (PRINTS); IPR011701 (PFAM); TMhelix (TMHMM); TMhelix (TMHMM); TMhelix (TMHMM); TMhelix (TMHMM); TMhelix (TMHMM); TMhelix (TMHMM); TMhelix (TMHMM); TMhelix (TMHMM); TMhelix (TMHMM); TMhelix (TMHMM); TMhelix (TMHMM); TMhelix (TMHMM); TMhelix (TMHMM)
comp6129_c1_seq2	c6 transcription factor protein	2080	1	0	78.0%	4	P:transcription DNA-dependent; C:nucleus; F:zinc ion binding; F:DNA binding	-	IPR007219 (PFAM); TMhelix (TMHMM); TMhelix (TMHMM)
comp10230_c0_seq1	oxoglutarate iron-dependent oxygenase	1924	1	2.42077e-73	91.0%	0	-	-	TMhelix (TMHMM); TMhelix (TMHMM)
comp1950_c0_seq1	---NA---	1353	0			0	-	-	no IPS match
comp30951_c0_seq1	hypothetical protein MPH_11519	1529	1	0	85.0%	6	P:regulation of transcription DNA-dependent; C:nucleus; F:DNA binding; P:aflatoxin biosynthetic process; F:zinc ion binding; F:sequence-specific DNA binding RNA polymerase II transcription factor activity	-	IPR002409 (PRINTS); IPR013700 (PFAM); IPR001138 (PFAM)
comp6278_c0_seq7	armadillo-like helical	9758	1	0	97.0%	0	-	-	IPR021843 (PFAM)
comp5585_c0_seq5	cytochrome p450 protein	2141	1	0	87.0%	0	-	-	no IPS match
comp10250_c0_seq1	glycoside hydrolase family 43	1294	1	0	89.0%	2	F:hydrolase activity hydrolyzing O-glycosyl compounds; P:carbohydrate metabolic process	-	IPR006710 (PFAM); SignalP-TM (SIGNALP_GRAM_POSITIVE)
comp3956_c0_seq2	sugar transporter stl1 protein	1255	1	1.92333e-121	94.0%	0	-	-	no IPS match
comp4959_c1_seq1	extracellular cell wall glucanase crf1 allergen asp f9 protein	1264	1	4.37326e-72	91.0%	2	P:carbohydrate metabolic process; F:hydrolase activity hydrolyzing O-glycosyl compounds	-	IPR000757 (PFAM)
comp5666_c0_seq3	extracellular endo- -alpha-l- protein	1538	1	2.80692e-153	93.0%	0	-	-	no IPS match
comp1601_c0_seq1	hypothetical protein W97_04986	3256	1	5.01495e-67	47.0%	0	-	-	IPR003347 (PFAM)
comp39548_c0_seq1	cytochrome p450 protein	1994	1	0	77.0%	0	-	-	no IPS match
comp14870_c0_seq1	---NA---	1943	0			0	-	-	no IPS match
comp26766_c0_seq1	---NA---	1093	0			0	-	-	no IPS match
comp5840_c0_seq2	---NA---	2928	0			0	-	-	no IPS match
comp4316_c0_seq4	inositol monophosphatase	2716	1	9.44489e-130	100.0%	0	-	-	no IPS match
comp2554_c0_seq2	hypothetical protein UCRNP2_10110	1244	1	9.51508e-41	89.0%	0	-	-	no IPS match
comp11194_c0_seq1	---NA---	1264	0			0	-	-	no IPS match
comp5582_c0_seq1	hypothetical protein M436DRAFT_49814	4736	1	2.24038e-109	72.0%	0	-	-	TMhelix (TMHMM); TMhelix (TMHMM); TMhelix (TMHMM); TMhelix (TMHMM); TMhelix (TMHMM); TMhelix (TMHMM)
comp4132_c0_seq2	hypothetical protein MPH_11882	2138	1	6.17149e-102	65.0%	0	-	-	no IPS match
comp4454_c1_seq1	phosphoglycerate mutase family protein	1356	1	2.31965e-67	57.0%	2	F:catalytic activity; P:metabolic process	-	no IPS match
comp7274_c0_seq1	---NA---	420	0			0	-	-	no IPS match
comp5473_c0_seq5	hypothetical protein MPH_00177	2107	1	9.94047e-68	52.0%	0	-	-	TMhelix (TMHMM)
comp2321_c0_seq1	hypothetical protein MPH_05230	2247	1	1.62112e-24	72.0%	0	-	-	SignalP-TM (SIGNALP_GRAM_POSITIVE)
comp5696_c0_seq3	alcohol dehydrogenase superfamily zinc-containing	1744	1	8.22224e-144	79.0%	0	-	-	no IPS match
comp9094_c0_seq1	sodium hydrogen exchanger protein	2584	1	0	91.0%	6	P:regulation of pH; F:sodium:hydrogen antiporter activity; P:sodium ion transport; P:transmembrane transport; C:integral to membrane; P:proton transport	-	IPR004709 (PRINTS); IPR006153 (PFAM); TMhelix (TMHMM); TMhelix (TMHMM); TMhelix (TMHMM); TMhelix (TMHMM); TMhelix (TMHMM); TMhelix (TMHMM); TMhelix (TMHMM); TMhelix (TMHMM); TMhelix (TMHMM); TMhelix (TMHMM)
comp12982_c0_seq1	---NA---	1368	0			0	-	-	no IPS match
comp1597_c0_seq1	enoyl- hydratase isomerase family protein	1725	1	3.3408e-176	69.0%	1	F:transferase activity transferring acyl groups other than amino-acyl groups	-	IPR003480 (PFAM)
comp3901_c0_seq2	zinc finger an1-type protein	1435	1	6.44827e-159	95.0%	1	F:zinc ion binding	-	IPR000058 (PFAM)
comp6838_c0_seq1	nadh:flavin oxidoreductase nadh oxidase family protein	2585	1	0	93.0%	3	F:FMN binding; F:oxidoreductase activity; P:oxidation-reduction process	-	IPR001155 (PFAM)
comp1406_c0_seq1	---NA---	3792	0			0	-	-	no IPS match
comp6235_c0_seq3	hypothetical protein MPH_07690	9226	1	0	93.0%	3	P:regulation of Rho protein signal transduction; F:Rho guanyl-nucleotide exchange factor activity; P:regulation of GTPase activity	-	IPR001180 (PFAM); PF15405 (PFAM); IPR000219 (PFAM)
comp5739_c0_seq2	autophagy-related protein 9	3871	1	0	85.0%	0	-	-	IPR007241 (PFAM); TMhelix (TMHMM); TMhelix (TMHMM); TMhelix (TMHMM); TMhelix (TMHMM)
comp4784_c0_seq1	unnamed protein product	2209	1	7.9711e-166	82.0%	1	F:DNA binding	-	no IPS match
comp4290_c1_seq1	hypothetical protein NECHADRAFT_87690	3021	1	1.36977e-50	50.0%	0	-	-	no IPS match
comp9967_c0_seq1	---NA---	1013	0			0	-	-	no IPS match
comp5387_c0_seq2	---NA---	1535	0			0	-	-	no IPS match
comp10840_c0_seq1	alpha beta protein	2266	1	0	90.0%	0	-	-	no IPS match
comp5916_c0_seq1	mannosylphosphate transferase protein	4068	1	2.15392e-128	94.0%	0	-	-	no IPS match
comp9046_c0_seq1	cytochrome p450 protein	1241	1	1.21025e-80	86.0%	0	-	-	no IPS match
comp6296_c0_seq4	hypothetical protein THAOC_21441	728	1	7.45487e-27	64.0%	0	-	-	no IPS match
comp5757_c0_seq1	---NA---	1352	0			0	-	-	no IPS match
comp25093_c0_seq1	glycoside hydrolase family 43 protein	2470	1	5.13138e-129	79.0%	0	-	-	no IPS match
comp3803_c0_seq2	---NA---	1561	0			0	-	-	no IPS match
comp1769_c0_seq1	metallo-beta-lactamase domain protein	1573	1	3.57087e-86	86.0%	0	-	-	no IPS match
comp1663_c0_seq1	glycoside hydrolase family 61 protein	1568	1	3.13788e-156	90.0%	0	-	-	IPR005103 (PFAM); SignalP-noTM (SIGNALP_EUK)
comp4857_c0_seq1	hypothetical protein TRIVIDRAFT_229138	2331	1	1.45427e-112	55.0%	2	F:catalytic activity; P:nucleoside metabolic process	-	IPR000845 (PFAM); TMhelix (TMHMM)
comp6229_c0_seq11	hypothetical protein CSUB01_11336	3460	1	1.68497e-70	67.0%	4	F:zinc ion binding; F:sequence-specific DNA binding RNA polymerase II transcription factor activity; C:nucleus; P:regulation of transcription DNA-dependent	-	IPR001138 (PFAM)
comp12642_c0_seq1	hypothetical protein PFICI_04310	610	1	4.92389e-88	95.0%	0	-	-	IPR006175 (PFAM)
comp5841_c0_seq7	xanthine uracil vitamin c permease	3988	1	0	91.0%	3	F:transporter activity; P:transmembrane transport; C:membrane	-	IPR006043 (PFAM); TMhelix (TMHMM); TMhelix (TMHMM); TMhelix (TMHMM); TMhelix (TMHMM); TMhelix (TMHMM); TMhelix (TMHMM); TMhelix (TMHMM); TMhelix (TMHMM); TMhelix (TMHMM); TMhelix (TMHMM)
comp9878_c0_seq1	cytochrome c heme lyase	1085	1	2.7649e-124	85.0%	3	C:mitochondrion; F:holocytochrome-c synthase activity; P:chlorophyll metabolic process	(4.4) Carbon-sulfur lyases	IPR000511 (PFAM)
comp5355_c0_seq1	glycoside hydrolase family 28	1498	1	1.76725e-58	96.0%	0	-	-	no IPS match
comp7823_c0_seq1	alcohol dehydrogenase superfamily zinc-containing	1704	1	0	98.0%	3	P:oxidation-reduction process; F:oxidoreductase activity; F:zinc ion binding	-	IPR013149 (PFAM); IPR013154 (PFAM)
comp13397_c0_seq1	sds23 moc1 protein	935	1	2.80779e-31	68.0%	0	-	-	no IPS match
comp26209_c0_seq1	glucose-methanol-choline oxidoreductase	1660	1	2.03308e-168	75.0%	3	P:oxidation-reduction process; F:oxidoreductase activity acting on CH-OH group of donors; F:flavin adenine dinucleotide binding	-	IPR007867 (PFAM); IPR000172 (PFAM)
comp13282_c0_seq1	---NA---	1978	0			0	-	-	no IPS match
comp6115_c0_seq6	Annexin	5434	1	0	88.0%	2	F:calcium ion binding; F:calcium-dependent phospholipid binding	-	IPR018502 (PFAM)
comp7455_c0_seq1	hypothetical protein TSTA_088120	1129	1	2.43611e-39	58.0%	0	-	-	no IPS match
comp5699_c0_seq3	---NA---	1009	0			0	-	-	no IPS match
comp3067_c0_seq2	hypothetical protein UCRNP2_6507	3355	1	0	85.0%	0	-	-	no IPS match
comp6695_c0_seq1	heat shock protein 42 protein	1625	1	1.53431e-73	93.0%	0	-	-	no IPS match
comp18973_c0_seq1	covalently-linked cell wall protein	1978	1	3.26559e-54	58.0%	3	F:structural constituent of cell wall; C:cell wall; P:cell wall biogenesis	-	IPR000420 (PFAM); SignalP-TM (SIGNALP_GRAM_NEGATIVE); SignalP-TM (SIGNALP_GRAM_POSITIVE)
comp23194_c0_seq1	arylsulfotransferase protein	2077	1	0	84.0%	0	-	-	SignalP-TM (SIGNALP_GRAM_POSITIVE)
comp6446_c0_seq1	aicarft impchase bienzyme	4641	1	0	97.0%	5	F:IMP cyclohydrolase activity; P:purine nucleotide biosynthetic process; F:phosphoribosylaminoimidazolecarboxamide formyltransferase activity; P:purine nucleobase metabolic process; C:mitochondrial inner membrane peptidase complex	(2.1) Transferring one-carbon groups; (3.5) Acting on carbon-nitrogen bonds other than peptide bonds	IPR011607 (PFAM); IPR002695 (PFAM); SignalP-TM (SIGNALP_GRAM_POSITIVE)
comp9831_c0_seq1	---NA---	532	0			0	-	-	no IPS match
comp1906_c0_seq1	sugar transporter conserved site	3694	1	0	92.0%	2	C:integral to membrane; P:transmembrane transport	-	IPR011701 (PFAM); TMhelix (TMHMM); TMhelix (TMHMM); TMhelix (TMHMM); TMhelix (TMHMM); TMhelix (TMHMM); TMhelix (TMHMM); TMhelix (TMHMM); TMhelix (TMHMM); TMhelix (TMHMM); TMhelix (TMHMM); TMhelix (TMHMM); TMhelix (TMHMM); TMhelix (TMHMM); TMhelix (TMHMM)
comp3245_c0_seq2	---NA---	3401	0			0	-	-	no IPS match
comp10652_c0_seq1	hypothetical protein UCRNP2_2826	1856	1	4.53204e-149	72.0%	0	-	-	TMhelix (TMHMM); TMhelix (TMHMM); TMhelix (TMHMM); TMhelix (TMHMM)
comp4300_c0_seq1	fad linked oxidase	3285	1	0	90.0%	0	-	-	no IPS match
comp2029_c0_seq1	microsomal glutathione s-transferase protein	1069	1	8.41354e-77	88.0%	0	-	-	no IPS match
comp10464_c0_seq1	hypothetical protein W97_02184	3394	1	3.58338e-139	79.0%	1	F:acid-amino acid ligase activity	-	IPR000608 (PFAM)
comp1436_c0_seq2	---NA---	1992	0			0	-	-	no IPS match
comp38878_c0_seq1	---NA---	2449	0			0	-	-	no IPS match
comp2785_c0_seq1	beta- protein	3054	1	0	93.0%	2	F:hydrolase activity hydrolyzing O-glycosyl compounds; P:carbohydrate metabolic process	-	IPR001944 (PRINTS); IPR001944 (PFAM); IPR025972 (PFAM); IPR025300 (PFAM); IPR018954 (PFAM); SignalP-noTM (SIGNALP_EUK)
comp9251_c0_seq1	sgt1 and cs domain containing protein	1724	1	1.23065e-171	80.0%	0	-	-	IPR007699 (PFAM); PF13414 (PFAM); IPR007052 (PFAM)
comp14445_c0_seq1	hypothetical protein A1O5_00840	1360	1	1.2064e-11	54.0%	0	-	-	TMhelix (TMHMM); TMhelix (TMHMM)
comp5731_c0_seq1	---NA---	387	0			0	-	-	no IPS match
comp2479_c0_seq1	hypothetical protein THAOC_21438	410	1	9.89085e-08	64.0%	0	-	-	no IPS match
comp6284_c0_seq2	glucose-methanol-choline oxidoreductase	3122	1	5.09599e-132	61.0%	7	F:flavin adenine dinucleotide binding; F:choline dehydrogenase activity; P:oxidation-reduction process; P:alcohol metabolic process; P:glycine metabolic process; P:L-serine metabolic process; P:threonine metabolic process	(1.1) Acting on the CH-OH group of donors	IPR000172 (PFAM); IPR007867 (PFAM)
comp9480_c0_seq1	polyketide synthase putative	5270	1	0	66.0%	3	F:lovastatin nonaketide synthase activity; F:N-(5-amino-5-carboxypentanoyl)-L-cysteinyl-D-valine synthase activity; P:penicillin biosynthetic process	(6.3) Forming carbon-nitrogen bonds; (2.3) Acyltransferases	PF13745 (PFAM); IPR013120 (PFAM); IPR001242 (PFAM); IPR000873 (PFAM); IPR009081 (PFAM)
comp3686_c0_seq2	cytochrome p450 46a1	1610	1	0	82.0%	7	F:heme binding; F:oxidoreductase activity acting on paired donors with incorporation or reduction of molecular oxygen; F:monooxygenase activity; F:iron ion binding; F:electron carrier activity; P:oxidation-reduction process; P:electron transport	-	IPR001128 (PFAM); TMhelix (TMHMM); TMhelix (TMHMM)

## Sheet: CLuster6
File_S6 “Global transcriptional analysis suggests Lasiodiplodia theobromae pathogenicity factors involved in modulation of grapevine defensive response”
Marcos Paolinelli-Alfonso1, Jose Manuel Villalobos-Escobedo2, José Fabricio López-Hernández2, Clara Galindo-Sánchez3, Philippe Rolshausen4, Alfredo Heriberto Herrera-Estrella2 and Rufina Hernández-Martínez1
1Centro de Investigación Científica y de Educación Superior de Ensenada. Departamento de Microbiología. Ensenada, Baja California, México.2Laboratorio Nacional de Genómica para la Biodiversidad (LANGEBIO). Centro de Investigación y de Estudios Avanzados del I. P. N. Irapuato, Guanajuato, México.3 Centro de Investigación Científica y de Educación Superior de Ensenada. Departamento de Biotecnología…
Seq. Name	Seq. Description	Seq. Length	#Hits	min. eValue	mean Similarity	#GOs	GOs	Enzyme Codes	InterProScan
comp5164_c0_seq1	---NA---	891	0			0	-	-	no IPS match
comp10024_c0_seq1	mfs myo-inositol protein	1133	1	1.04392e-36	66.0%	0	-	-	SignalP-noTM (SIGNALP_EUK); SignalP-noTM (SIGNALP_GRAM_NEGATIVE); SignalP-TM (SIGNALP_GRAM_POSITIVE)
comp10091_c0_seq1	short-chain dehydrogenase reductase sdr	1509	1	2.66146e-167	91.0%	0	-	-	TMhelix (TMHMM); TMhelix (TMHMM)
comp39663_c0_seq1	beta-ketoacyl synthase domain-containing protein	3421	1	0	61.0%	0	-	-	PF14765 (PFAM); IPR013968 (PFAM); IPR013217 (PFAM)
comp18730_c0_seq1	hypothetical protein FVEG_13063	1556	1	1.46111e-73	58.0%	0	-	-	no IPS match
comp1883_c0_seq1	hypothetical protein MPH_04531	1254	1	4.41246e-174	81.0%	0	-	-	no IPS match
comp13980_c0_seq1	zinc-binding oxidoreductase protein	1279	1	7.60207e-161	78.0%	3	F:oxidoreductase activity; F:zinc ion binding; P:oxidation-reduction process	-	IPR013149 (PFAM); IPR013154 (PFAM)
comp10944_c0_seq1	short-chain dehydrogenase reductase sdr protein	1444	1	2.27551e-117	76.0%	2	F:oxidoreductase activity; P:metabolic process	-	IPR002347 (PRINTS); IPR002198 (PFAM)
comp11074_c0_seq1	hypothetical protein MPH_08720	1831	1	2.12591e-89	72.0%	0	-	-	PF13460 (PFAM)
comp8083_c0_seq1	glycoside hydrolase family 18 protein	6875	1	0	65.0%	3	F:chitin binding; P:carbohydrate metabolic process; F:hydrolase activity hydrolyzing O-glycosyl compounds	-	IPR001002 (PFAM); IPR001223 (PFAM); SignalP-TM (SIGNALP_GRAM_POSITIVE); SignalP-noTM (SIGNALP_GRAM_NEGATIVE); SignalP-noTM (SIGNALP_EUK)
comp6711_c0_seq1	glycoside hydrolase subgroup catalytic core	2811	1	0	89.0%	0	-	-	SignalP-noTM (SIGNALP_GRAM_NEGATIVE); SignalP-TM (SIGNALP_GRAM_POSITIVE); SignalP-noTM (SIGNALP_EUK)
comp6976_c0_seq1	platelet-activating factor acetylhydrolase plasma intracellular isoform ii	4858	1	0	84.0%	4	F:1-alkyl-2-acetylglycerophosphocholine esterase activity; P:lipid catabolic process; C:1-alkyl-2-acetylglycerophosphocholine esterase complex; P:glycerolipid metabolic process	(3.1) Acting on ester bonds	IPR005065 (PFAM)
comp5977_c0_seq1	polyubiquitin	787	1	2.40624e-102	92.0%	1	F:protein binding	-	IPR019956 (PRINTS); IPR000626 (PFAM)
comp6559_c0_seq1	aldo keto reductase	3597	1	4.15366e-163	90.0%	2	F:oxidoreductase activity; P:oxidation-reduction process	-	IPR020471 (PRINTS); IPR023210 (PFAM); SignalP-TM (SIGNALP_GRAM_POSITIVE); SignalP-noTM (SIGNALP_GRAM_NEGATIVE)
comp7175_c0_seq1	peroxisomal membrane protein	2197	1	2.74555e-176	94.0%	3	C:peroxisome; P:protein import into peroxisome matrix docking; C:integral to membrane	-	IPR007223 (PFAM); IPR011511 (PFAM); SignalP-TM (SIGNALP_GRAM_POSITIVE)
comp5063_c0_seq3	nmt1 thi5-like protein	1590	1	0	93.0%	0	-	-	no IPS match
comp6031_c0_seq2	---NA---	1706	0			0	-	-	no IPS match
comp8077_c0_seq1	quinate permease protein	2662	1	0	94.0%	0	-	-	no IPS match
comp7423_c0_seq1	n-carbamoyl-d-amino acid hydrolase protein	5479	1	0	93.0%	0	-	-	PF13147 (PFAM)
comp6912_c0_seq1	glycosyl transferase family 2	2454	1	0	96.0%	0	-	-	PF13641 (PFAM); TMhelix (TMHMM)
comp9197_c0_seq1	cys met metabolism pyridoxal phosphate-dependent enzyme protein	1239	1	1.09895e-61	71.0%	0	-	-	TMhelix (TMHMM); TMhelix (TMHMM); TMhelix (TMHMM); TMhelix (TMHMM)
comp6452_c0_seq1	hsp70-like protein	2332	1	0	99.0%	0	-	-	no IPS match
comp7938_c0_seq1	hypothetical protein MPH_01457	2533	1	5.90943e-95	95.0%	0	-	-	no IPS match
comp5170_c0_seq2	pollen allergen expansin	4124	1	1.62181e-107	66.0%	0	-	-	no IPS match
comp6733_c0_seq1	dnaj heat shock family protein	2219	1	9.78437e-171	83.0%	0	-	-	IPR001623 (PRINTS); IPR002939 (PFAM); IPR001623 (PFAM)
comp7302_c0_seq1	hypothetical protein UCRNP2_674	1166	1	9.25658e-56	66.0%	0	-	-	SignalP-TM (SIGNALP_GRAM_POSITIVE); SignalP-noTM (SIGNALP_GRAM_NEGATIVE); SignalP-noTM (SIGNALP_EUK)
comp12561_c0_seq1	amidohydrolase family protein	710	1	2.44244e-68	91.0%	2	P:metabolic process; F:catalytic activity	-	IPR006992 (PFAM)
comp7590_c0_seq1	hypothetical protein UCRNP2_953	1421	1	9.00994e-46	67.0%	0	-	-	SignalP-noTM (SIGNALP_GRAM_NEGATIVE)
comp37418_c0_seq1	hypothetical protein PFICI_09980	1514	1	2.59576e-13	45.0%	0	-	-	SignalP-noTM (SIGNALP_EUK)
comp3647_c0_seq1	hypothetical protein COCMIDRAFT_111133 partial	3276	1	2.24303e-160	63.0%	2	F:ATP binding; F:DNA binding	-	IPR000330 (PFAM); IPR001650 (PFAM)
comp3716_c0_seq1	hypothetical protein EPUS_02479	1931	1	1.57953e-65	68.0%	0	-	-	no IPS match
comp6846_c0_seq1	zinc finger c2h2-type protein	2818	1	9.85886e-94	79.0%	1	F:metal ion binding	-	IPR007087 (PFAM)
comp11617_c0_seq1	aldo keto reductase	2899	1	0	95.0%	2	P:oxidation-reduction process; F:oxidoreductase activity	-	IPR020471 (PRINTS); IPR023210 (PFAM)
comp8327_c0_seq1	---NA---	1558	0			0	-	-	no IPS match
comp3112_c0_seq2	phosphatidylinositol-4-phosphate 5-kinase core	2684	1	1.09418e-176	86.0%	2	F:phosphatidylinositol phosphate kinase activity; P:phosphatidylinositol metabolic process	(2.7) Transferring phosphorous-containing groups	IPR002498 (PFAM)
comp18096_c0_seq1	beta-glucosidase 1 protein	2775	1	0	88.0%	2	P:carbohydrate metabolic process; F:hydrolase activity hydrolyzing O-glycosyl compounds	-	IPR001764 (PRINTS); IPR002772 (PFAM); IPR026891 (PFAM); IPR001764 (PFAM); SignalP-noTM (SIGNALP_EUK); SignalP-TM (SIGNALP_GRAM_POSITIVE); SignalP-noTM (SIGNALP_GRAM_NEGATIVE)
comp3607_c0_seq1	hypothetical protein UCRNP2_6621	1570	1	2.54885e-72	79.0%	0	-	-	no IPS match
comp19521_c0_seq1	nacht domain protein	3794	1	3.78133e-138	49.0%	0	-	-	PF05729 (PFAM)
comp9939_c0_seq1	hypothetical protein CH063_09074	2176	1	2.21309e-25	50.0%	0	-	-	no IPS match
comp6292_c0_seq1	hypothetical protein MPH_05962	1395	1	5.24725e-10	66.0%	0	-	-	no IPS match
comp13148_c0_seq1	branched chain alpha-keto acid dehydrogenase e1 subunit beta protein	2611	1	0	89.0%	2	P:metabolic process; F:catalytic activity	-	IPR005476 (PFAM); IPR005475 (PFAM)
comp7387_c0_seq1	bromodomain associated domain protein	2187	1	2.58374e-157	94.0%	0	-	-	IPR006565 (PFAM)
comp1627_c0_seq2	hypothetical protein AFUA_2G13175	704	1	6.43494e-12	67.0%	3	F:molecular_function; P:biological_process; C:cellular_component	-	no IPS match
comp5252_c0_seq1	predicted protein	3914	1	8.82498e-36	44.0%	1	F:protein binding	-	IPR002110 (PFAM)
comp2626_c0_seq1	hypothetical protein PTRG_11342	2276	1	4.34266e-13	48.0%	0	-	-	no IPS match
comp11485_c0_seq1	thermophilic desulfurizing enzyme family protein	1899	1	0	90.0%	3	F:oxidoreductase activity acting on the CH-CH group of donors; P:oxidation-reduction process; F:flavin adenine dinucleotide binding	-	IPR013786 (PFAM); IPR013107 (PFAM)
comp4886_c0_seq2	hypothetical protein PFICI_05815	2937	1	3.11303e-116	59.0%	0	-	-	SignalP-noTM (SIGNALP_GRAM_NEGATIVE); SignalP-TM (SIGNALP_GRAM_POSITIVE)
comp4420_c1_seq1	glycoside hydrolase family 1 protein	1431	1	0	92.0%	2	P:carbohydrate metabolic process; F:hydrolase activity hydrolyzing O-glycosyl compounds	-	IPR001360 (PRINTS); IPR001360 (PFAM)
comp4408_c0_seq3	choline transporter protein	2238	1	0	91.0%	3	P:amino acid transmembrane transport; C:membrane; F:amino acid transmembrane transporter activity	-	IPR002293 (PFAM); TMhelix (TMHMM); TMhelix (TMHMM); TMhelix (TMHMM); TMhelix (TMHMM)
comp31136_c0_seq1	hypothetical protein GLAREA_05871	2186	1	2.14159e-65	47.0%	0	-	-	no IPS match
comp10734_c0_seq1	hypothetical protein MPH_02421	1166	1	2.04411e-42	67.0%	0	-	-	no IPS match
comp9274_c0_seq1	dihydroxy-acid 6-phosphogluconate dehydratase	2466	1	0	97.0%	0	-	-	no IPS match
comp5246_c0_seq1	aldo-keto reductase protein	800	1	1.25093e-114	89.0%	0	-	-	IPR023210 (PFAM)
comp1552_c0_seq1	hypothetical protein COCCADRAFT_92176	1188	1	4.60604e-17	55.0%	0	-	-	no IPS match
comp10441_c0_seq1	dj-1 family protein	1150	1	7.31646e-112	85.0%	0	-	-	IPR025628 (PFAM)
comp18208_c0_seq1	hypothetical protein SNOG_02957	1884	1	2.7417e-24	66.0%	4	P:protein phosphorylation; F:ATP binding; F:protein serine/threonine kinase activity; P:serine family amino acid metabolic process	(2.7) Transferring phosphorous-containing groups	no IPS match
comp19544_c0_seq1	---NA---	910	0			0	-	-	no IPS match
comp25202_c0_seq1	predicted protein	1435	1	1.89412e-82	54.0%	2	F:nucleic acid binding; F:exonuclease activity	-	IPR013520 (PFAM)
comp22531_c0_seq1	hypothetical protein MPH_01806	1542	1	7.39477e-126	63.0%	0	-	-	TMhelix (TMHMM)
comp10846_c0_seq1	cytochrome p450 protein	1212	1	3.93605e-101	67.0%	0	-	-	no IPS match
comp5732_c0_seq3	appr-1-p processing	2197	1	6.25292e-104	85.0%	0	-	-	no IPS match
comp12020_c0_seq1	short chain protein	1560	1	1.88133e-162	96.0%	2	P:metabolic process; F:oxidoreductase activity	-	IPR002347 (PRINTS); IPR002198 (PFAM)
comp15981_c0_seq1	choline dehydrogenase protein	2313	1	0	88.0%	0	-	-	no IPS match
comp3859_c0_seq2	---NA---	737	0			0	-	-	no IPS match
comp2413_c0_seq1	sorbitol dehydrogenase protein	2008	1	0	95.0%	3	F:oxidoreductase activity; P:oxidation-reduction process; F:zinc ion binding	-	IPR013154 (PFAM); IPR013149 (PFAM); SignalP-noTM (SIGNALP_EUK)
comp9571_c0_seq1	hypothetical protein MPH_02289	1190	1	1.44502e-73	85.0%	0	-	-	IPR018392 (PFAM); SignalP-noTM (SIGNALP_EUK); SignalP-TM (SIGNALP_GRAM_POSITIVE); SignalP-noTM (SIGNALP_GRAM_NEGATIVE)
comp1492_c0_seq1	fad fmn-containing isoamyl alcohol oxidase protein	3212	1	1.96537e-127	75.0%	1	P:lipid metabolic process	-	IPR002641 (PFAM)
comp17843_c0_seq1	hypothetical protein W97_05337	1539	1	4.66807e-13	52.0%	0	-	-	IPR018306 (PFAM)
comp6875_c0_seq1	ph-response transcription factor pacc rim101 protein	2548	1	0	91.0%	0	-	-	PF13465 (PFAM)
comp3554_c0_seq1	major facilitator superfamily	1888	1	0	82.0%	2	P:transmembrane transport; C:integral to membrane	-	IPR011701 (PFAM); TMhelix (TMHMM); TMhelix (TMHMM); TMhelix (TMHMM); TMhelix (TMHMM); TMhelix (TMHMM); TMhelix (TMHMM); TMhelix (TMHMM); TMhelix (TMHMM); TMhelix (TMHMM); TMhelix (TMHMM); TMhelix (TMHMM); TMhelix (TMHMM)
comp10076_c0_seq1	---NA---	432	0			0	-	-	SignalP-TM (SIGNALP_GRAM_POSITIVE); SignalP-noTM (SIGNALP_EUK); SignalP-noTM (SIGNALP_GRAM_NEGATIVE)
comp7971_c0_seq1	tetratricopeptide tpr-1	1849	1	0	97.0%	0	-	-	no IPS match
comp5700_c0_seq2	hypothetical protein MPH_00293	2687	1	0	75.0%	0	-	-	no IPS match
comp8325_c0_seq1	peptidase s41 family protein	2870	1	0	88.0%	2	F:serine-type peptidase activity; P:proteolysis	-	IPR005151 (PFAM); SignalP-noTM (SIGNALP_EUK); SignalP-TM (SIGNALP_GRAM_POSITIVE); SignalP-noTM (SIGNALP_GRAM_NEGATIVE)
comp6226_c0_seq3	hypothetical protein A1O5_05565	3287	1	1.77796e-150	51.0%	0	-	-	TMhelix (TMHMM)
comp2027_c0_seq2	hypothetical protein TRIATDRAFT_280859	2924	1	6.04414e-149	67.0%	0	-	-	PF12697 (PFAM)
comp2357_c0_seq1	duf567 domain protein	1153	1	1.37054e-120	93.0%	0	-	-	IPR007612 (PFAM)
comp4539_c0_seq1	hypothetical protein MPH_00736	1803	1	3.09408e-34	47.0%	0	-	-	no IPS match
comp32637_c0_seq1	hypothetical protein MPH_08350	2818	1	1.16571e-116	80.0%	0	-	-	IPR020683 (PFAM)
comp6375_c0_seq5	ankyrin repeat-containing protein	4378	1	4.68448e-151	53.0%	0	-	-	PF13857 (PFAM); IPR020683 (PFAM)
comp5607_c1_seq1	gpi anchored protein	1093	1	7.4257e-54	80.0%	0	-	-	TMhelix (TMHMM)
comp2667_c0_seq1	hypothetical protein MPH_04456	2513	1	0	87.0%	0	-	-	TMhelix (TMHMM)
comp2304_c0_seq1	alcohol dehydrogenase superfamily zinc-containing	2381	1	0	89.0%	3	P:oxidation-reduction process; F:oxidoreductase activity; F:zinc ion binding	-	IPR013149 (PFAM); IPR013154 (PFAM)
comp37386_c0_seq1	---NA---	2386	0			0	-	-	SignalP-TM (SIGNALP_GRAM_POSITIVE)
comp8966_c0_seq1	hypothetical protein MPH_11275	2294	1	0	72.0%	0	-	-	no IPS match
comp5548_c0_seq1	hypothetical protein EPUS_08781	2786	1	4.15909e-94	45.0%	0	-	-	no IPS match
comp5187_c0_seq1	hypothetical protein SAPIO_CDS6623	2138	1	2.01235e-43	49.0%	0	-	-	SignalP-TM (SIGNALP_GRAM_POSITIVE); SignalP-noTM (SIGNALP_GRAM_NEGATIVE); TMhelix (TMHMM); TMhelix (TMHMM)
comp5377_c0_seq2	---NA---	1204	0			0	-	-	no IPS match
comp8557_c0_seq1	hypothetical protein MPH_09738	1596	1	7.11853e-15	93.0%	0	-	-	no IPS match
comp4729_c0_seq1	multicopper oxidase type 1	3801	1	0	89.0%	3	P:oxidation-reduction process; F:oxidoreductase activity; F:copper ion binding	-	IPR001117 (PFAM); IPR011706 (PFAM); IPR011707 (PFAM); SignalP-TM (SIGNALP_GRAM_POSITIVE); SignalP-noTM (SIGNALP_EUK); SignalP-noTM (SIGNALP_GRAM_NEGATIVE); TMhelix (TMHMM)
comp1810_c0_seq1	f-box domain cyclin-like protein	1803	1	0	89.0%	1	F:protein binding	-	IPR001810 (PFAM)
comp1644_c0_seq1	hpp domain-containing protein	1172	1	5.11627e-93	95.0%	0	-	-	IPR007065 (PFAM); TMhelix (TMHMM); TMhelix (TMHMM)
comp3313_c0_seq1	hypothetical protein MPH_02366	1740	1	0	91.0%	0	-	-	TMhelix (TMHMM)
comp4837_c0_seq2	hypothetical protein V498_00310	1995	1	1.85178e-66	46.0%	0	-	-	no IPS match
comp28887_c0_seq1	heat shock protein hsp70	1767	1	0	84.0%	0	-	-	no IPS match
comp7238_c0_seq1	hypothetical protein PTT_05294	2877	1	0	79.0%	6	F:phosphatidylserine decarboxylase activity; P:phospholipid biosynthetic process; P:glycine metabolic process; P:L-serine metabolic process; P:threonine metabolic process; P:glycerolipid metabolic process	(4.1) Carbon-carbon lyases	no IPS match
comp7863_c0_seq1	six-hairpin glycosidase-like protein	2996	1	0	91.0%	0	-	-	IPR012939 (PFAM); SignalP-noTM (SIGNALP_EUK); SignalP-TM (SIGNALP_GRAM_POSITIVE); SignalP-noTM (SIGNALP_GRAM_NEGATIVE); TMhelix (TMHMM)
comp4447_c0_seq2	hypothetical protein MPH_00963	1925	1	0	77.0%	0	-	-	SignalP-TM (SIGNALP_GRAM_POSITIVE)
comp12187_c0_seq1	---NA---	526	0			0	-	-	no IPS match
comp4768_c0_seq1	annexin protein	2411	1	0	93.0%	2	F:calcium-dependent phospholipid binding; F:calcium ion binding	-	IPR001464 (PRINTS); IPR018502 (PFAM)
comp9838_c0_seq1	pyridoxal reductase protein	1728	1	6.05626e-167	88.0%	0	-	-	IPR023210 (PFAM)
comp4515_c0_seq2	hypothetical protein A1O9_08279	2262	1	5.71295e-09	77.0%	0	-	-	no IPS match
comp2978_c0_seq1	general amidase protein	1200	1	1.2496e-155	81.0%	0	-	-	no IPS match
comp6254_c0_seq4	hypothetical protein MPH_04190	4142	1	3.27314e-145	63.0%	0	-	-	no IPS match
comp11072_c0_seq1	6-phosphogluconate dehydrogenase	1856	1	0	88.0%	4	F:NADP binding; F:phosphogluconate dehydrogenase (decarboxylating) activity; P:pentose-phosphate shunt; P:D-gluconate metabolic process	(1.1) Acting on the CH-OH group of donors	PR00076 (PRINTS); IPR006114 (PFAM); IPR006115 (PFAM)
comp7096_c0_seq1	tyrosinase central domain protein	3410	1	0	86.0%	0	-	-	IPR006214 (PFAM); TMhelix (TMHMM); TMhelix (TMHMM); TMhelix (TMHMM); TMhelix (TMHMM); TMhelix (TMHMM); TMhelix (TMHMM)
comp9719_c0_seq1	phosphoribosylaminoimidazole-succinocarboxamide synthase protein	4463	1	0	89.0%	0	-	-	IPR021840 (PFAM); TMhelix (TMHMM); TMhelix (TMHMM); TMhelix (TMHMM); TMhelix (TMHMM); TMhelix (TMHMM); TMhelix (TMHMM); TMhelix (TMHMM); TMhelix (TMHMM)
comp5093_c0_seq1	hypothetical protein AOL_s00188g302	960	1	1.71212e-10	43.0%	0	-	-	no IPS match
comp7467_c0_seq1	carbohydrate-binding module family 50 protein	2330	1	7.27735e-103	59.0%	0	-	-	IPR018392 (PFAM)
comp8184_c0_seq1	alpha-amylase a type-1 2 protein	2182	1	0	92.0%	5	F:calcium ion binding; P:carbohydrate catabolic process; F:alpha-amylase activity; P:starch metabolic process; P:sucrose metabolic process	(3.2) Glycosylases	IPR006046 (PRINTS); IPR006047 (PFAM); IPR015340 (PFAM)
comp7220_c0_seq1	oxalate protein	2624	1	0	97.0%	0	-	-	no IPS match
comp3213_c0_seq2	glycerophosphoryl diester phosphodiesterase	2117	1	1.1259e-166	86.0%	0	-	-	PF03009 (PFAM)
comp7051_c0_seq1	hypothetical protein MPH_04437	1633	1	3.76331e-134	82.0%	0	-	-	SignalP-noTM (SIGNALP_EUK); SignalP-noTM (SIGNALP_GRAM_NEGATIVE); SignalP-TM (SIGNALP_GRAM_POSITIVE)
comp3592_c0_seq1	short-chain dehydrogenase reductase sdr	4411	1	1.50492e-152	88.0%	0	-	-	TMhelix (TMHMM)
comp6746_c0_seq1	hypothetical protein UCRNP2_517	608	1	1.11406e-14	60.0%	0	-	-	TMhelix (TMHMM)
comp32218_c0_seq1	hypothetical protein MGYG_04293	2144	1	1.32675e-30	47.0%	1	F:ADP binding	-	no IPS match

## Sheet: Cluster7
File_S6 “Global transcriptional analysis suggests Lasiodiplodia theobromae pathogenicity factors involved in modulation of grapevine defensive response”
Marcos Paolinelli-Alfonso1, Jose Manuel Villalobos-Escobedo2, José Fabricio López-Hernández2, Clara Galindo-Sánchez3, Philippe Rolshausen4, Alfredo Heriberto Herrera-Estrella2 and Rufina Hernández-Martínez1
1Centro de Investigación Científica y de Educación Superior de Ensenada. Departamento de Microbiología. Ensenada, Baja California, México.2Laboratorio Nacional de Genómica para la Biodiversidad (LANGEBIO). Centro de Investigación y de Estudios Avanzados del I. P. N. Irapuato, Guanajuato, México.3 Centro de Investigación Científica y de Educación Superior de Ensenada. Departamento de Biotecnología…
Seq. Name	Seq. Description	Seq. Length	#Hits	min. eValue	mean Similarity	#GOs	GOs	Enzyme Codes	InterProScan
comp1488_c0_seq2	nucleoside-diphosphate-sugar epimerase protein	870	1	4.38348e-55	63.0%	0	-	-	no IPS match
comp7025_c0_seq1	adenosine kinase	1953	1	0	89.0%	3	P:purine ribonucleoside salvage; F:adenosine kinase activity; P:purine nucleobase metabolic process	(2.7) Transferring phosphorous-containing groups	IPR001805 (PRINTS); IPR011611 (PFAM); SignalP-TM (SIGNALP_GRAM_POSITIVE)
comp6978_c0_seq1	eukaryotic translation initiation factor 3 subunit 7	2078	1	0	98.0%	4	C:eukaryotic translation initiation factor 3 complex; F:translation initiation factor activity; C:ribosome; P:regulation of translational initiation	-	IPR007783 (PFAM); IPR007783 (HAMAP); SignalP-noTM (SIGNALP_EUK)
comp6730_c0_seq1	Adenosylhomocysteinase	2426	1	0	97.0%	0	-	-	no IPS match
comp3022_c0_seq1	oxoglutarate iron-dependent oxygenase	2456	1	3.49665e-111	76.0%	0	-	-	no IPS match
comp3641_c0_seq1	hypothetical protein MPH_01418	2401	1	0	76.0%	1	F:protein binding	-	IPR001680 (PFAM)
comp18715_c0_seq1	hypothetical protein MPH_03846	2073	1	0	84.0%	0	-	-	no IPS match
comp4920_c0_seq1	molybdenum cofactor synthesis protein 2b protein	2499	1	1.65506e-62	86.0%	4	P:Mo-molybdopterin cofactor biosynthetic process; C:molybdopterin synthase complex; C:cytosol; F:Mo-molybdopterin synthase activity	-	IPR003448 (PFAM); IPR028888 (HAMAP); SignalP-TM (SIGNALP_GRAM_POSITIVE)
comp10728_c0_seq1	arginine biosynthesis bifunctional protein	1545	1	0	98.0%	0	-	-	no IPS match
comp7591_c0_seq1	lectin family integral membrane protein	1586	1	0	94.0%	0	-	-	no IPS match
comp4321_c0_seq1	---NA---	2841	0			2	P:tetrahydrobiopterin biosynthetic process; F:4-alpha-hydroxytetrahydrobiopterin dehydratase activity	(4.2) Carbon-oxygen lyases	IPR001533 (PFAM); SignalP-TM (SIGNALP_GRAM_POSITIVE)
comp4986_c0_seq1	5-oxoprolinase protein	3632	1	0	95.0%	1	F:hydrolase activity	-	IPR003692 (PFAM); IPR002821 (PFAM)
comp2768_c0_seq1	hypothetical protein W97_02197	1518	1	2.56684e-52	51.0%	0	-	-	no IPS match
comp9023_c0_seq1	atp binding protein	2090	1	0	98.0%	1	F:nucleotide binding	-	IPR004130 (PFAM)
comp8308_c0_seq1	gtp cyclohydrolase i	1612	1	0	93.0%	4	C:cytoplasm; P:tetrahydrofolate biosynthetic process; F:GTP cyclohydrolase I activity; P:folic acid biosynthetic process	(3.5) Acting on carbon-nitrogen bonds other than peptide bonds	IPR020602 (PFAM); IPR001474 (HAMAP)
comp7145_c0_seq1	hnrnp arginine n-methyltransferase protein	1853	1	0	98.0%	0	-	-	TMhelix (TMHMM)
comp12541_c0_seq1	sugar transporter stl1 protein	2284	1	0	94.0%	0	-	-	no IPS match
comp6112_c0_seq4	hypothetical protein MPH_08854	4639	1	0	93.0%	0	-	-	PF08616 (PFAM)
comp6848_c0_seq1	acetohydroxy acid isomeroreductase	1629	1	0	98.0%	0	-	-	no IPS match
comp8082_c0_seq1	dihydroxy-acid dehydratase protein	2209	1	0	95.0%	0	-	-	no IPS match
comp5391_c0_seq2	heat shock protein 70 protein	1053	1	1.76516e-10	45.0%	0	-	-	SignalP-noTM (SIGNALP_GRAM_NEGATIVE); SignalP-TM (SIGNALP_GRAM_POSITIVE); SignalP-noTM (SIGNALP_EUK); TMhelix (TMHMM)
comp6339_c0_seq2	hypothetical protein MPH_05870	6154	1	0	88.0%	0	-	-	no IPS match
comp11501_c0_seq1	hypothetical protein MPH_04475	1344	1	4.25053e-126	76.0%	0	-	-	TMhelix (TMHMM); TMhelix (TMHMM)
comp6210_c0_seq3	fungal chitin synthase	4639	1	0	95.0%	0	-	-	PF03142 (PFAM); TMhelix (TMHMM); TMhelix (TMHMM); TMhelix (TMHMM); TMhelix (TMHMM)
comp12144_c0_seq1	ribosomal rna adenine methylase transferase	1389	1	0	96.0%	0	-	-	no IPS match
comp10717_c0_seq1	protein phosphatase 2c-like protein	1687	1	0	96.0%	1	F:catalytic activity	-	IPR001932 (PFAM); SignalP-TM (SIGNALP_GRAM_POSITIVE); SignalP-TM (SIGNALP_EUK); TMhelix (TMHMM)
comp2731_c0_seq1	Synaptobrevin	1471	1	1.28912e-149	99.0%	2	C:integral to membrane; P:vesicle-mediated transport	-	IPR001388 (PFAM); IPR010908 (PFAM); TMhelix (TMHMM)
comp4561_c0_seq2	ribosomal l11 methyltransferase	1010	1	0	92.0%	0	-	-	IPR025714 (PFAM)
comp7459_c0_seq1	glycosyl transferase family 2 protein	3121	1	0	97.0%	0	-	-	TMhelix (TMHMM)
comp4545_c0_seq1	ndt80 like dna-binding family protein	4122	1	0	91.0%	1	F:DNA binding	-	IPR024061 (PFAM)
comp5027_c0_seq1	adc synthase	2775	1	0	80.0%	2	P:biosynthetic process; F:oxo-acid-lyase activity	-	PR00096 (PRINTS); PR00097 (PRINTS); IPR017926 (PFAM); IPR006805 (PFAM); IPR015890 (PFAM)
comp6794_c0_seq1	dehydrogenase e1 component	1927	1	0	95.0%	2	P:metabolic process; F:oxidoreductase activity acting on the aldehyde or oxo group of donors disulfide as acceptor	-	IPR001017 (PFAM); SignalP-TM (SIGNALP_GRAM_POSITIVE)
comp8176_c0_seq1	---NA---	3116	0			0	-	-	no IPS match
comp1763_c0_seq1	barwin-related endoglucanase	1289	1	0	87.0%	0	-	-	TMhelix (TMHMM); TMhelix (TMHMM); TMhelix (TMHMM); TMhelix (TMHMM); TMhelix (TMHMM); TMhelix (TMHMM); TMhelix (TMHMM)
comp4448_c0_seq1	PREDICTED: ankyrin-2-like	671	1	0.000383422	64.0%	0	-	-	no IPS match
comp9134_c0_seq1	cytochrome p450	2402	1	6.92773e-152	63.0%	2	P:metabolic process; F:transferase activity transferring hexosyl groups	-	IPR002213 (PFAM); TMhelix (TMHMM); TMhelix (TMHMM)
comp16437_c0_seq1	(Uracil-5)-methyltransferase	2467	1	0	94.0%	3	F:RNA methyltransferase activity; P:RNA processing; P:RNA modification	(2.1) Transferring one-carbon groups	IPR010280 (PFAM); IPR002792 (PFAM)
comp1836_c0_seq1	lysyl-trna synthetase protein	1688	1	0	89.0%	6	F:lysine-tRNA ligase activity; F:ATP binding; C:cytoplasm; P:lysyl-tRNA aminoacylation; F:nucleic acid binding; P:lysine biosynthetic process	(6.1) Forming carbon-oxygen bonds	IPR018149 (PRINTS); IPR004365 (PFAM); IPR004364 (PFAM)
comp2872_c0_seq1	mfs efflux protein	1743	1	2.10326e-177	70.0%	2	P:transmembrane transport; C:integral to membrane	-	IPR011701 (PFAM); TMhelix (TMHMM); TMhelix (TMHMM); TMhelix (TMHMM); TMhelix (TMHMM); TMhelix (TMHMM); TMhelix (TMHMM); TMhelix (TMHMM); TMhelix (TMHMM); TMhelix (TMHMM); TMhelix (TMHMM); TMhelix (TMHMM)
comp2247_c0_seq1	argininosuccinate synthase	2441	1	0	99.0%	6	P:arginine biosynthetic process; F:argininosuccinate synthase activity; F:ATP binding; P:alanine metabolic process; P:aspartate metabolic process; P:proline metabolic process	(6.3) Forming carbon-nitrogen bonds	IPR001518 (PFAM); IPR023434 (HAMAP)
comp26684_c0_seq1	glycosyl hydrolase protein	943	1	4.89357e-96	92.0%	0	-	-	no IPS match
comp2579_c0_seq2	translation elongation factor efg ef2	3162	1	0	96.0%	0	-	-	no IPS match
comp25084_c0_seq1	hypothetical protein UCRNP2_5051	1899	1	2.00587e-51	77.0%	0	-	-	no IPS match
comp2121_c0_seq1	tetrahydrofolate dehydrogenase cyclohydrolase	2543	1	0	98.0%	0	-	-	no IPS match
comp10815_c0_seq1	hypothetical protein UCRNP2_4916	1232	1	1.59798e-18	72.0%	0	-	-	no IPS match
comp2043_c0_seq1	hr1 repeat rho-binding protein	1728	1	0	97.0%	5	F:GTPase activity; F:GTP binding; F:translation elongation factor activity; C:ribosome; P:regulation of translational elongation	-	IPR000795 (PRINTS); IPR004160 (PFAM); IPR000795 (PFAM); IPR004161 (PFAM); IPR004541 (HAMAP)
comp9876_c0_seq1	pre-rrna processing protein	2784	1	0	93.0%	0	-	-	no IPS match
comp3422_c0_seq1	homoisocitrate dehydrogenase protein	1623	1	0	98.0%	2	F:oxidoreductase activity acting on the CH-OH group of donors NAD or NADP as acceptor; P:oxidation-reduction process	-	IPR024084 (PFAM)
comp7453_c0_seq1	phospho-2-dehydro-3-deoxyheptonate aldolase protein	2694	1	0	98.0%	0	-	-	no IPS match
comp2379_c0_seq1	calcium channel subunit mid1 protein	3292	1	0	79.0%	0	-	-	IPR024338 (PFAM); SignalP-TM (SIGNALP_GRAM_POSITIVE); TMhelix (TMHMM)
comp1878_c0_seq1	hypothetical protein MPH_02081	2049	1	0	88.0%	0	-	-	IPR003788 (PFAM)
comp18364_c0_seq1	aaa family atpase protein	2710	1	0	89.0%	0	-	-	no IPS match
comp2463_c0_seq1	benzoate 4-monooxygenase cytochrome p450 protein	2863	1	4.61107e-175	79.0%	0	-	-	no IPS match
comp6560_c0_seq1	ribosomal protein s14	890	1	9.01774e-28	98.0%	4	F:structural constituent of ribosome; C:ribosome; P:translation; P:ribosome biogenesis	-	IPR001209 (PFAM)
comp11245_c0_seq1	hr1 repeat rho-binding protein	3516	1	0	91.0%	5	F:GTPase activity; F:GTP binding; F:translation initiation factor activity; C:ribosome; P:regulation of translational initiation	-	IPR000795 (PFAM); IPR006847 (PFAM); IPR023115 (PFAM); IPR004161 (PFAM); IPR000178 (HAMAP)
comp5434_c0_seq2	hypothetical protein MPH_08614	6468	1	0	88.0%	4	F:iron ion binding; F:heme binding; P:oxidation-reduction process; F:oxidoreductase activity acting on paired donors with incorporation or reduction of molecular oxygen	-	IPR001128 (PRINTS); IPR002401 (PRINTS); IPR001128 (PFAM); TMhelix (TMHMM)
comp7438_c0_seq1	hypothetical protein MPH_05895	1966	1	0	96.0%	0	-	-	IPR012974 (PFAM); IPR012976 (PFAM); IPR002687 (PFAM)
comp18216_c0_seq1	fringe-like protein	2276	1	0	78.0%	0	-	-	no IPS match
comp8841_c0_seq1	pre-rrna processing protein	1813	1	0	92.0%	3	F:pyridoxal phosphate binding; F:transaminase activity; P:arginine metabolic process	-	IPR005814 (PFAM); IPR004636 (HAMAP)
comp6071_c0_seq1	elongation factor g protein	3261	1	0	82.0%	2	F:GTPase activity; F:GTP binding	-	IPR000795 (PRINTS); IPR009022 (PFAM); IPR000640 (PFAM); IPR004161 (PFAM); IPR000795 (PFAM)
comp6915_c0_seq1	pyruvate kinase protein	4917	1	0	98.0%	2	P:metabolic process; F:catalytic activity	-	IPR025110 (PFAM); IPR000873 (PFAM); TMhelix (TMHMM)
comp2330_c0_seq1	Tyrosinase	1681	1	3.8886e-152	94.0%	0	-	-	no IPS match
comp8324_c0_seq1	coatomer beta subunit protein	2956	1	0	98.0%	5	C:membrane coat; P:intracellular protein transport; P:vesicle-mediated transport; F:structural molecule activity; F:protein binding	-	IPR020472 (PRINTS); IPR006692 (PFAM); IPR001680 (PFAM)
comp1494_c0_seq2	hypothetical protein UCRNP2_4719	3038	1	0	89.0%	0	-	-	IPR006767 (PFAM); IPR006768 (PFAM)
comp11656_c0_seq1	letm1-like protein	1278	1	1.16661e-120	59.0%	0	-	-	no IPS match
comp11035_c0_seq1	microsomal signal peptidase 18 kda subunit protein	1341	1	1.36214e-103	98.0%	0	-	-	TMhelix (TMHMM); TMhelix (TMHMM); TMhelix (TMHMM)
comp2172_c0_seq1	---NA---	670	0			0	-	-	SignalP-noTM (SIGNALP_EUK)
comp14868_c0_seq1	benzoate 4-monooxygenase cytochrome p450	2800	1	0	74.0%	4	F:oxidoreductase activity acting on paired donors with incorporation or reduction of molecular oxygen; P:oxidation-reduction process; F:heme binding; F:iron ion binding	-	IPR002401 (PRINTS); IPR001128 (PRINTS); IPR001128 (PFAM)
comp10679_c0_seq1	hypothetical protein NFIA_106630	1569	1	3.17251e-100	53.0%	1	F:transferase activity transferring glycosyl groups	-	IPR007657 (PFAM); SignalP-TM (SIGNALP_EUK); SignalP-TM (SIGNALP_GRAM_POSITIVE)
comp8334_c0_seq1	asparagine synthase	2164	1	0	98.0%	0	-	-	no IPS match
comp9039_c0_seq1	homoaconitase protein	2709	1	0	96.0%	1	P:metabolic process	-	IPR001030 (PRINTS); IPR000573 (PFAM); IPR001030 (PFAM); SignalP-TM (SIGNALP_GRAM_POSITIVE)
comp5007_c0_seq3	trna-dihydrouridine synthase protein	3237	1	0	94.0%	0	-	-	no IPS match
comp6304_c0_seq1	alpha beta hydrolase fold-1	10498	1	1.6748e-170	91.0%	3	P:transport; C:membrane; F:transporter activity	-	IPR000425 (PRINTS); IPR000425 (PFAM); TMhelix (TMHMM); TMhelix (TMHMM); TMhelix (TMHMM); TMhelix (TMHMM); TMhelix (TMHMM); TMhelix (TMHMM)
comp3644_c0_seq2	ribosomal biogenesis methyltransferase emg1 nep1	2043	1	1.02538e-151	90.0%	0	-	-	no IPS match
comp10506_c0_seq1	hypothetical protein UCRNP2_3273	1810	1	0	91.0%	0	-	-	IPR003495 (PFAM)
comp8078_c0_seq1	ribosomal protein l4 l1e	1259	1	2.15788e-135	88.0%	4	F:structural constituent of ribosome; C:ribosome; P:translation; P:ribosome biogenesis	-	IPR002136 (PFAM)
comp3794_c0_seq1	lysyl-trna synthetase protein	2091	1	0	96.0%	0	-	-	TMhelix (TMHMM); TMhelix (TMHMM); TMhelix (TMHMM)
comp10354_c0_seq1	aaa family atpase protein	2096	1	0	99.0%	0	-	-	no IPS match
comp13533_c0_seq1	---NA---	495	0			0	-	-	SignalP-noTM (SIGNALP_GRAM_NEGATIVE); SignalP-TM (SIGNALP_GRAM_POSITIVE); SignalP-noTM (SIGNALP_EUK); TMhelix (TMHMM)
comp2917_c0_seq1	hypothetical protein MPH_10101	2429	1	3.95497e-14	58.0%	0	-	-	no IPS match
comp9802_c0_seq1	arf gtpase activating partial	1702	1	0	92.0%	3	F:ARF GTPase activator activity; P:regulation of ARF GTPase activity; F:zinc ion binding	-	IPR001164 (PRINTS); IPR001164 (PFAM)
comp19014_c0_seq1	---NA---	684	0			0	-	-	no IPS match
comp16355_c0_seq1	midasin protein	2899	1	0	87.0%	0	-	-	no IPS match
comp5615_c0_seq4	short-chain dehydrogenase reductase sdr	1600	1	1.02768e-71	77.0%	0	-	-	no IPS match
comp5367_c0_seq2	---NA---	1032	0			0	-	-	no IPS match
comp28652_c0_seq1	het domain protein	3590	1	1.00077e-44	86.0%	0	-	-	no IPS match
comp8218_c0_seq1	dahp synthetase i kdsa	1405	1	0	98.0%	1	P:biosynthetic process	-	IPR006218 (PFAM)
comp8783_c0_seq1	mannose-p-dolichol utilization defect 1 protein	1486	1	7.44512e-135	91.0%	0	-	-	IPR006603 (PFAM); TMhelix (TMHMM)
comp6586_c0_seq1	pathogenesis associated protein	4400	1	1.99434e-98	95.0%	0	-	-	no IPS match
comp6420_c0_seq8	methyltransferase type 11	2561	1	3.56059e-167	95.0%	0	-	-	no IPS match
comp1468_c0_seq1	udp-galactose transporter	1586	1	0	97.0%	1	P:transmembrane transport	-	IPR013657 (PFAM); TMhelix (TMHMM); TMhelix (TMHMM); TMhelix (TMHMM); TMhelix (TMHMM); TMhelix (TMHMM)
comp7174_c0_seq1	h aca ribonucleoprotein complex subunit gar1 naf1	895	1	1.40361e-50	100.0%	2	P:ribosome biogenesis; P:pseudouridine synthesis	-	IPR007504 (PFAM)
comp3126_c0_seq1	adenylosuccinate lyase protein	4263	1	0	97.0%	0	-	-	no IPS match
comp3396_c0_seq1	hypothetical protein MPH_08037	2339	1	0	93.0%	0	-	-	no IPS match
comp4294_c0_seq1	mov34 mpn pad-1	1811	1	0	97.0%	5	F:protein binding; C:eukaryotic translation initiation factor 3 complex; F:translation initiation factor activity; C:ribosome; P:regulation of translational initiation	-	IPR000555 (PFAM); IPR027524 (HAMAP)
comp4297_c0_seq1	hypothetical protein MPH_13018	1163	1	2.34251e-07	83.0%	0	-	-	TMhelix (TMHMM); TMhelix (TMHMM); TMhelix (TMHMM); TMhelix (TMHMM)
comp5518_c0_seq3	biotin lipoate a b protein ligase	3854	1	0	93.0%	1	P:cellular protein modification process	-	IPR004143 (PFAM); IPR019197 (PFAM)
comp3130_c0_seq2	hypothetical protein MPH_11348	4878	1	0	80.0%	2	F:oxidoreductase activity; P:oxidation-reduction process	-	IPR015590 (PFAM); TMhelix (TMHMM)
comp2307_c0_seq1	Fibrillarin	1135	1	7.07877e-169	97.0%	0	-	-	no IPS match
comp5989_c0_seq1	hypothetical protein MPH_12190	5854	1	0	96.0%	0	-	-	no IPS match
comp2799_c0_seq1	amino acid transporter protein	3005	1	0	82.0%	0	-	-	IPR013057 (PFAM); TMhelix (TMHMM); TMhelix (TMHMM); TMhelix (TMHMM); TMhelix (TMHMM); TMhelix (TMHMM); TMhelix (TMHMM); TMhelix (TMHMM); TMhelix (TMHMM); TMhelix (TMHMM); TMhelix (TMHMM); TMhelix (TMHMM)
comp9191_c0_seq1	hypothetical protein MPH_13113	741	1	5.43013e-31	64.0%	0	-	-	no IPS match
comp28989_c0_seq1	hypothetical protein W97_07182	1560	1	0	76.0%	2	P:metabolic process; F:hydrolase activity	-	IPR011650 (PFAM); IPR002933 (PFAM)
comp1513_c0_seq1	hypothetical protein MPH_04347	1710	1	0	91.0%	0	-	-	no IPS match
comp8393_c0_seq1	dihydroorotase protein	1679	1	1.04558e-165	83.0%	2	P:protein insertion into membrane; C:integral to membrane	-	IPR001708 (PFAM); TMhelix (TMHMM); TMhelix (TMHMM)
comp2677_c0_seq2	heat repeat protein	1833	1	0	92.0%	0	-	-	no IPS match
comp6474_c0_seq1	-like family protein	3790	1	5.76363e-119	69.0%	0	-	-	no IPS match
comp9730_c0_seq1	aconitate mitochondrial protein	2938	1	0	97.0%	0	-	-	no IPS match
comp6338_c0_seq38	oligosaccharide translocation protein rft1 protein	3893	1	1.78377e-167	79.0%	2	F:methyltransferase activity; P:methylation	-	IPR002877 (PFAM)
comp8692_c0_seq1	rna-binding s4	1618	1	0	88.0%	0	-	-	no IPS match
comp14476_c0_seq1	---NA---	1047	0			0	-	-	no IPS match
comp3481_c0_seq1	translation elongation factor protein	4274	1	0	96.0%	5	F:GTP binding; F:GTPase activity; F:translation elongation factor activity; C:ribosome; P:regulation of translational elongation	-	IPR000795 (PRINTS); IPR005517 (PFAM); IPR004161 (PFAM); IPR009022 (PFAM); IPR000795 (PFAM); IPR000640 (PFAM); IPR004540 (HAMAP)
comp11703_c0_seq1	ccaat-box-binding transcription factor protein	3536	1	0	88.0%	0	-	-	IPR005612 (PFAM)
comp12543_c0_seq1	nucleoside-diphosphate-sugar epimerase protein	539	1	2.09367e-35	89.0%	0	-	-	SignalP-noTM (SIGNALP_EUK)
comp6770_c0_seq1	s-adenosylmethionine synthetase	2053	1	0	99.0%	0	-	-	no IPS match
comp18205_c0_seq1	s-adenosyl-l-methionine-dependent methyltransferase	1484	1	5.46158e-118	71.0%	0	-	-	IPR023267 (PRINTS); IPR001678 (PFAM)
comp35204_c0_seq1	dna replication regulator sld3	2601	1	0	78.0%	0	-	-	IPR013948 (PFAM)

## Sheet: Cluster8
File_S6 “Global transcriptional analysis suggests Lasiodiplodia theobromae pathogenicity factors involved in modulation of grapevine defensive response ”
Marcos Paolinelli-Alfonso1, Jose Manuel Villalobos-Escobedo2, José Fabricio López-Hernández2, Clara Galindo-Sánchez3, Philippe Rolshausen4, Alfredo Heriberto Herrera-Estrella2 and Rufina Hernández-Martínez1
1Centro de Investigación Científica y de Educación Superior de Ensenada. Departamento de Microbiología. Ensenada, Baja California, México.2Laboratorio Nacional de Genómica para la Biodiversidad (LANGEBIO). Centro de Investigación y de Estudios Avanzados del I. P. N. Irapuato, Guanajuato, México.3 Centro de Investigación Científica y de Educación Superior de Ensenada. Departamento de Biotecnología…
Seq. Name	Seq. Description	Seq. Length	#Hits	min. eValue	mean Similarity	#GOs	GOs	Enzyme Codes	InterProScan
comp9585_c0_seq1	ribosomal protein l10 acidic p0	1128	1	1.44397e-157	96.0%	2	P:ribosome biogenesis; C:intracellular	-	IPR001790 (PFAM)
comp10457_c0_seq1	rna polymerase alpha subunit	3483	1	0	91.0%	6	P:transcription DNA-dependent; F:DNA-directed RNA polymerase activity; F:DNA binding; C:nucleolus; P:purine nucleobase metabolic process; P:pyrimidine nucleobase metabolic process	(2.7) Transferring phosphorous-containing groups	IPR007081 (PFAM); IPR007066 (PFAM); IPR007083 (PFAM); IPR000722 (PFAM)
comp12210_c0_seq1	misfolded glycoproteins degradation protein	2076	1	0	73.0%	0	-	-	IPR012913 (PFAM)
comp8016_c0_seq1	coatomer subunit protein	1863	1	0	97.0%	4	C:clathrin adaptor complex; P:intracellular protein transport; P:vesicle-mediated transport; F:protein binding	-	IPR022775 (PFAM); IPR008968 (PFAM)
comp11514_c0_seq1	hypothetical protein MPH_03766	2979	1	0	99.0%	1	F:protein binding	-	IPR020472 (PRINTS); IPR007148 (PFAM); IPR001680 (PFAM)
comp6094_c0_seq3	white collar-2 protein	2571	1	1.48226e-86	68.0%	7	F:protein binding; F:zinc ion binding; F:sequence-specific DNA binding transcription factor activity; F:sequence-specific DNA binding; P:regulation of transcription DNA-dependent; C:transcription factor complex; P:regulation of transcription DNA-dependent	-	IPR013655 (PFAM); IPR000679 (PFAM)
comp7478_c0_seq1	mitochondrial acetolactate synthase small subunit protein	2515	1	0	96.0%	2	P:metabolic process; F:amino acid binding	-	IPR019455 (PFAM); IPR002912 (PFAM)
comp2791_c0_seq1	rrna biogenesis protein rrp5 protein	5607	1	0	91.0%	1	F:RNA binding	-	IPR003029 (PFAM)
comp10077_c0_seq1	ribosome biogenesis protein	1986	1	0	99.0%	1	F:protein binding	-	IPR020472 (PRINTS); IPR001680 (PFAM); IPR022052 (PFAM)
comp6427_c0_seq8	dna polymerase v	3767	1	0	87.0%	5	F:DNA binding; P:transcription DNA-dependent; F:DNA-directed DNA polymerase activity; P:DNA replication; C:DNA polymerase complex	(2.7) Transferring phosphorous-containing groups	IPR007015 (PFAM)
comp5517_c0_seq1	cysteinyl-trna synthetase protein	2856	1	0	96.0%	4	F:ATP binding; P:cysteinyl-tRNA aminoacylation; F:cysteine-tRNA ligase activity; P:cysteine metabolic process	(6.1) Forming carbon-oxygen bonds	IPR024909 (PRINTS); IPR024909 (PFAM); IPR015803 (HAMAP)
comp9982_c0_seq1	tyrosyl-trna mitochondrial precursor (tyrosine--trna ligase) protein	1969	1	0	83.0%	7	F:tyrosine-tRNA ligase activity; P:tyrosyl-tRNA aminoacylation; F:ATP binding; C:cytoplasm; P:tryptophan biosynthetic process; P:tyrosine biosynthetic process; P:L-phenylalanine biosynthetic process	(6.1) Forming carbon-oxygen bonds	IPR002307 (PRINTS); IPR002305 (PFAM)
comp9395_c0_seq1	chaperonin tcp-1 conserved site	2236	1	0	98.0%	2	P:cellular protein metabolic process; F:ATP binding	-	IPR017998 (PRINTS); IPR002423 (PFAM)
comp2722_c0_seq1	hypothetical protein MPH_03811	3520	1	0	89.0%	1	F:protein binding	-	IPR001498 (PFAM); IPR006575 (PFAM)
comp5033_c0_seq4	hsp70 family chaperone lhs1 protein	2017	1	1.61834e-138	94.0%	4	P:cation transport; F:cation transmembrane transporter activity; C:membrane; P:transmembrane transport	-	IPR004686 (PFAM); TMhelix (TMHMM); TMhelix (TMHMM); TMhelix (TMHMM)
comp4466_c0_seq1	rna polymerase ii mediator complex subunit protein	1396	1	7.5318e-124	86.0%	3	F:RNA polymerase II transcription cofactor activity; C:mediator complex; P:regulation of transcription from RNA polymerase II promoter	-	IPR019095 (PFAM)
comp1578_c0_seq1	trna methyltransferase trm5 protein	1657	1	0	95.0%	2	F:tRNA (guanine-N1-)-methyltransferase activity; P:tRNA methylation	(2.1) Transferring one-carbon groups	IPR003402 (PFAM); IPR025792 (HAMAP)
comp9694_c0_seq1	ribosome biogenesis protein pescadillo protein	2343	1	0	93.0%	2	C:nucleolus; P:ribosome biogenesis	-	IPR001357 (PFAM); IPR010613 (PFAM); IPR010613 (HAMAP)
comp2637_c1_seq1	dihydroceramide delta -desaturase protein	1328	1	0	89.0%	0	-	-	no IPS match
comp2139_c0_seq1	hypothetical protein UCRNP2_7388	5171	1	8.60467e-127	85.0%	3	P:oxidation-reduction process; F:copper ion binding; F:oxidoreductase activity	-	IPR011706 (PFAM); SignalP-noTM (SIGNALP_EUK)
comp17414_c0_seq1	oxoglutarate iron-dependent oxygenase	1273	1	5.90073e-100	80.0%	0	-	-	IPR027450 (PFAM)
comp8369_c0_seq1	chaperonin cpn60 tcp-1	1928	1	0	97.0%	0	-	-	no IPS match
comp2497_c0_seq1	abc transporter-like protein	2902	1	0	94.0%	4	F:ATPase activity coupled to transmembrane movement of substances; F:ATP binding; C:integral to membrane; P:transport	-	IPR010929 (PFAM); IPR013525 (PFAM); IPR003439 (PFAM); SignalP-noTM (SIGNALP_EUK); TMhelix (TMHMM); TMhelix (TMHMM); TMhelix (TMHMM); TMhelix (TMHMM); TMhelix (TMHMM); TMhelix (TMHMM); TMhelix (TMHMM); TMhelix (TMHMM); TMhelix (TMHMM)
comp6506_c0_seq1	hypothetical protein MPH_09513	989	1	2.28562e-108	82.0%	0	-	-	SignalP-TM (SIGNALP_GRAM_POSITIVE); SignalP-noTM (SIGNALP_EUK)
comp29745_c0_seq1	chromo domain-like protein	1323	1	1.49821e-15	50.0%	0	-	-	SignalP-TM (SIGNALP_GRAM_POSITIVE)
comp4478_c0_seq1	chlorogenic acid esterase precursor protein	2731	1	0	79.0%	0	-	-	IPR002018 (PFAM); SignalP-noTM (SIGNALP_GRAM_NEGATIVE); SignalP-TM (SIGNALP_GRAM_POSITIVE); SignalP-noTM (SIGNALP_EUK)
comp28234_c0_seq1	---NA---	1818	0			0	-	-	SignalP-noTM (SIGNALP_EUK); SignalP-TM (SIGNALP_GRAM_POSITIVE); SignalP-noTM (SIGNALP_GRAM_NEGATIVE)
comp5341_c0_seq1	hypothetical protein PTRG_05842	840	1	7.12013e-10	49.0%	0	-	-	no IPS match
comp1569_c0_seq1	---NA---	2830	0			0	-	-	no IPS match
comp11100_c0_seq1	---NA---	1928	0			0	-	-	SignalP-noTM (SIGNALP_GRAM_NEGATIVE); SignalP-TM (SIGNALP_GRAM_POSITIVE); SignalP-noTM (SIGNALP_EUK); TMhelix (TMHMM)
comp6646_c0_seq1	hypothetical protein MPH_01087	2414	1	1.34796e-59	91.0%	0	-	-	IPR020373 (PFAM)
comp30216_c0_seq1	hypothetical protein MPH_10208	1448	1	2.63068e-06	47.0%	0	-	-	no IPS match
comp9582_c0_seq1	udp-galactose transporter	2104	1	0	93.0%	1	P:transmembrane transport	-	IPR013657 (PFAM); TMhelix (TMHMM); TMhelix (TMHMM); TMhelix (TMHMM); TMhelix (TMHMM); TMhelix (TMHMM); TMhelix (TMHMM); TMhelix (TMHMM); TMhelix (TMHMM)
comp10437_c0_seq1	Oxidoreductase	1715	1	0	97.0%	2	F:oxidoreductase activity; P:oxidation-reduction process	-	IPR000683 (PFAM); IPR004104 (PFAM)
comp8749_c0_seq1	ribosomal protein l1	1542	1	0	88.0%	0	-	-	IPR028364 (PFAM)
comp4318_c0_seq3	protein translocation complex component protein	5034	1	0	91.0%	0	-	-	IPR001623 (PRINTS); IPR001623 (PFAM); IPR004179 (PFAM); TMhelix (TMHMM); TMhelix (TMHMM); TMhelix (TMHMM)
comp2276_c0_seq1	hypothetical protein MPH_09688	1266	1	1.62566e-65	75.0%	0	-	-	no IPS match
comp7766_c0_seq1	retrieval of early er protein rer1	1084	1	7.14958e-129	99.0%	0	-	-	no IPS match
comp11399_c0_seq1	replication factor c subunit 4 protein	1822	1	0	99.0%	1	F:ATP binding	-	IPR003959 (PFAM); IPR013748 (PFAM)
comp8990_c0_seq1	ribosomal protein l50 mitochondria protein	1343	1	3.07127e-104	66.0%	1	C:mitochondrion	-	IPR018305 (PFAM)
comp8037_c0_seq1	nad dependent epimerase protein	3077	1	0	90.0%	0	-	-	no IPS match
comp4736_c0_seq1	---NA---	2496	0			0	-	-	no IPS match
comp13049_c0_seq1	mg2+ transporter zinc transport protein	1327	1	4.00282e-154	87.0%	0	-	-	IPR024679 (PFAM)
comp9819_c0_seq1	wd repeat protein	1398	1	0	93.0%	1	F:protein binding	-	IPR001680 (PFAM)
comp4291_c1_seq2	chaperonin tcp-1 conserved site	2093	1	0	99.0%	2	F:ATP binding; P:cellular protein metabolic process	-	IPR017998 (PRINTS); IPR002423 (PFAM)
comp4696_c0_seq2	o- protein	3023	1	0	86.0%	1	F:O-methyltransferase activity	(2.1) Transferring one-carbon groups	IPR001077 (PFAM)
comp7432_c0_seq1	Thioredoxin	1535	1	5.81253e-180	91.0%	2	C:endoplasmic reticulum; P:cell redox homeostasis	-	PR00421 (PRINTS); IPR011679 (PFAM); IPR013766 (PFAM); SignalP-TM (SIGNALP_GRAM_POSITIVE); SignalP-noTM (SIGNALP_EUK); SignalP-noTM (SIGNALP_GRAM_NEGATIVE)
comp12852_c0_seq1	hypothetical protein UCRNP2_8465	986	1	5.55465e-12	83.0%	0	-	-	no IPS match
comp1828_c0_seq2	hypothetical protein FOTG_01263	1575	1	5.89019e-06	41.0%	0	-	-	no IPS match
comp4651_c1_seq1	sec7 domain-containing protein	3349	1	0	95.0%	0	-	-	no IPS match
comp10611_c0_seq1	tetratricopeptide-like helical	1805	1	0	90.0%	1	F:protein binding	-	IPR001440 (PFAM)
comp4527_c0_seq1	purine nucleoside permease	2657	1	0	68.0%	1	P:transmembrane transport	-	IPR009486 (PFAM); SignalP-noTM (SIGNALP_GRAM_NEGATIVE); SignalP-noTM (SIGNALP_EUK); SignalP-TM (SIGNALP_GRAM_POSITIVE)
comp4727_c0_seq2	monooxygenase fad-binding protein	2228	1	0	84.0%	2	F:oxidoreductase activity; P:metabolic process	-	IPR003042 (PRINTS); IPR012941 (PFAM); IPR002938 (PFAM)
comp2615_c0_seq1	3-hydroxy-3-methylglutaryl- reductase	5023	1	0	99.0%	7	F:NADP binding; P:isoprenoid biosynthetic process; C:integral to membrane; P:coenzyme A metabolic process; F:hydroxymethylglutaryl-CoA reductase (NADPH) activity; P:oxidation-reduction process; P:steroid biosynthetic process	(1.1) Acting on the CH-OH group of donors	IPR002202 (PRINTS); PF12349 (PFAM); IPR002202 (PFAM); IPR025583 (PFAM); SignalP-TM (SIGNALP_GRAM_POSITIVE); TMhelix (TMHMM); TMhelix (TMHMM); TMhelix (TMHMM); TMhelix (TMHMM); TMhelix (TMHMM); TMhelix (TMHMM)
comp2707_c0_seq1	mrna decapping protein	1709	1	0	96.0%	2	P:deadenylation-dependent decapping of nuclear-transcribed mRNA; F:hydrolase activity	-	PF11969 (PFAM); IPR008594 (PFAM)
comp12883_c0_seq1	wd repeat protein	1466	1	2.33628e-166	79.0%	1	F:protein binding	-	IPR001680 (PFAM)
comp8342_c0_seq1	t-complex protein 1 subunit zeta protein	1930	1	0	99.0%	2	P:cellular protein metabolic process; F:ATP binding	-	IPR017998 (PRINTS); IPR002423 (PFAM)
comp13193_c0_seq1	hypothetical protein MPH_02671	2431	1	0	76.0%	0	-	-	IPR002885 (PFAM); SignalP-TM (SIGNALP_GRAM_POSITIVE)
comp11435_c0_seq1	phosphoribosylaminoimidazole carboxylase protein	2388	1	0	95.0%	0	-	-	no IPS match
comp7134_c0_seq1	methyltransferase type 11	1684	1	0	93.0%	0	-	-	no IPS match
comp7604_c0_seq1	dna-directed rna polymerases i protein	843	1	1.01809e-85	100.0%	0	-	-	no IPS match
comp1667_c0_seq1	snf2-related protein	2835	1	0	87.0%	2	F:ATP binding; F:DNA binding	-	IPR001650 (PFAM); IPR000330 (PFAM)
comp2742_c0_seq1	shikimate kinase	6261	1	0	95.0%	0	-	-	no IPS match
comp1369_c0_seq1	histidine biosynthesis	970	1	1.83661e-173	96.0%	0	-	-	no IPS match
comp8565_c0_seq1	saicar synthetase	1854	1	0	89.0%	0	-	-	no IPS match
comp4416_c1_seq2	hypothetical protein MPH_09377	2295	1	0	97.0%	1	F:nucleic acid binding	-	IPR000504 (PFAM)

## Sheet: Cluster9
File_S6 “Global transcriptional analysis suggests Lasiodiplodia theobromae pathogenicity factors involved in modulation of grapevine defensive response”
Marcos Paolinelli-Alfonso1, Jose Manuel Villalobos-Escobedo2, José Fabricio López-Hernández2, Clara Galindo-Sánchez3, Philippe Rolshausen4, Alfredo Heriberto Herrera-Estrella2 and Rufina Hernández-Martínez1
1Centro de Investigación Científica y de Educación Superior de Ensenada. Departamento de Microbiología. Ensenada, Baja California, México.2Laboratorio Nacional de Genómica para la Biodiversidad (LANGEBIO). Centro de Investigación y de Estudios Avanzados del I. P. N. Irapuato, Guanajuato, México.3 Centro de Investigación Científica y de Educación Superior de Ensenada. Departamento de Biotecnología…
Seq. Name	Seq. Description	Seq. Length	#Hits	min. eValue	mean Similarity	#GOs	GOs	Enzyme Codes	InterProScan
comp4216_c0_seq3	hypothetical protein MPH_08645	1834	1	0	80.0%	2	P:regulation of Rab GTPase activity; F:Rab GTPase activator activity	-	IPR000195 (PFAM); TMhelix (TMHMM)
comp4554_c0_seq3	polysaccharide deacetylase family protein	4386	1	3.52499e-146	88.0%	0	-	-	no IPS match
comp2407_c0_seq1	hypothetical protein MPH_08395	2352	1	5.58586e-98	82.0%	0	-	-	IPR025702 (PFAM)
comp11112_c0_seq1	glutaminase protein	3140	1	0	87.0%	0	-	-	IPR014870 (PFAM); IPR024462 (PFAM); SignalP-noTM (SIGNALP_GRAM_NEGATIVE); SignalP-noTM (SIGNALP_EUK); SignalP-TM (SIGNALP_GRAM_POSITIVE)
comp14279_c0_seq1	flavin-containing monooxygenase-like protein	2986	1	0	89.0%	0	-	-	no IPS match
comp1557_c0_seq1	biotin lipoyl attachment	2352	1	0	93.0%	3	P:metabolic process; F:ligase activity; F:ATP binding	-	IPR005481 (PFAM); IPR005482 (PFAM); IPR005479 (PFAM); IPR000089 (PFAM); SignalP-TM (SIGNALP_GRAM_POSITIVE)
comp6984_c0_seq1	cytochrome p450	2774	1	0	87.0%	4	F:oxidoreductase activity acting on paired donors with incorporation or reduction of molecular oxygen; F:heme binding; P:oxidation-reduction process; F:iron ion binding	-	IPR002401 (PRINTS); IPR001128 (PFAM); SignalP-TM (SIGNALP_GRAM_POSITIVE); TMhelix (TMHMM)
comp5877_c0_seq4	mfs multidrug protein	4093	1	0	90.0%	0	-	-	no IPS match
comp1866_c0_seq1	transcription factor fungi	2648	1	1.19279e-119	60.0%	0	-	-	no IPS match
comp7917_c0_seq1	biotin synthase protein	3433	1	0	94.0%	2	P:biosynthetic process; F:pyridoxal phosphate binding	-	IPR004839 (PFAM)
comp7071_c0_seq1	major facilitator superfamily	6883	1	0	93.0%	2	C:integral to membrane; P:transmembrane transport	-	IPR011701 (PFAM); TMhelix (TMHMM); TMhelix (TMHMM); TMhelix (TMHMM); TMhelix (TMHMM); TMhelix (TMHMM); TMhelix (TMHMM); TMhelix (TMHMM); TMhelix (TMHMM); TMhelix (TMHMM); TMhelix (TMHMM); TMhelix (TMHMM)
comp7714_c0_seq1	2-methylcitrate dehydratase protein	2173	1	0	96.0%	2	P:propionate catabolic process; F:2-methylcitrate dehydratase activity	(4.2) Carbon-oxygen lyases	IPR005656 (PFAM); SignalP-TM (SIGNALP_GRAM_POSITIVE)
comp5679_c0_seq2	hypothetical protein MPH_03714	3334	1	0	93.0%	2	P:transmembrane transport; C:integral to membrane	-	IPR011701 (PFAM); TMhelix (TMHMM); TMhelix (TMHMM); TMhelix (TMHMM); TMhelix (TMHMM); TMhelix (TMHMM); TMhelix (TMHMM); TMhelix (TMHMM); TMhelix (TMHMM)
comp2384_c0_seq2	acyl-coenzyme a:6-aminopenicillanic-acid-acyltransferase 40 kda protein	1569	1	0	91.0%	0	-	-	no IPS match
comp3700_c0_seq1	c6 transcription factor protein	2078	1	0	74.0%	4	F:zinc ion binding; F:DNA binding; P:transcription DNA-dependent; C:nucleus	-	IPR007219 (PFAM)
comp6677_c0_seq1	short-chain dehydrogenase reductase sdr	2830	1	8.51583e-172	97.0%	2	F:oxidoreductase activity; P:metabolic process	-	IPR002198 (PRINTS); IPR002347 (PRINTS); IPR002198 (PFAM)
comp2547_c0_seq1	lrp16 family protein	1421	1	1.51711e-141	83.0%	0	-	-	no IPS match
comp5997_c0_seq4	cytochrome p450 protein	3711	1	0	81.0%	4	F:iron ion binding; F:oxidoreductase activity acting on paired donors with incorporation or reduction of molecular oxygen; F:heme binding; P:oxidation-reduction process	-	IPR002401 (PRINTS); IPR001128 (PRINTS); IPR001128 (PFAM); TMhelix (TMHMM)
comp13250_c0_seq1	alpha beta hydrolase fold-1	1727	1	0	95.0%	2	P:proteolysis; F:peptidase activity	-	IPR002410 (PRINTS); PF12697 (PFAM)
comp8710_c0_seq1	protein of unknown function DUF1793	2850	1	0	91.0%	0	-	-	IPR014870 (PFAM)
comp11321_c0_seq1	fumarate reductase succinate dehydrogenase flavoprotein	1763	1	0	92.0%	0	-	-	IPR003953 (PFAM)
comp6754_c0_seq1	gpi-anchor biosynthetic protein	4958	1	0	87.0%	3	C:endoplasmic reticulum membrane; P:GPI anchor biosynthetic process; F:transferase activity	-	IPR017852 (PFAM); IPR002591 (PFAM); TMhelix (TMHMM); TMhelix (TMHMM); TMhelix (TMHMM); TMhelix (TMHMM); TMhelix (TMHMM); TMhelix (TMHMM); TMhelix (TMHMM); TMhelix (TMHMM); TMhelix (TMHMM); TMhelix (TMHMM); TMhelix (TMHMM); TMhelix (TMHMM); TMhelix (TMHMM); TMhelix (TMHMM); TMhelix (TMHMM)
comp13013_c0_seq1	hypothetical protein MPH_12600	2804	1	0	89.0%	0	-	-	no IPS match
comp2468_c0_seq1	cytochrome b561 eukaryote	1799	1	7.64586e-180	78.0%	0	-	-	IPR018825 (PFAM); TMhelix (TMHMM); TMhelix (TMHMM); TMhelix (TMHMM); TMhelix (TMHMM); TMhelix (TMHMM)
comp11331_c0_seq1	duf221 domain-containing protein	3204	1	0	91.0%	0	-	-	TMhelix (TMHMM)
comp9213_c0_seq1	spindle associated	2436	1	0	76.0%	0	-	-	IPR012943 (PFAM)
comp8139_c0_seq1	atp12 atpase f1f0-assembly protein	1794	1	0	92.0%	0	-	-	no IPS match
comp8038_c0_seq1	ca2+ h+ antiporter protein	2433	1	0	96.0%	2	P:transmembrane transport; C:integral to membrane	-	IPR004837 (PFAM); TMhelix (TMHMM); TMhelix (TMHMM); TMhelix (TMHMM); TMhelix (TMHMM); TMhelix (TMHMM); TMhelix (TMHMM); TMhelix (TMHMM); TMhelix (TMHMM); TMhelix (TMHMM)
comp2241_c0_seq1	hypothetical protein MPH_09015	3288	1	8.6429e-123	86.0%	0	-	-	PF13911 (PFAM)
comp2246_c0_seq1	hypothetical protein MPH_05090	762	1	8.07989e-100	97.0%	1	F:oxidoreductase activity	-	IPR013740 (PFAM)
comp7451_c0_seq1	phthalate transporter protein	2167	1	0	93.0%	0	-	-	no IPS match
comp2073_c0_seq1	glycerophosphoryl diester phosphodiesterase	3199	1	0	96.0%	0	-	-	PF03009 (PFAM); SignalP-noTM (SIGNALP_EUK); TMhelix (TMHMM)
comp5817_c0_seq8	hypothetical protein MPH_02601	5187	1	0	82.0%	0	-	-	no IPS match
comp1615_c0_seq1	cupin 1	2336	1	0	91.0%	1	F:nutrient reservoir activity	-	IPR006045 (PFAM); SignalP-TM (SIGNALP_GRAM_POSITIVE); SignalP-noTM (SIGNALP_GRAM_NEGATIVE); SignalP-noTM (SIGNALP_EUK)
comp5373_c0_seq1	saga complex component protein	2817	1	8.6288e-151	98.0%	0	-	-	IPR010750 (PFAM)
comp10925_c0_seq1	Sulfatase	2336	1	0	98.0%	2	F:sulfuric ester hydrolase activity; P:metabolic process	-	IPR000917 (PFAM)
comp4795_c0_seq2	cytochrome p450	2001	1	5.8612e-158	82.0%	4	P:oxidation-reduction process; F:iron ion binding; F:heme binding; F:oxidoreductase activity acting on paired donors with incorporation or reduction of molecular oxygen	-	IPR001128 (PFAM); TMhelix (TMHMM); TMhelix (TMHMM); TMhelix (TMHMM)
comp5834_c1_seq1	hypothetical protein MPH_00110	1748	1	3.22188e-19	56.0%	0	-	-	SignalP-noTM (SIGNALP_EUK)
comp6370_c2_seq1	basic-leucine zipper transcription factor	994	1	1.24227e-19	78.0%	6	P:regulation of transcription DNA-dependent; C:nucleus; F:sequence-specific DNA binding transcription factor activity; F:sequence-specific DNA binding; C:transcription factor complex; P:regulation of transcription DNA-dependent	-	IPR002112 (PRINTS); IPR004827 (PFAM)
comp4264_c0_seq3	beta-d-glucoside glucohydrolase protein	4209	1	0	90.0%	0	-	-	no IPS match
comp12567_c0_seq1	metallo-beta-lactamase domain protein	1081	1	1.17604e-177	93.0%	0	-	-	no IPS match
comp4459_c0_seq1	nonribosomal peptide synthetase 2 protein	5139	1	0	83.0%	0	-	-	IPR009081 (PFAM); IPR001242 (PFAM)
comp2573_c0_seq2	amp-dependent synthetase ligase	4989	1	0	72.0%	0	-	-	IPR000073 (PRINTS); PF12697 (PFAM)
comp2586_c0_seq1	monooxygenase fad-binding protein	4046	1	0	81.0%	2	F:oxidoreductase activity; P:metabolic process	-	IPR003042 (PRINTS); IPR002938 (PFAM); SignalP-noTM (SIGNALP_EUK)
comp2188_c1_seq1	cytochrome p450	3535	1	0	92.0%	4	P:oxidation-reduction process; F:oxidoreductase activity acting on paired donors with incorporation or reduction of molecular oxygen; F:heme binding; F:iron ion binding	-	IPR019791 (PRINTS); IPR001128 (PFAM); IPR019791 (PFAM)
comp3148_c0_seq2	hypothetical protein MPH_07152	3644	1	0	75.0%	0	-	-	no IPS match
comp2156_c0_seq1	hypothetical protein MPH_06113	2182	1	3.41832e-52	68.0%	0	-	-	no IPS match
comp24709_c0_seq1	short-chain dehydrogenase reductase sdr	1137	1	5.57507e-157	91.0%	2	P:metabolic process; F:oxidoreductase activity	-	IPR002198 (PRINTS); IPR002347 (PRINTS); PF13561 (PFAM)
comp2119_c0_seq1	class i classii protein	3809	1	0	96.0%	0	-	-	no IPS match
comp15573_c0_seq1	hypothetical protein UCRNP2_4646	1857	1	0	82.0%	0	-	-	TMhelix (TMHMM)
comp8178_c0_seq1	hypothetical protein MPH_04479	5674	1	0	84.0%	4	F:zinc ion binding; F:sequence-specific DNA binding RNA polymerase II transcription factor activity; P:regulation of transcription DNA-dependent; C:nucleus	-	IPR021833 (PFAM); IPR001138 (PFAM)
comp3241_c0_seq1	hypothetical protein UCRNP2_4952	2262	1	3.17206e-95	79.0%	0	-	-	no IPS match
comp13818_c0_seq1	short-chain dehydrogenase reductase sdr	1301	1	6.15568e-176	84.0%	0	-	-	no IPS match
comp2577_c0_seq1	luciferase-like protein	2165	1	0	87.0%	2	P:oxidation-reduction process; F:oxidoreductase activity acting on paired donors with incorporation or reduction of molecular oxygen	-	IPR011251 (PFAM)
comp7049_c0_seq1	hypothetical protein MPH_08016	1601	1	3.61758e-143	89.0%	0	-	-	no IPS match
comp6881_c0_seq1	glycosyltransferase family 34 protein	3529	1	0	92.0%	2	F:transferase activity transferring hexosyl groups; C:integral to membrane	-	IPR008630 (PFAM); TMhelix (TMHMM)
comp5143_c0_seq1	abc transporter protein	4281	1	0	88.0%	4	F:ATP binding; P:transmembrane transport; F:ATPase activity coupled to transmembrane movement of substances; C:integral to membrane	-	IPR001140 (PFAM); IPR003439 (PFAM); TMhelix (TMHMM); TMhelix (TMHMM); TMhelix (TMHMM); TMhelix (TMHMM); TMhelix (TMHMM); TMhelix (TMHMM); TMhelix (TMHMM); TMhelix (TMHMM); TMhelix (TMHMM); TMhelix (TMHMM); TMhelix (TMHMM)
comp19679_c0_seq1	arylsulfatase protein	2297	1	0	88.0%	2	F:sulfuric ester hydrolase activity; P:metabolic process	-	IPR000917 (PFAM)
comp5881_c0_seq1	oxidoreductase fad nad -binding protein	1583	1	5.86978e-119	68.0%	0	-	-	no IPS match
comp6622_c0_seq1	hypothetical protein UCRNP2_5198	3807	1	4.412e-34	81.0%	0	-	-	no IPS match
comp4369_c0_seq2	---NA---	1387	0			0	-	-	no IPS match
comp12528_c0_seq1	transcription factor fungi	3182	1	0	91.0%	0	-	-	no IPS match
comp5768_c0_seq1	hypothetical protein MPH_03491	4380	1	0	82.0%	0	-	-	PF12697 (PFAM)
comp6972_c0_seq1	nadp-dependent malic enzyme protein	5964	1	0	97.0%	0	-	-	no IPS match
comp5335_c0_seq1	---NA---	1331	0			0	-	-	no IPS match
comp25591_c0_seq1	hypothetical protein MPH_00490	1735	1	1.15206e-45	82.0%	0	-	-	no IPS match
comp14732_c0_seq1	carboxymethylenebutenolidase protein	1489	1	0	83.0%	0	-	-	IPR009959 (PFAM)
comp2902_c0_seq1	protein isoform c protein	1984	1	3.445e-06	58.0%	0	-	-	TMhelix (TMHMM)
comp2426_c0_seq1	peptide-n4-(n-acetyl-beta-glucosaminyl)asparagine amidase a	2964	1	0	82.0%	0	-	-	no IPS match
comp21132_c0_seq1	hypothetical protein FPSE_02357	562	1	5.97261e-29	56.0%	4	F:zinc ion binding; C:nucleus; P:regulation of transcription DNA-dependent; F:sequence-specific DNA binding RNA polymerase II transcription factor activity	-	IPR001138 (PFAM)
comp2704_c0_seq2	hypothetical protein W97_06820	2342	1	0	84.0%	3	F:substrate-specific transmembrane transporter activity; P:transmembrane transport; C:integral to membrane	-	IPR003663 (PRINTS); IPR005828 (PFAM); TMhelix (TMHMM); TMhelix (TMHMM); TMhelix (TMHMM); TMhelix (TMHMM); TMhelix (TMHMM); TMhelix (TMHMM); TMhelix (TMHMM); TMhelix (TMHMM)
comp5896_c0_seq1	zinc finger ring-type protein	3348	1	0	87.0%	4	F:ATP-dependent peptidase activity; P:proteolysis; F:metal ion binding; P:ATP-dependent proteolysis	-	IPR003111 (PFAM); PF15227 (PFAM); IPR018957 (PFAM)
comp23979_c0_seq1	hypothetical protein MPH_06379	1565	1	0	77.0%	0	-	-	IPR021858 (PFAM)
comp2035_c0_seq1	peroxisomal dehydratase protein	2350	1	2.31254e-169	92.0%	0	-	-	IPR002539 (PFAM)
comp7393_c0_seq1	acyl- dehydrogenase conserved site	4098	1	0	98.0%	4	P:oxidation-reduction process; F:acyl-CoA dehydrogenase activity; F:flavin adenine dinucleotide binding; P:electron transport	(1.3) Acting on the CH-CH group of donors	IPR009075 (PFAM); IPR006091 (PFAM); IPR013786 (PFAM); SignalP-TM (SIGNALP_GRAM_POSITIVE)
comp7219_c0_seq1	gns1 sur4 membrane protein	1981	1	0	97.0%	0	-	-	no IPS match
comp7458_c0_seq1	hypothetical protein UCRNP2_2285	1357	1	1.23966e-09	83.0%	0	-	-	no IPS match
comp4429_c0_seq2	short-chain dehydrogenase reductase sdr protein	1212	1	5.69326e-115	88.0%	0	-	-	TMhelix (TMHMM); TMhelix (TMHMM); TMhelix (TMHMM); TMhelix (TMHMM); TMhelix (TMHMM)
comp17257_c0_seq1	lipase 2 protein	1618	1	2.57122e-140	72.0%	2	F:hydrolase activity; P:metabolic process	-	IPR013094 (PFAM)
comp2282_c0_seq1	fatty acid synthase alpha subunit protein	6375	1	0	96.0%	0	-	-	no IPS match
comp12931_c0_seq1	carboxylesterase type b	2087	1	0	87.0%	0	-	-	IPR002018 (PFAM); SignalP-noTM (SIGNALP_GRAM_NEGATIVE); SignalP-TM (SIGNALP_GRAM_POSITIVE); SignalP-noTM (SIGNALP_EUK)
comp5872_c0_seq3	rhodanese-like protein	4711	1	0	97.0%	4	P:oxidation-reduction process; F:oxidoreductase activity acting on paired donors with incorporation or reduction of molecular oxygen; F:heme binding; F:iron ion binding	-	IPR001128 (PRINTS); IPR002401 (PRINTS); IPR001128 (PFAM)
comp3720_c0_seq1	hypothetical protein W97_02998	1757	1	4.17476e-95	73.0%	3	P:oxidation-reduction process; F:oxidoreductase activity; F:zinc ion binding	-	IPR013154 (PFAM); IPR013149 (PFAM)
comp2719_c0_seq1	gpr1 fun34 -class plasma membrane protein	1134	1	9.34222e-141	88.0%	1	C:membrane	-	IPR000791 (PFAM); TMhelix (TMHMM); TMhelix (TMHMM); TMhelix (TMHMM); TMhelix (TMHMM); TMhelix (TMHMM); TMhelix (TMHMM)
comp28310_c0_seq1	transcription factor fungi	1363	1	2.7511e-113	64.0%	0	-	-	no IPS match
comp15338_c0_seq1	cyclohexanone monooxygenase protein	1499	1	0	82.0%	0	-	-	PF13738 (PFAM)
comp2657_c0_seq1	Flavodoxin	5110	1	0	88.0%	4	F:iron ion binding; P:oxidation-reduction process; F:FMN binding; F:oxidoreductase activity	-	IPR001094 (PRINTS); IPR001709 (PRINTS); IPR001433 (PFAM); IPR003097 (PFAM); IPR008254 (PFAM)
comp1989_c0_seq1	cytochrome c oxidase subunit viic	3167	1	0	89.0%	0	-	-	IPR006849 (PFAM)
comp2199_c0_seq2	mrna binding post-transcriptional regulator protein	5002	1	0	98.0%	1	F:nucleic acid binding	-	IPR000504 (PFAM)
comp2024_c0_seq2	hypothetical protein MPH_04816	2926	1	7.37005e-153	80.0%	4	F:sequence-specific DNA binding RNA polymerase II transcription factor activity; C:nucleus; P:regulation of transcription DNA-dependent; F:zinc ion binding	-	IPR001138 (PFAM)
comp6673_c0_seq1	-like antibiotic response protein	844	1	9.77305e-58	96.0%	0	-	-	TMhelix (TMHMM)
comp2882_c0_seq1	hypothetical protein MPH_10632	1972	1	1.98619e-80	63.0%	0	-	-	TMhelix (TMHMM)
comp4117_c0_seq1	velvet factor	3860	1	0	72.0%	0	-	-	IPR021740 (PFAM)
comp8161_c0_seq1	Amidase	3948	1	0	83.0%	1	F:carbon-nitrogen ligase activity with glutamine as amido-N-donor	-	IPR000120 (PFAM)
comp39241_c0_seq1	hypothetical protein CFIO01_07333	1316	1	1.87417e-157	90.0%	2	P:metabolic process; F:oxidoreductase activity	-	IPR002347 (PRINTS); IPR002198 (PRINTS); IPR002198 (PFAM)
comp5936_c0_seq1	disease resistance protein	1418	1	2.04109e-47	75.0%	0	-	-	no IPS match
comp2760_c0_seq2	2og-fe oxygenase family protein	1694	1	1.35483e-134	92.0%	0	-	-	no IPS match
comp3834_c0_seq1	Caleosin	2816	1	8.16285e-138	83.0%	0	-	-	IPR007736 (PFAM); TMhelix (TMHMM); TMhelix (TMHMM)
comp20533_c0_seq1	arylsulfatase b protein	2072	1	0	95.0%	2	F:sulfuric ester hydrolase activity; P:metabolic process	-	IPR000917 (PFAM)
comp22352_c0_seq1	trna 2 -phosphotransferase 1 protein	2167	1	9.27276e-130	64.0%	0	-	-	IPR021833 (PFAM)
comp7275_c0_seq1	short-chain dehydrogenase reductase sdr	1549	1	2.36191e-178	90.0%	0	-	-	no IPS match
comp17747_c0_seq1	beta-ketoacyl synthase	4023	1	0	83.0%	2	F:hydrolase activity acting on ester bonds; P:biosynthetic process	-	IPR009081 (PFAM); IPR013968 (PFAM); IPR013217 (PFAM); IPR001031 (PFAM); PF13602 (PFAM)
comp5938_c0_seq4	Ureohydrolase	2290	1	1.96893e-163	91.0%	0	-	-	no IPS match
comp2135_c0_seq1	mitochondrial f1f0 atp synthase subunit atp18	2105	1	2.51179e-17	91.0%	0	-	-	no IPS match
comp2111_c0_seq1	major facilitator superfamily	2817	1	0	87.0%	2	P:transmembrane transport; C:integral to membrane	-	IPR001411 (PRINTS); IPR011701 (PFAM); TMhelix (TMHMM); TMhelix (TMHMM); TMhelix (TMHMM); TMhelix (TMHMM); TMhelix (TMHMM); TMhelix (TMHMM); TMhelix (TMHMM); TMhelix (TMHMM); TMhelix (TMHMM); TMhelix (TMHMM)
comp31884_c0_seq1	cytochrome b5	1694	1	0	76.0%	4	P:oxidation-reduction process; F:oxidoreductase activity acting on paired donors with oxidation of a pair of donors resulting in the reduction of molecular oxygen to two molecules of water; F:heme binding; P:lipid metabolic process	(1.1) Acting on the CH-OH group of donors	IPR015876 (PRINTS); IPR001199 (PFAM); IPR005804 (PFAM); TMhelix (TMHMM); TMhelix (TMHMM); TMhelix (TMHMM)
comp21048_c0_seq1	chitinase chi18	1510	1	7.13773e-112	89.0%	0	-	-	no IPS match
comp2594_c0_seq2	intradiol ring-cleavage dioxygenase	1769	1	2.74637e-147	94.0%	4	P:oxidation-reduction process; P:cellular aromatic compound metabolic process; F:catalytic activity; F:ferric iron binding	-	IPR000627 (PFAM)
comp7038_c0_seq1	glutathione-dependent formaldehyde-activating protein	3419	1	1.88726e-72	90.0%	0	-	-	SignalP-TM (SIGNALP_GRAM_NEGATIVE); SignalP-noTM (SIGNALP_EUK); SignalP-TM (SIGNALP_GRAM_POSITIVE); TMhelix (TMHMM)
comp13384_c0_seq1	major facilitator superfamily	2185	1	0	91.0%	2	P:transmembrane transport; C:integral to membrane	-	IPR011701 (PFAM); TMhelix (TMHMM); TMhelix (TMHMM); TMhelix (TMHMM); TMhelix (TMHMM); TMhelix (TMHMM); TMhelix (TMHMM); TMhelix (TMHMM); TMhelix (TMHMM); TMhelix (TMHMM); TMhelix (TMHMM); TMhelix (TMHMM); TMhelix (TMHMM)
comp5032_c1_seq1	bifunctional p-450:nadph-p450 reductase protein	3914	1	0	93.0%	5	F:heme binding; F:oxidoreductase activity acting on paired donors with incorporation or reduction of molecular oxygen; P:oxidation-reduction process; F:iron ion binding; F:FMN binding	-	IPR001128 (PRINTS); IPR002401 (PRINTS); IPR008254 (PFAM); IPR003097 (PFAM); IPR001128 (PFAM); IPR001433 (PFAM)
comp2897_c0_seq1	mfs transporter protein	1746	1	0	95.0%	2	C:integral to membrane; P:transmembrane transport	-	IPR011701 (PFAM); TMhelix (TMHMM); TMhelix (TMHMM); TMhelix (TMHMM); TMhelix (TMHMM); TMhelix (TMHMM); TMhelix (TMHMM); TMhelix (TMHMM); TMhelix (TMHMM); TMhelix (TMHMM); TMhelix (TMHMM); TMhelix (TMHMM); TMhelix (TMHMM)
comp8332_c0_seq1	phenylacetyl- ligase protein	2065	1	0	95.0%	2	P:metabolic process; F:catalytic activity	-	IPR025110 (PFAM); IPR000873 (PFAM)
comp10028_c0_seq1	peptidyl-prolyl cis-trans isomerase pin4 protein	870	1	3.14635e-58	100.0%	0	-	-	no IPS match
comp5778_c0_seq2	hypothetical protein MPH_11710	4161	1	0	79.0%	3	F:oxidoreductase activity; P:oxidation-reduction process; F:zinc ion binding	-	IPR013149 (PFAM); IPR013154 (PFAM)
comp31821_c0_seq1	o-methyltransferase family 2	1566	1	7.07873e-150	88.0%	1	F:O-methyltransferase activity	(2.1) Transferring one-carbon groups	IPR001077 (PFAM)
comp9015_c0_seq1	hypothetical protein MPH_12642	1931	1	6.19381e-166	93.0%	0	-	-	IPR002838 (PFAM)
comp2217_c0_seq1	fatty acid synthase beta subunit dehydratase protein	6735	1	0	97.0%	5	P:fatty acid biosynthetic process; C:fatty acid synthase complex; P:oxidation-reduction process; F:enoyl-[acyl-carrier-protein] reductase (NADH) activity; P:acyl-carrier-protein biosynthetic process	(1.3) Acting on the CH-CH group of donors	IPR003965 (PRINTS); IPR013565 (PFAM); PF13452 (PFAM); IPR014043 (PFAM); IPR002539 (PFAM)
comp21793_c0_seq1	hypothetical protein GLOTRDRAFT_129959	785	1	1.36339e-26	57.0%	0	-	-	no IPS match
comp6992_c0_seq1	allergen v5 tpx-1-related protein	1270	1	7.49357e-69	75.0%	0	-	-	no IPS match
comp2442_c0_seq2	uncharacterized protein FFUJ_03617	1072	1	3.62261e-84	70.0%	0	-	-	no IPS match
comp11297_c0_seq1	hypothetical protein MPH_09869	1909	1	0	89.0%	0	-	-	PF13921 (PFAM)
comp6951_c0_seq1	myo-inositol-1-phosphate synthase	2133	1	0	96.0%	0	-	-	no IPS match
comp2645_c0_seq2	cation efflux protein	3053	1	0	91.0%	0	-	-	SignalP-noTM (SIGNALP_EUK)
comp6141_c0_seq1	delta-1-pyrroline-5-carboxylate dehydrogenase protein	2462	1	0	96.0%	2	F:oxidoreductase activity; P:oxidation-reduction process	-	IPR015590 (PFAM); SignalP-noTM (SIGNALP_EUK); SignalP-TM (SIGNALP_GRAM_POSITIVE)
comp48335_c0_seq1	hypothetical protein MPH_10290	1507	1	4.7291e-93	65.0%	0	-	-	no IPS match
comp8058_c0_seq1	hypothetical protein MPH_07605	3065	1	0	79.0%	3	F:ATP binding; P:protein phosphorylation; F:protein kinase activity	-	IPR000719 (PFAM)
comp6791_c0_seq1	hypothetical protein UCRNP2_692	683	1	3.39901e-49	76.0%	0	-	-	TMhelix (TMHMM); TMhelix (TMHMM)
comp3403_c0_seq2	cell wall assembly cell proliferation-coordinating protein knr4	4587	1	0	95.0%	0	-	-	SignalP-noTM (SIGNALP_EUK)
comp6117_c0_seq1	udp-glucose:glycoprotein glucosyltransferase	4378	1	0	91.0%	2	P:protein glycosylation; F:UDP-glucose:glycoprotein glucosyltransferase activity	(2.4) Glycosyltransferases	IPR009448 (PFAM)
comp9123_c0_seq1	hypothetical protein MPH_02631	2291	1	0	95.0%	0	-	-	no IPS match
comp9765_c0_seq1	---NA---	457	0			0	-	-	no IPS match
comp7385_c0_seq1	hypothetical protein MPH_05327	1704	1	2.00763e-57	64.0%	0	-	-	no IPS match
comp6077_c2_seq1	---NA---	1379	0			0	-	-	no IPS match
comp7790_c0_seq1	mono- and diacylglycerol lipase protein	1874	1	1.84819e-158	88.0%	0	-	-	no IPS match
comp3976_c0_seq1	---NA---	819	0			0	-	-	SignalP-TM (SIGNALP_GRAM_POSITIVE); TMhelix (TMHMM)
comp6831_c0_seq1	gpi anchored cell wall protein	1445	1	4.43032e-86	90.0%	0	-	-	IPR018620 (PFAM); SignalP-noTM (SIGNALP_GRAM_NEGATIVE); SignalP-noTM (SIGNALP_EUK); SignalP-TM (SIGNALP_GRAM_POSITIVE)
comp1925_c0_seq2	flavin-containing monooxygenase fmo	1810	1	0	92.0%	4	F:N N-dimethylaniline monooxygenase activity; F:NADP binding; F:flavin adenine dinucleotide binding; P:oxidation-reduction process	(1.1) Acting on the CH-OH group of donors	IPR000960 (PRINTS); IPR020946 (PFAM)
comp1892_c0_seq1	hypothetical protein UCRNP2_4444	1754	1	1.42169e-70	60.0%	0	-	-	no IPS match
comp2272_c0_seq1	hypothetical protein UCRNP2_1240	3337	1	1.16753e-119	77.0%	0	-	-	no IPS match
comp1457_c0_seq1	hypothetical protein MPH_02843	2398	1	8.31042e-69	85.0%	0	-	-	no IPS match
comp12184_c0_seq1	amidohydrolase 2	1201	1	0	97.0%	2	P:metabolic process; F:catalytic activity	-	IPR006992 (PFAM)
comp3224_c0_seq1	sugar transporter protein	1802	1	3.61643e-144	67.0%	3	P:transmembrane transport; F:substrate-specific transmembrane transporter activity; C:integral to membrane	-	IPR003663 (PRINTS); IPR005828 (PFAM); TMhelix (TMHMM); TMhelix (TMHMM); TMhelix (TMHMM); TMhelix (TMHMM); TMhelix (TMHMM); TMhelix (TMHMM); TMhelix (TMHMM); TMhelix (TMHMM); TMhelix (TMHMM); TMhelix (TMHMM)
comp7670_c0_seq1	hypothetical protein MPH_13078	3498	1	0	84.0%	0	-	-	no IPS match
comp4612_c0_seq1	fungal trichothecene efflux pump	1936	1	0	91.0%	0	-	-	IPR010573 (PFAM); TMhelix (TMHMM); TMhelix (TMHMM); TMhelix (TMHMM); TMhelix (TMHMM); TMhelix (TMHMM); TMhelix (TMHMM); TMhelix (TMHMM); TMhelix (TMHMM); TMhelix (TMHMM); TMhelix (TMHMM); TMhelix (TMHMM); TMhelix (TMHMM); TMhelix (TMHMM); TMhelix (TMHMM)
comp7207_c0_seq1	fungal lignin peroxidase	1457	1	1.99699e-157	86.0%	5	P:response to oxidative stress; F:peroxidase activity; P:oxidation-reduction process; F:heme binding; P:peroxidase reaction	(1.1) Acting on the CH-OH group of donors	IPR001621 (PRINTS); IPR002016 (PRINTS); IPR024589 (PFAM); IPR002016 (PFAM)
comp7121_c0_seq1	citrinin biosynthesis oxydoreductase protein	1522	1	6.11039e-162	91.0%	0	-	-	no IPS match
comp2161_c0_seq1	hypothetical protein UCRNP2_10034	1716	1	2.95188e-45	71.0%	0	-	-	no IPS match
comp14427_c0_seq1	hypothetical protein NECHADRAFT_38525	1190	1	7.56934e-131	88.0%	2	P:metabolic process; F:hydrolase activity	-	IPR023214 (PFAM)
comp10662_c0_seq1	hypothetical protein MPH_04854	1728	1	1.13403e-155	74.0%	0	-	-	TMhelix (TMHMM); TMhelix (TMHMM); TMhelix (TMHMM); TMhelix (TMHMM); TMhelix (TMHMM); TMhelix (TMHMM)
comp8241_c0_seq1	hypothetical protein MPH_07395	1203	1	1.80812e-65	92.0%	0	-	-	no IPS match
comp2764_c0_seq1	topoisomerase i protein	3738	1	0	93.0%	0	-	-	TMhelix (TMHMM); TMhelix (TMHMM)
comp5599_c0_seq4	hypothetical protein MPH_07809	2810	1	2.30883e-111	91.0%	0	-	-	no IPS match
comp5619_c0_seq1	hypothetical protein SS1G_02020	3406	1	2.37143e-172	52.0%	2	F:catalytic activity; P:metabolic process	-	no IPS match
comp14174_c0_seq1	c6 transcription factor protein	2874	1	0	86.0%	4	F:zinc ion binding; C:nucleus; F:DNA binding; P:transcription DNA-dependent	-	IPR007219 (PFAM)
comp4379_c0_seq3	short-chain dehydrogenase reductase sdr	2034	1	2.31527e-121	87.0%	1	F:protein binding	-	IPR001680 (PFAM)
comp7926_c0_seq1	c2 calcium-dependent membrane targeting	4540	1	0	88.0%	0	-	-	no IPS match
comp6738_c0_seq1	carboxyl transferase	7330	1	0	97.0%	0	-	-	no IPS match
comp2795_c0_seq1	3-hydroxyacyl- dehydrogenase	1466	1	0	89.0%	9	P:oxidation-reduction process; F:3-hydroxyacyl-CoA dehydrogenase activity; P:isoleucine catabolic process; P:leucine catabolic process; P:lysine catabolic process; P:tryptophan metabolic process; P:valine catabolic process; P:fatty acid biosynthetic process; P:benzoate metabolic process	(1.1) Acting on the CH-OH group of donors	IPR006176 (PFAM)
comp3753_c0_seq1	hypothetical protein W97_06271	2243	1	1.00908e-153	56.0%	0	-	-	no IPS match
comp4060_c0_seq1	major intrinsic protein	1973	1	0	88.0%	3	C:membrane; F:transporter activity; P:transport	-	IPR000425 (PRINTS); IPR000425 (PFAM); TMhelix (TMHMM); TMhelix (TMHMM); TMhelix (TMHMM); TMhelix (TMHMM); TMhelix (TMHMM); TMhelix (TMHMM)
comp2443_c0_seq2	alkaline phosphatase d-related protein	2803	1	0	93.0%	0	-	-	IPR018946 (PFAM); SignalP-TM (SIGNALP_GRAM_POSITIVE); SignalP-noTM (SIGNALP_EUK); SignalP-noTM (SIGNALP_GRAM_NEGATIVE)
comp40466_c0_seq1	sugar inositol transporter	2217	1	0	81.0%	4	F:DNA binding; C:nucleus; F:zinc ion binding; P:transcription DNA-dependent	-	IPR007219 (PFAM)
comp7562_c0_seq1	amid-like mitochondrial protein	2700	1	0	86.0%	3	P:oxidation-reduction process; F:oxidoreductase activity; F:flavin adenine dinucleotide binding	-	PR00411 (PRINTS); IPR013027 (PRINTS); IPR023753 (PFAM); IPR001327 (PFAM)
comp12550_c0_seq1	glycerol uptake facilitator protein	1410	1	0	97.0%	3	C:membrane; F:transporter activity; P:transport	-	IPR000425 (PRINTS); IPR000425 (PFAM); TMhelix (TMHMM); TMhelix (TMHMM); TMhelix (TMHMM); TMhelix (TMHMM)
comp1690_c0_seq1	fad fmn-containing dehydrogenase protein	3426	1	0	93.0%	6	F:UDP-N-acetylmuramate dehydrogenase activity; F:flavin adenine dinucleotide binding; P:oxidation-reduction process; C:membrane; F:D-arabinono-1 4-lactone oxidase activity; P:amino sugar metabolic process	(1.1) Acting on the CH-OH group of donors	IPR006094 (PFAM); IPR007173 (PFAM); SignalP-noTM (SIGNALP_GRAM_NEGATIVE); SignalP-TM (SIGNALP_GRAM_POSITIVE); SignalP-noTM (SIGNALP_EUK)
comp23720_c0_seq1	isopenicillin n synthase	1302	1	0	90.0%	3	F:iron ion binding; P:oxidation-reduction process; F:oxidoreductase activity acting on paired donors with incorporation or reduction of molecular oxygen 2-oxoglutarate as one donor and incorporation of one atom each of oxygen into both donors	(1.1) Acting on the CH-OH group of donors	IPR002283 (PRINTS); IPR026992 (PFAM); IPR005123 (PFAM)
comp4815_c0_seq2	hypothetical protein MPH_12843	1180	1	2.6953e-151	93.0%	0	-	-	no IPS match
comp11386_c0_seq1	3-oxoacyl-(acyl-carrier-protein) reductase protein	1620	1	0	96.0%	2	F:oxidoreductase activity; P:metabolic process	-	IPR002347 (PRINTS); IPR002198 (PRINTS); IPR002198 (PFAM)
comp4668_c0_seq1	gluconate transport inducer 1 pac2	2320	1	0	90.0%	0	-	-	IPR018608 (PFAM)
comp3447_c0_seq2	hypothetical protein MPH_00302	5164	1	0	89.0%	0	-	-	no IPS match
comp2336_c1_seq1	betaine aldehyde dehydrogenase protein	1376	1	0	94.0%	0	-	-	no IPS match
comp6987_c0_seq1	hypothetical protein MPH_04963	2593	1	0	96.0%	0	-	-	no IPS match
comp14586_c0_seq1	hypothetical protein FG05_00021	1301	1	2.11299e-59	60.0%	0	-	-	no IPS match
comp1432_c0_seq1	alpha-ketoglutarate-dependent taurine dioxygenase protein	1417	1	0	95.0%	2	P:oxidation-reduction process; F:oxidoreductase activity	-	IPR003819 (PFAM)
comp12010_c0_seq1	flavin-containing amine oxidase protein	2205	1	2.85174e-148	74.0%	2	F:oxidoreductase activity; P:oxidation-reduction process	-	IPR001613 (PRINTS); PF13450 (PFAM); IPR002937 (PFAM)
comp5140_c0_seq3	adenylate kinase	1791	1	3.99156e-135	98.0%	4	F:ATP binding; F:adenylate kinase activity; P:purine nucleobase metabolic process; P:ATP metabolic process	(2.7) Transferring phosphorous-containing groups	IPR000850 (PRINTS); PF00406 (PFAM); IPR007862 (PFAM); IPR000850 (HAMAP)
comp10101_c0_seq1	amp-dependent synthetase ligase	2511	1	0	92.0%	2	F:catalytic activity; P:metabolic process	-	IPR025110 (PFAM); IPR000873 (PFAM)
comp6316_c1_seq5	---NA---	3251	0			0	-	-	no IPS match
comp10546_c0_seq1	glycoside hydrolase family 43 protein	1664	1	0	96.0%	2	P:carbohydrate metabolic process; F:hydrolase activity hydrolyzing O-glycosyl compounds	-	IPR006710 (PFAM); SignalP-noTM (SIGNALP_EUK)
comp6402_c0_seq4	hypothetical protein MPH_09884	6538	1	0	84.0%	0	-	-	no IPS match
comp7158_c0_seq1	biotin lipoyl attachment	2078	1	0	94.0%	2	F:transferase activity transferring acyl groups; P:metabolic process	-	IPR000089 (PFAM); IPR001078 (PFAM); IPR004167 (PFAM); SignalP-TM (SIGNALP_GRAM_POSITIVE)
comp1712_c0_seq1	class ii aldolase adducin domain-containing protein	1731	1	9.18551e-157	95.0%	2	F:racemase activity acting on amino acids and derivatives; P:nitrogen compound metabolic process	-	IPR015942 (PFAM)
comp4089_c0_seq2	transcription factor fungi	4029	1	0	86.0%	0	-	-	no IPS match
comp1433_c0_seq1	hypothetical protein MPH_08851	2390	1	0	90.0%	0	-	-	no IPS match
comp6408_c0_seq1	hypothetical protein MPH_13779	687	1	1.00363e-29	80.0%	0	-	-	no IPS match
comp2261_c0_seq1	hypothetical protein MPH_07717	1660	1	2.45952e-86	77.0%	0	-	-	TMhelix (TMHMM); TMhelix (TMHMM); TMhelix (TMHMM); TMhelix (TMHMM)
comp1485_c0_seq2	hypothetical protein MYCFIDRAFT_33728	1826	1	5.80102e-59	48.0%	0	-	-	IPR001303 (PFAM); TMhelix (TMHMM)
comp6122_c0_seq5	hypothetical protein MPH_12194	3262	1	0	95.0%	0	-	-	SignalP-TM (SIGNALP_GRAM_POSITIVE)
comp8172_c0_seq1	arp2 3 complex subunit protein	839	1	5.84585e-122	95.0%	2	P:Arp2/3 complex-mediated actin nucleation; C:Arp2/3 protein complex	-	IPR007204 (PFAM)
comp25626_c0_seq1	nitrilase protein	1368	1	0	89.0%	2	P:nitrogen compound metabolic process; F:hydrolase activity acting on carbon-nitrogen (but not peptide) bonds	-	IPR003010 (PFAM)
comp6443_c0_seq1	hypothetical protein UCRNP2_3190	933	1	1.00193e-31	74.0%	3	F:structural constituent of cell wall; C:fungal-type cell wall; P:cell wall biogenesis	-	IPR001338 (PFAM); SignalP-TM (SIGNALP_GRAM_POSITIVE); SignalP-noTM (SIGNALP_GRAM_NEGATIVE); SignalP-noTM (SIGNALP_EUK)
comp4071_c0_seq1	cytochrome p450 protein	2116	1	0	83.0%	4	F:heme binding; F:iron ion binding; F:oxidoreductase activity acting on paired donors with incorporation or reduction of molecular oxygen; P:oxidation-reduction process	-	IPR001128 (PRINTS); IPR002401 (PRINTS); IPR001128 (PFAM); TMhelix (TMHMM)
comp3254_c0_seq1	tetratricopeptide tpr-1	3727	1	0	97.0%	1	F:protein binding	-	PF13432 (PFAM); PF12895 (PFAM); IPR001440 (PFAM); IPR013105 (PFAM)
comp8341_c0_seq1	dienelactone hydrolase	1011	1	7.54275e-142	88.0%	1	F:hydrolase activity	-	IPR002925 (PFAM)
comp6789_c0_seq1	gpi anchored serine-threonine rich protein	1609	1	2.43685e-21	87.0%	0	-	-	no IPS match
comp9060_c0_seq1	Alpha-D-phosphohexomutase	1971	1	0	97.0%	2	F:intramolecular transferase activity phosphotransferases; P:carbohydrate metabolic process	-	IPR005843 (PFAM); IPR005844 (PFAM); IPR005845 (PFAM)
comp2809_c0_seq2	hypothetical protein MPH_12259	5462	1	0	94.0%	0	-	-	no IPS match
comp2762_c0_seq1	hypothetical protein MPH_05628	4561	1	0	92.0%	0	-	-	no IPS match
comp10000_c0_seq1	alcohol dehydrogenase iron-type	3314	1	0	93.0%	3	F:metal ion binding; P:oxidation-reduction process; F:oxidoreductase activity	-	IPR001670 (PFAM)
comp7351_c0_seq1	hypothetical protein FPSE_07850	4321	1	0	63.0%	2	P:cell adhesion; F:carbohydrate binding	-	IPR019019 (PFAM); SignalP-noTM (SIGNALP_EUK)
comp1931_c0_seq2	---NA---	802	0			0	-	-	SignalP-TM (SIGNALP_GRAM_POSITIVE)
comp10471_c0_seq1	abc transporter protein	2785	1	0	92.0%	3	C:membrane; F:ATPase activity; F:ATP binding	(3.6) Acting on acid anhydrides	IPR013525 (PFAM); IPR003439 (PFAM); TMhelix (TMHMM); TMhelix (TMHMM); TMhelix (TMHMM); TMhelix (TMHMM); TMhelix (TMHMM); TMhelix (TMHMM)
comp4376_c0_seq4	hypothetical protein MPH_06231	4246	1	0	82.0%	4	P:oxidation-reduction process; F:heme binding; F:oxidoreductase activity acting on paired donors with incorporation or reduction of molecular oxygen; F:iron ion binding	-	IPR001128 (PRINTS); IPR001128 (PFAM); TMhelix (TMHMM)
comp3736_c0_seq1	fad binding domain protein	3490	1	0	78.0%	4	P:oxidation-reduction process; F:flavin adenine dinucleotide binding; F:UDP-N-acetylmuramate dehydrogenase activity; P:amino sugar metabolic process	(1.1) Acting on the CH-OH group of donors	IPR006094 (PFAM); IPR012951 (PFAM)
comp17168_c0_seq1	gpcr family 2-like protein	2100	1	0	76.0%	0	-	-	no IPS match
comp3981_c0_seq1	fad binding domain containing protein	1869	1	0	87.0%	4	F:UDP-N-acetylmuramate dehydrogenase activity; F:flavin adenine dinucleotide binding; P:oxidation-reduction process; P:amino sugar metabolic process	(1.1) Acting on the CH-OH group of donors	IPR006094 (PFAM); SignalP-noTM (SIGNALP_EUK); SignalP-noTM (SIGNALP_GRAM_NEGATIVE); SignalP-TM (SIGNALP_GRAM_POSITIVE)
comp2689_c0_seq1	pantothenate transporter liz1 protein	3491	1	0	89.0%	2	P:transmembrane transport; C:integral to membrane	-	IPR011701 (PFAM); TMhelix (TMHMM); TMhelix (TMHMM); TMhelix (TMHMM); TMhelix (TMHMM); TMhelix (TMHMM); TMhelix (TMHMM); TMhelix (TMHMM); TMhelix (TMHMM); TMhelix (TMHMM); TMhelix (TMHMM); TMhelix (TMHMM); TMhelix (TMHMM)
comp4153_c0_seq2	oligopeptide transporter	4481	1	0	90.0%	1	F:carbon-nitrogen ligase activity with glutamine as amido-N-donor	-	IPR000120 (PFAM)
comp5917_c0_seq2	tubulin subunit protein	1615	1	0	98.0%	0	-	-	no IPS match
comp11738_c0_seq1	carboxylesterase type b	2029	1	0	86.0%	0	-	-	IPR002018 (PFAM)
comp6543_c0_seq1	fatty acid desaturase type 1	4330	1	0	95.0%	3	P:lipid metabolic process; P:oxidation-reduction process; F:oxidoreductase activity acting on paired donors with oxidation of a pair of donors resulting in the reduction of molecular oxygen to two molecules of water	(1.1) Acting on the CH-OH group of donors	IPR005804 (PFAM); IPR021863 (PFAM); SignalP-TM (SIGNALP_GRAM_POSITIVE)
comp7976_c0_seq1	c1 tetrahydrofolate protein	3992	1	0	98.0%	0	-	-	no IPS match
comp6643_c0_seq1	citrate synthase-like protein	4411	1	0	98.0%	2	P:cellular carbohydrate metabolic process; F:transferase activity transferring acyl groups acyl groups converted into alkyl on transfer	-	IPR002020 (PRINTS); IPR002020 (PFAM)
comp5883_c0_seq1	hypothetical protein MPH_10280	4921	1	0	80.0%	2	F:manganese ion binding; F:aminopeptidase activity	(3.4) Acting on peptide bonds (peptide hydrolases)	IPR007865 (PFAM); IPR000994 (PFAM)
comp4998_c0_seq2	hypothetical protein MPH_10813	2552	1	0	85.0%	2	F:hydrolase activity hydrolyzing O-glycosyl compounds; P:carbohydrate metabolic process	-	IPR001223 (PFAM); TMhelix (TMHMM)
comp6387_c0_seq11	methyltransferase type 11	1790	1	0	83.0%	0	-	-	PF13489 (PFAM)
comp6092_c0_seq6	transcription factor fungi	7904	1	1.32292e-146	73.0%	0	-	-	IPR021740 (PFAM)
comp11315_c0_seq1	hypothetical protein MPH_05536	1761	1	0	88.0%	0	-	-	no IPS match
comp5738_c1_seq1	hypothetical protein UCRNP2_10458	5154	1	4.10552e-43	54.0%	0	-	-	no IPS match
comp11887_c0_seq1	major facilitator superfamily	1881	1	0	92.0%	2	P:transmembrane transport; C:integral to membrane	-	IPR011701 (PFAM); TMhelix (TMHMM); TMhelix (TMHMM); TMhelix (TMHMM); TMhelix (TMHMM); TMhelix (TMHMM); TMhelix (TMHMM); TMhelix (TMHMM); TMhelix (TMHMM); TMhelix (TMHMM); TMhelix (TMHMM); TMhelix (TMHMM); TMhelix (TMHMM)
comp5074_c0_seq1	bzip transcription factor	1130	1	6.81529e-37	57.0%	5	F:sequence-specific DNA binding; F:sequence-specific DNA binding transcription factor activity; P:regulation of transcription DNA-dependent; C:transcription factor complex; P:regulation of transcription DNA-dependent	-	IPR004827 (PFAM); IPR013910 (PFAM)
comp7330_c0_seq1	hypothetical protein MPH_02048	3199	1	0	91.0%	5	F:zinc ion binding; F:DNA binding; C:nucleus; P:regulation of transcription DNA-dependent; C:transcription factor complex; P:regulation of transcription DNA-dependent	-	IPR007219 (PFAM); IPR001138 (PFAM)
comp19854_c0_seq1	3-hydroxyacyl- dehydrogenase	1867	1	6.98895e-159	87.0%	0	-	-	no IPS match
comp2271_c0_seq1	aspartate aminotransferase protein	2126	1	0	97.0%	0	-	-	no IPS match
comp30921_c0_seq1	cytochrome p450	1864	1	0	79.0%	4	F:oxidoreductase activity acting on paired donors with incorporation or reduction of molecular oxygen; F:iron ion binding; F:heme binding; P:oxidation-reduction process	-	IPR001128 (PRINTS); IPR002401 (PRINTS); IPR001128 (PFAM); TMhelix (TMHMM)
comp6483_c0_seq1	elongation factor 3 protein	5394	1	0	96.0%	2	F:ATPase activity; F:ATP binding	(3.6) Acting on acid anhydrides	IPR003439 (PFAM)
comp12038_c0_seq1	cytochrome p450	1889	1	0	95.0%	5	F:oxidoreductase activity acting on paired donors with incorporation or reduction of molecular oxygen reduced flavin or flavoprotein as one donor and incorporation of one atom of oxygen; P:oxidation-reduction process; F:heme binding; F:iron ion binding; P:electron transport	(1.1) Acting on the CH-OH group of donors	IPR002974 (PRINTS); IPR001128 (PRINTS); IPR001128 (PFAM)
comp25572_c0_seq1	galactose oxidase kelch beta-propeller	2041	1	0	84.0%	0	-	-	PF13854 (PFAM); SignalP-noTM (SIGNALP_EUK); TMhelix (TMHMM)
comp5539_c0_seq2	-like protein	2485	1	7.43365e-133	75.0%	0	-	-	no IPS match
comp2022_c0_seq1	cytochrome protein	1365	1	3.07083e-47	97.0%	0	-	-	no IPS match
comp5462_c0_seq1	hypothetical protein MPH_00619	11408	1	0	86.0%	0	-	-	no IPS match
comp9664_c0_seq1	ubiquitin 3 binding protein but2	965	1	3.47233e-82	83.0%	0	-	-	no IPS match
comp2016_c0_seq2	---NA---	4536	0			0	-	-	no IPS match
comp7889_c0_seq1	hypothetical protein SETTUDRAFT_167634	1929	1	5.30859e-114	83.0%	0	-	-	no IPS match
comp6753_c0_seq1	hypothetical protein UCRNP2_3037	2706	1	7.61871e-71	88.0%	0	-	-	SignalP-TM (SIGNALP_GRAM_POSITIVE)
comp8426_c0_seq1	chromosome condensation protein	4151	1	1.13315e-180	73.0%	1	C:integral to membrane	-	IPR003691 (PFAM); TMhelix (TMHMM); TMhelix (TMHMM); TMhelix (TMHMM); TMhelix (TMHMM); TMhelix (TMHMM); TMhelix (TMHMM); TMhelix (TMHMM)
comp7953_c0_seq1	aminotransferase class v cysteine desulfurase	2028	1	0	97.0%	0	-	-	no IPS match
comp7176_c0_seq1	cytochrome b5	2176	1	0	97.0%	5	F:heme binding; P:oxidation-reduction process; F:acyl-CoA dehydrogenase activity; F:flavin adenine dinucleotide binding; P:electron transport	(1.3) Acting on the CH-CH group of donors	IPR001199 (PRINTS); IPR006091 (PFAM); IPR001199 (PFAM); IPR013786 (PFAM); IPR009075 (PFAM)
comp6763_c0_seq1	beta-ketoacyl partial	7615	1	0	94.0%	2	P:biosynthetic process; F:hydrolase activity acting on ester bonds	-	PF14765 (PFAM); IPR014031 (PFAM); IPR014043 (PFAM); IPR014030 (PFAM); IPR001031 (PFAM); IPR009081 (PFAM)
comp6531_c0_seq1	fad linked oxidase	5476	1	0	91.0%	4	P:oxidation-reduction process; F:UDP-N-acetylmuramate dehydrogenase activity; F:flavin adenine dinucleotide binding; P:amino sugar metabolic process	(1.1) Acting on the CH-OH group of donors	IPR006094 (PFAM); SignalP-TM (SIGNALP_GRAM_POSITIVE); SignalP-noTM (SIGNALP_EUK); SignalP-noTM (SIGNALP_GRAM_NEGATIVE)
comp2948_c0_seq1	tetratricopeptide-like helical protein	2915	1	0	73.0%	0	-	-	no IPS match
comp7685_c0_seq1	c6 transcription factor protein	3317	1	0	95.0%	4	C:nucleus; P:regulation of transcription DNA-dependent; F:sequence-specific DNA binding RNA polymerase II transcription factor activity; F:zinc ion binding	-	IPR001138 (PFAM); IPR021858 (PFAM)
comp2964_c0_seq2	hypothetical protein MPH_11014	2779	1	0	87.0%	0	-	-	no IPS match
comp9966_c0_seq1	hypothetical protein MPH_12102	1382	1	2.45069e-50	65.0%	0	-	-	SignalP-noTM (SIGNALP_GRAM_NEGATIVE); SignalP-noTM (SIGNALP_EUK); SignalP-TM (SIGNALP_GRAM_POSITIVE)
comp6464_c0_seq1	-naphthalenetriol reductase protein	2474	1	5.37104e-174	95.0%	2	P:metabolic process; F:oxidoreductase activity	-	IPR002347 (PRINTS); IPR002198 (PRINTS); IPR002198 (PFAM)
comp3790_c0_seq1	---NA---	1370	0			0	-	-	SignalP-noTM (SIGNALP_EUK)
comp6751_c0_seq1	amp-dependent synthetase ligase	2847	1	0	99.0%	2	F:catalytic activity; P:metabolic process	-	IPR025110 (PFAM); IPR000873 (PFAM)
comp8695_c0_seq1	fad-binding 8	3084	1	0	97.0%	0	-	-	no IPS match
comp2148_c0_seq1	hypothetical protein MPH_03299	2692	1	6.84408e-79	91.0%	0	-	-	no IPS match
comp7663_c0_seq1	-beta-glucanosyltransferase gel2 protein	2084	1	0	93.0%	0	-	-	IPR004886 (PFAM); SignalP-noTM (SIGNALP_GRAM_NEGATIVE); SignalP-noTM (SIGNALP_EUK)
comp9833_c0_seq1	hypothetical protein UCRNP2_5637	1232	1	1.85844e-72	80.0%	0	-	-	no IPS match
comp4638_c1_seq1	atp-citrate synthase subunit 1 protein	8877	1	0	98.0%	3	P:cellular carbohydrate metabolic process; F:transferase activity transferring acyl groups acyl groups converted into alkyl on transfer; F:cofactor binding	-	IPR002020 (PFAM); IPR003781 (PFAM); IPR005811 (PFAM)	-
comp8793_c0_seq1	glucose-methanol-choline oxidoreductase protein	2353	1	0	88.0%	3	P:oxidation-reduction process; F:flavin adenine dinucleotide binding; F:oxidoreductase activity acting on CH-OH group of donors	-	IPR000172 (PFAM); IPR007867 (PFAM)
comp6917_c0_seq1	sugar transporter protein	2769	1	0	96.0%	3	P:transmembrane transport; F:substrate-specific transmembrane transporter activity; C:integral to membrane	-	IPR003663 (PRINTS); IPR005828 (PFAM); TMhelix (TMHMM); TMhelix (TMHMM); TMhelix (TMHMM); TMhelix (TMHMM); TMhelix (TMHMM); TMhelix (TMHMM); TMhelix (TMHMM); TMhelix (TMHMM); TMhelix (TMHMM); TMhelix (TMHMM); TMhelix (TMHMM); TMhelix (TMHMM)
comp4433_c0_seq1	beta-ketoacyl partial	5921	1	0	77.0%	0	-	-	no IPS match
comp24998_c0_seq1	pantothenate transporter protein	956	1	1.83493e-171	95.0%	0	-	-	no IPS match
comp2404_c0_seq2	enoyl- hydratase protein	1936	1	0	96.0%	2	P:metabolic process; F:catalytic activity	-	IPR001753 (PFAM)
comp19372_c0_seq1	hypothetical protein NECHADRAFT_82694	2951	1	1.94692e-127	50.0%	0	-	-	PF05729 (PFAM)
comp6384_c0_seq14	predicted protein	3665	1	1.3331e-67	49.0%	0	-	-	no IPS match
comp1907_c0_seq1	Arylsulphatase	1827	1	0	76.0%	2	F:sulfuric ester hydrolase activity; P:metabolic process	-	IPR000917 (PFAM); SignalP-noTM (SIGNALP_GRAM_NEGATIVE); SignalP-noTM (SIGNALP_EUK)
comp2076_c0_seq1	peptidase m16	3793	1	0	95.0%	0	-	-	IPR007863 (PFAM); IPR011765 (PFAM)
comp7276_c0_seq1	aminotransferase class-2 pyridoxal-phosphate binding site	2145	1	0	96.0%	0	-	-	no IPS match
comp6172_c0_seq4	ribonuclease e inhibitor dimethylmenaquinone methyltransferase	2487	1	3.24739e-90	68.0%	0	-	-	IPR005493 (PFAM)
comp8441_c0_seq1	septum formation protein maf protein	2017	1	5.52588e-141	96.0%	1	C:cytoplasm	-	IPR003697 (PFAM); IPR003697 (HAMAP)
comp5603_c0_seq6	fad binding domain-containing protein	2557	1	6.54318e-139	79.0%	2	P:metabolic process; F:oxidoreductase activity	-	IPR003042 (PRINTS); IPR002938 (PFAM)
comp2670_c0_seq1	zinc finger c2h2-type protein	3518	1	0	74.0%	4	F:zinc ion binding; P:transcription DNA-dependent; F:DNA binding; C:nucleus	-	IPR007219 (PFAM)
comp5931_c0_seq1	oxalate decarboxylase protein	2093	1	0	95.0%	1	F:nutrient reservoir activity	-	IPR006045 (PFAM)
comp7328_c0_seq1	phosphoglucomutase protein	2089	1	0	98.0%	0	-	-	no IPS match
comp14711_c0_seq1	acyl- dehydrogenase protein	2009	1	0	89.0%	4	P:oxidation-reduction process; F:flavin adenine dinucleotide binding; F:acyl-CoA dehydrogenase activity; P:electron transport	(1.3) Acting on the CH-CH group of donors	IPR009075 (PFAM); IPR013786 (PFAM); IPR006091 (PFAM)
comp1737_c0_seq1	hypothetical protein DOTSEDRAFT_55051	1973	1	1.82074e-59	61.0%	0	-	-	no IPS match
comp16639_c0_seq1	Sulfatase	1751	1	0	94.0%	2	F:sulfuric ester hydrolase activity; P:metabolic process	-	IPR000917 (PFAM); SignalP-noTM (SIGNALP_GRAM_NEGATIVE); SignalP-TM (SIGNALP_GRAM_POSITIVE); SignalP-noTM (SIGNALP_EUK)
comp6681_c0_seq1	uncharacterized oxidoreductase ygbj protein	5144	1	0	95.0%	0	-	-	IPR010737 (PFAM)
comp2747_c0_seq2	duf89 domain-containing protein	3665	1	0	95.0%	0	-	-	IPR002791 (PFAM)
comp37634_c0_seq1	hypothetical protein MPH_05321	2716	1	0	78.0%	0	-	-	no IPS match
comp3978_c0_seq1	carboxymuconolactone decarboxylase	835	1	8.17391e-116	90.0%	0	-	-	no IPS match
comp9463_c0_seq1	f-box domain-containing protein	2768	1	0	93.0%	0	-	-	no IPS match
comp2329_c0_seq1	phosphoribosylglycinamide synthetase	1884	1	0	96.0%	0	-	-	no IPS match
comp6191_c0_seq1	alcohol dehydrogenase -like protein	7052	1	2.61539e-103	56.0%	0	-	-	no IPS match
comp5504_c0_seq2	hypothetical protein MPH_10263	3599	1	1.61533e-149	95.0%	0	-	-	no IPS match
comp5960_c0_seq2	hypothetical protein W97_05036	4927	1	1.22211e-156	52.0%	1	F:protein binding	-	IPR002110 (PRINTS); IPR002110 (PFAM); IPR020683 (PFAM)
comp1915_c0_seq1	beta-glucan synthesis-associated skn1	2122	1	0	95.0%	0	-	-	no IPS match
comp5868_c0_seq7	aldo keto reductase protein	2137	1	2.68732e-145	92.0%	0	-	-	no IPS match
comp3483_c0_seq2	short chain dehydrogenase reductase family protein	3333	1	9.18183e-160	96.0%	2	P:metabolic process; F:oxidoreductase activity	-	IPR002347 (PRINTS); IPR002198 (PRINTS); PF13561 (PFAM)
comp9388_c0_seq1	alcohol dehydrogenase protein	1487	1	0	92.0%	3	P:oxidation-reduction process; F:zinc ion binding; F:oxidoreductase activity	-	IPR013149 (PFAM); IPR013154 (PFAM)
comp5380_c0_seq2	amp-binding domain	2263	1	0	91.0%	2	F:catalytic activity; P:metabolic process	-	SignalP-noTM (SIGNALP_EUK)
comp6818_c0_seq1	atp synthase d mitochondrial protein	1309	1	7.47861e-110	96.0%	0	-	-	no IPS match
comp12611_c0_seq1	hypothetical protein MPH_10726	2072	1	7.7403e-108	83.0%	0	-	-	IPR024368 (PFAM)
comp5025_c0_seq1	hypothetical protein MPH_07786	3975	1	0	96.0%	1	F:protein binding	-	IPR001680 (PFAM); IPR000409 (PFAM); IPR023362 (PFAM)
comp7053_c0_seq1	utp--glucose-1-phosphate uridylyltransferase	4137	1	0	99.0%	2	P:metabolic process; F:uridylyltransferase activity	-	IPR002618 (PFAM)
comp4844_c0_seq1	kelch-type beta propeller	2658	1	9.73121e-180	89.0%	2	P:carbohydrate metabolic process; F:hydrolase activity hydrolyzing O-glycosyl compounds	-	IPR001223 (PFAM); SignalP-TM (SIGNALP_GRAM_POSITIVE); SignalP-noTM (SIGNALP_EUK); SignalP-noTM (SIGNALP_GRAM_NEGATIVE)
comp1388_c0_seq1	ketosteroid isomerase-like protein	934	1	2.96657e-54	77.0%	0	-	-	no IPS match
comp2783_c1_seq1	transcriptional repressor tup1 protein	1109	1	2.90759e-153	90.0%	1	F:protein binding	-	IPR020472 (PRINTS); IPR001680 (PFAM)
comp5914_c0_seq1	hypothetical protein MPH_02395	4253	1	0	92.0%	2	P:regulation of Rab GTPase activity; F:Rab GTPase activator activity	-	IPR000195 (PFAM)
comp7688_c0_seq1	mannitol 1-phosphate dehydrogenase protein	2029	1	0	90.0%	0	-	-	TMhelix (TMHMM)
comp8765_c0_seq1	-transferase family iii	2075	1	0	97.0%	1	F:catalytic activity	-	IPR003673 (PFAM)
comp1607_c0_seq2	hypothetical protein MPH_07641	1862	1	9.07827e-118	80.0%	0	-	-	no IPS match
comp1603_c0_seq2	domon domain protein	2090	1	8.35734e-148	79.0%	0	-	-	SignalP-TM (SIGNALP_GRAM_POSITIVE); SignalP-noTM (SIGNALP_GRAM_NEGATIVE); SignalP-noTM (SIGNALP_EUK); TMhelix (TMHMM); TMhelix (TMHMM); TMhelix (TMHMM); TMhelix (TMHMM); TMhelix (TMHMM)
comp9446_c0_seq1	hypothetical protein MPH_03179	2569	1	0	76.0%	0	-	-	TMhelix (TMHMM); TMhelix (TMHMM); TMhelix (TMHMM); TMhelix (TMHMM)
comp3687_c0_seq1	phosphoserine phosphatase protein	1749	1	2.80138e-147	93.0%	0	-	-	PF12710 (PFAM)
comp11842_c0_seq1	laccase-1 precursor protein	2077	1	0	83.0%	3	F:copper ion binding; P:oxidation-reduction process; F:oxidoreductase activity	-	IPR011707 (PFAM); IPR011706 (PFAM); IPR001117 (PFAM); SignalP-noTM (SIGNALP_EUK); SignalP-noTM (SIGNALP_GRAM_NEGATIVE); SignalP-TM (SIGNALP_GRAM_POSITIVE)
comp5555_c0_seq4	dsba family oxidoreductase protein	1691	1	1.86582e-125	88.0%	0	-	-	no IPS match
comp5053_c0_seq1	vacuolar protein sorting vps16 protein	2730	1	0	97.0%	2	P:intracellular protein transport; C:cytoplasm	-	IPR006925 (PFAM); IPR006926 (PFAM)
comp1564_c0_seq1	hypothetical protein UCRNP2_8413	4141	1	0	95.0%	0	-	-	SignalP-noTM (SIGNALP_EUK); SignalP-TM (SIGNALP_GRAM_POSITIVE)
comp6638_c0_seq1	polyketide synthase protein	2638	1	6.67659e-78	98.0%	0	-	-	no IPS match
comp7064_c0_seq1	hypothetical protein MPH_04523	3722	1	0	91.0%	0	-	-	no IPS match
comp1409_c0_seq1	duf636 domain-containing protein	1428	1	0	87.0%	2	P:metabolic process; F:carbon-sulfur lyase activity	-	IPR006913 (PFAM)
comp2950_c0_seq1	camp-dependent protein kinase catalytic subunit 1 protein	3074	1	0	92.0%	3	P:protein phosphorylation; F:protein kinase activity; F:ATP binding	-	IPR000719 (PFAM)
comp3333_c0_seq1	glycoside hydrolase family 31	4203	1	0	93.0%	2	F:hydrolase activity hydrolyzing O-glycosyl compounds; P:carbohydrate metabolic process	-	IPR000322 (PFAM); IPR025887 (PFAM); TMhelix (TMHMM)
comp2157_c0_seq1	farnesyltransferase beta subunit ram1 protein	4623	1	0	88.0%	1	F:catalytic activity	-	PF13249 (PFAM); IPR001330 (PFAM)
comp1382_c0_seq1	lipase class 3	3546	1	0	93.0%	1	P:lipid metabolic process	-	IPR002921 (PFAM)
comp1498_c0_seq1	mfs metabolite:h+ symporter	2019	1	0	87.0%	3	P:transmembrane transport; C:integral to membrane; F:transmembrane transporter activity	-	IPR005828 (PFAM); TMhelix (TMHMM); TMhelix (TMHMM); TMhelix (TMHMM); TMhelix (TMHMM); TMhelix (TMHMM); TMhelix (TMHMM); TMhelix (TMHMM); TMhelix (TMHMM); TMhelix (TMHMM); TMhelix (TMHMM); TMhelix (TMHMM); TMhelix (TMHMM)
comp11870_c0_seq1	hypothetical protein MPH_11859	1351	1	6.01465e-137	83.0%	2	F:acetyltransferase activity; P:acyl-carrier-protein biosynthetic process	(2.3) Acyltransferases	IPR024688 (PFAM); IPR001451 (PFAM)
comp7612_c0_seq1	mboat family protein	4365	1	0	94.0%	1	F:protein binding	-	PF13410 (PFAM); IPR004045 (PFAM)
