# Supplementary material for: Global transcriptional analysis suggests Lasiodiplodia theobromae pathogenicity factors involved in modulation of grapevine defensive response
Source: BMC Genomics. 2016 Aug 11;17:615. doi: 10.1186/s12864-016-2952-3 (PMC4981995; doi:10.1186/s12864-016-2952-3)
Supplement: Additional file 13: File S7. — List of genes with functional annotation and with secreted prediction separated by clusters of co-regulated genes. (XLSX 43 kb) [file 12864_2016_2952_MOESM13_ESM.xlsx]

## Sheet: Clust1_SP_annot
File_S7 “Global transcriptional analysis suggests Lasiodiplodia theobromae pathogenicity factors involved in modulation of grapevine defensive response”
Marcos Paolinelli-Alfonso1, Jose Manuel Villalobos-Escobedo2, José Fabricio López-Hernández2, Clara Galindo-Sánchez3, Philippe Rolshausen4, Alfredo Heriberto Herrera-Estrella2 and Rufina Hernández-Martínez1
1Centro de Investigación Científica y de Educación Superior de Ensenada. Departamento de Microbiología. Ensenada, Baja California, México.2Laboratorio Nacional de Genómica para la Biodiversidad (LANGEBIO). Centro de Investigación y de Estudios Avanzados del I. P. N. Irapuato, Guanajuato, México.3 Centro de Investigación Científica y de Educación Superior de Ensenada. Departamento de Biotecnología…
Seq. Name	Seq. Description	Seq. Length	#Hits	min. eValue	mean Similarity	#GOs	GOs	Enzyme Codes	InterProScan
comp2688_c0_seq1	six-hairpin glycosidase-like protein	5624	1	0	0.92	0	-	-	IPR014870 (PFAM); SignalP-TM (SIGNALP_GRAM_POSITIVE); SignalP-noTM (SIGNALP_EUK)
comp7672_c0_seq1	hypothetical protein MPH_02406	1732	1	1.15402e-136	0.79	0	-	-	IPR000782 (PFAM); SignalP-noTM (SIGNALP_EUK); SignalP-noTM (SIGNALP_GRAM_NEGATIVE); SignalP-TM (SIGNALP_GRAM_POSITIVE); TMhelix (TMHMM)
comp4452_c0_seq2	hypothetical protein MPH_09661	1583	1	4.55966e-11	0.61	0	-	-	SignalP-TM (SIGNALP_GRAM_POSITIVE); SignalP-noTM (SIGNALP_GRAM_NEGATIVE); SignalP-noTM (SIGNALP_EUK)
comp14154_c0_seq1	chitinase protein	1739	1	0	0.89	2	P:carbohydrate metabolic process; F:hydrolase activity, hydrolyzing O-glycosyl compounds	-	IPR001223 (PFAM); SignalP-TM (SIGNALP_GRAM_POSITIVE); SignalP-noTM (SIGNALP_EUK); SignalP-noTM (SIGNALP_GRAM_NEGATIVE); TMhelix (TMHMM)
comp14263_c0_seq1	cellulose-binding protein	1752	1	0	0.89	0	-	-	IPR011483 (PFAM); SignalP-noTM (SIGNALP_EUK); SignalP-noTM (SIGNALP_GRAM_NEGATIVE); SignalP-TM (SIGNALP_GRAM_POSITIVE)
comp3923_c0_seq2	hypothetical protein LEMA_P035550.1	6264	1	0	0.57	2	F:serine-type peptidase activity; P:proteolysis	-	SignalP-noTM (SIGNALP_GRAM_NEGATIVE); SignalP-noTM (SIGNALP_EUK); SignalP-TM (SIGNALP_GRAM_POSITIVE)
comp33025_c0_seq1	hypothetical protein CGLO_03669	801	1	2.35518e-08	0.82	0	-	-	SignalP-noTM (SIGNALP_GRAM_NEGATIVE); SignalP-TM (SIGNALP_GRAM_POSITIVE); SignalP-noTM (SIGNALP_EUK); TMhelix (TMHMM)
comp1529_c0_seq1	peptidase m35 deuterolysin	1091	1	1.94217e-161	0.93	2	F:metalloendopeptidase activity; P:proteolysis	(3.4) Acting on peptide bonds (peptide hydrolases)	IPR001384 (PRINTS); IPR001384 (PFAM); SignalP-TM (SIGNALP_GRAM_POSITIVE); SignalP-noTM (SIGNALP_EUK)
comp7336_c0_seq1	hsp70 family chaperone lhs1 protein	3884	1	0	0.88	0	-	-	IPR013126 (PRINTS); IPR013126 (PFAM); SignalP-noTM (SIGNALP_GRAM_NEGATIVE); SignalP-noTM (SIGNALP_EUK); SignalP-TM (SIGNALP_GRAM_POSITIVE); TMhelix (TMHMM)
comp12602_c0_seq1	tyrosinase precursor protein	2707	1	0	0.72	2	F:oxidoreductase activity; P:metabolic process	-	IPR002227 (PRINTS); IPR002227 (PFAM); SignalP-noTM (SIGNALP_GRAM_NEGATIVE); SignalP-noTM (SIGNALP_EUK); SignalP-TM (SIGNALP_GRAM_POSITIVE)
comp9238_c0_seq1	hypothetical protein UCRNP2_1440	2080	1	0	0.96	1	F:protein binding	-	IPR001623 (PRINTS); IPR001623 (PFAM); PF13414 (PFAM); IPR019734 (PFAM); PF13371 (PFAM); SignalP-noTM (SIGNALP_EUK); SignalP-TM (SIGNALP_GRAM_POSITIVE); SignalP-noTM (SIGNALP_GRAM_NEGATIVE)
comp4276_c0_seq1	intradiol ring-cleavage dioxygenase	2003	1	0	0.94	4	F:ferric iron binding; P:cellular aromatic compound metabolic process; P:oxidation-reduction process; F:catalytic activity	-	IPR000627 (PFAM); SignalP-TM (SIGNALP_GRAM_POSITIVE); SignalP-noTM (SIGNALP_EUK)
comp5547_c0_seq1	flavin-containing monooxygenase-like protein	2410	1	0	0.88	0	-	-	PF13738 (PFAM); SignalP-noTM (SIGNALP_EUK)
comp9218_c0_seq1	electron transfer flavoprotein subunit alpha protein	1410	1	0	0.98	0	-	-	SignalP-noTM (SIGNALP_GRAM_NEGATIVE); SignalP-noTM (SIGNALP_EUK); SignalP-TM (SIGNALP_GRAM_POSITIVE)
comp14342_c0_seq1	Fumarylacetoacetase	1441	1	0	0.97	3	F:fumarylacetoacetase activity; P:tyrosine metabolic process; P:styrene catabolic process	(3.7) Acting on carbon-carbon bonds	IPR002529 (PFAM); IPR015377 (PFAM); SignalP-noTM (SIGNALP_EUK)
comp9808_c0_seq1	hypothetical protein MPH_05668	1858	1	0	0.82	0	-	-	SignalP-noTM (SIGNALP_EUK)
comp8499_c0_seq1	hypothetical protein UCRNP2_9960	2416	1	1.67303e-145	0.86	0	-	-	SignalP-TM (SIGNALP_GRAM_POSITIVE); SignalP-noTM (SIGNALP_EUK); SignalP-noTM (SIGNALP_GRAM_NEGATIVE)
comp16725_c0_seq1	alpha beta hydrolase fold-1	1811	1	0	0.83	0	-	-	IPR000073 (PRINTS); PF12697 (PFAM); SignalP-TM (SIGNALP_GRAM_POSITIVE); SignalP-noTM (SIGNALP_GRAM_NEGATIVE); SignalP-noTM (SIGNALP_EUK)
comp24402_c0_seq1	hypothetical protein UCRNP2_3983	1275	1	6.75379e-72	0.81	0	-	-	SignalP-noTM (SIGNALP_EUK)
comp7958_c0_seq1	cell wall protein ecm33 precursor protein	1913	1	6.38381e-109	0.76	0	-	-	SignalP-noTM (SIGNALP_EUK); SignalP-noTM (SIGNALP_GRAM_NEGATIVE); SignalP-TM (SIGNALP_GRAM_POSITIVE)
comp1851_c0_seq1	metalloproteinase	1496	1	2.985e-26	0.46	3	F:metal ion binding; F:metalloendopeptidase activity; P:proteolysis	(3.4) Acting on peptide bonds (peptide hydrolases)	IPR001384 (PFAM); SignalP-TM (SIGNALP_GRAM_POSITIVE); SignalP-TM (SIGNALP_EUK); TMhelix (TMHMM)

## Sheet: Clust2_SP_annot
File_S7 “Global transcriptional analysis suggests Lasiodiplodia theobromae pathogenicity factors involved in modulation of grapevine defensive response”
Marcos Paolinelli-Alfonso1, Jose Manuel Villalobos-Escobedo2, José Fabricio López-Hernández2, Clara Galindo-Sánchez3, Philippe Rolshausen4, Alfredo Heriberto Herrera-Estrella2 and Rufina Hernández-Martínez1
1Centro de Investigación Científica y de Educación Superior de Ensenada. Departamento de Microbiología. Ensenada, Baja California, México.2Laboratorio Nacional de Genómica para la Biodiversidad (LANGEBIO). Centro de Investigación y de Estudios Avanzados del I. P. N. Irapuato, Guanajuato, México.3 Centro de Investigación Científica y de Educación Superior de Ensenada. Departamento de Biotecnología…
Seq. Name	Seq. Description	Seq. Length	#Hits	min. eValue	mean Similarity	#GOs	GOs	Enzyme Codes	InterProScan
comp7360_c0_seq1	alpha-ketoglutarate-dependent taurine dioxygenase protein	1629	1	0	0.96	0	-	-	SignalP-noTM (SIGNALP_EUK)
comp4865_c1_seq2	---NA---	537	0			0	-	-	SignalP-TM (SIGNALP_GRAM_POSITIVE); SignalP-noTM (SIGNALP_EUK)
comp2624_c0_seq1	bet v1-like protein	3461	1	2.57886e-88	0.96	0	-	-	SignalP-noTM (SIGNALP_EUK); SignalP-noTM (SIGNALP_GRAM_NEGATIVE); SignalP-TM (SIGNALP_GRAM_POSITIVE)
comp5243_c0_seq1	paf acetylhydrolase family protein	1348	1	0	0.94	0	-	-	IPR029059 (PFAM); SignalP-noTM (SIGNALP_EUK)
comp1512_c0_seq1	protein rot1 protein	2221	1	1.05146e-90	0.85	0	-	-	IPR019623 (PFAM); SignalP-noTM (SIGNALP_EUK); SignalP-TM (SIGNALP_GRAM_POSITIVE)
comp7236_c0_seq1	ferulic acid esterase protein	3372	1	0	0.89	0	-	-	SignalP-TM (SIGNALP_GRAM_POSITIVE); SignalP-noTM (SIGNALP_EUK); SignalP-noTM (SIGNALP_GRAM_NEGATIVE)
comp7214_c0_seq1	glycoside hydrolase family 20	2037	1	0	0.92	5	F:beta-N-acetylhexosaminidase activity; P:carbohydrate metabolic process; P:globoside metabolic process; P:glycosaminoglycan catabolic process; P:amino sugar metabolic process	(3.2) Glycosylases	IPR025705 (PRINTS); IPR029019 (PFAM); IPR015883 (PFAM); SignalP-noTM (SIGNALP_EUK); SignalP-TM (SIGNALP_GRAM_POSITIVE)
comp7752_c0_seq1	glyoxal oxidase protein	2807	1	0	0.91	0	-	-	IPR015202 (PFAM); IPR009880 (PFAM); SignalP-noTM (SIGNALP_EUK)
comp2733_c0_seq1	peptidase s10 serine carboxypeptidase	5337	1	0	0.95	2	F:serine-type carboxypeptidase activity; P:proteolysis	(3.4) Acting on peptide bonds (peptide hydrolases)	IPR001563 (PRINTS); IPR001563 (PFAM); SignalP-TM (SIGNALP_GRAM_POSITIVE); SignalP-noTM (SIGNALP_EUK)
comp8725_c0_seq1	lipase class 3	1407	1	4.59321e-162	0.88	1	P:lipid catabolic process	-	IPR002921 (PFAM); IPR005592 (PFAM); SignalP-noTM (SIGNALP_GRAM_NEGATIVE); SignalP-TM (SIGNALP_GRAM_POSITIVE); SignalP-noTM (SIGNALP_EUK)
comp9071_c0_seq1	hypothetical protein PFICI_03330	1802	1	0	0.71	4	P:oxidation-reduction process; F:iron ion binding; F:oxidoreductase activity, acting on paired donors, with incorporation or reduction of molecular oxygen; F:heme binding	-	IPR002401 (PRINTS); IPR001128 (PRINTS); IPR001128 (PFAM); SignalP-noTM (SIGNALP_EUK)
comp6922_c0_seq1	anaphase-promoting complex subunit 5	2385	1	9.75891e-88	0.88	0	-	-	SignalP-noTM (SIGNALP_EUK)
comp5431_c1_seq1	phosphomannomutase protein	3198	1	1.18215e-157	0.89	0	-	-	SignalP-noTM (SIGNALP_EUK)
comp10976_c0_seq1	hypothetical protein MPH_06897	2499	1	0	0.8	0	-	-	SignalP-noTM (SIGNALP_EUK); SignalP-noTM (SIGNALP_GRAM_NEGATIVE); SignalP-TM (SIGNALP_GRAM_POSITIVE)

## Sheet: Clust3_SP_annot
File_S7 “Global transcriptional analysis suggests Lasiodiplodia theobromae pathogenicity factors involved in modulation of grapevine defensive response”
Marcos Paolinelli-Alfonso1, Jose Manuel Villalobos-Escobedo2, José Fabricio López-Hernández2, Clara Galindo-Sánchez3, Philippe Rolshausen4, Alfredo Heriberto Herrera-Estrella2 and Rufina Hernández-Martínez1
1Centro de Investigación Científica y de Educación Superior de Ensenada. Departamento de Microbiología. Ensenada, Baja California, México.2Laboratorio Nacional de Genómica para la Biodiversidad (LANGEBIO). Centro de Investigación y de Estudios Avanzados del I. P. N. Irapuato, Guanajuato, México.3 Centro de Investigación Científica y de Educación Superior de Ensenada. Departamento de Biotecnología…
Seq. Name	Seq. Description	Seq. Length	#Hits	min. eValue	mean Similarity	#GOs	GOs	Enzyme Codes	InterProScan
comp4875_c0_seq1	unnamed protein product	779	1	2.61643e-10	0.8	0	-	-	SignalP-noTM (SIGNALP_EUK); TMhelix (TMHMM); TMhelix (TMHMM)
comp2498_c0_seq1	tyrosinase protein	2257	1	0	0.77	2	P:metabolic process; F:oxidoreductase activity	-	IPR002227 (PRINTS); IPR002227 (PFAM); SignalP-noTM (SIGNALP_EUK); SignalP-noTM (SIGNALP_GRAM_NEGATIVE); SignalP-TM (SIGNALP_GRAM_POSITIVE)
comp7300_c0_seq1	multicopper oxidase type 1	3067	1	0	0.86	3	F:copper ion binding; F:oxidoreductase activity; P:oxidation-reduction process	-	IPR011706 (PFAM); IPR001117 (PFAM); IPR011707 (PFAM); SignalP-noTM (SIGNALP_GRAM_NEGATIVE); SignalP-TM (SIGNALP_GRAM_POSITIVE); SignalP-noTM (SIGNALP_EUK)
comp17467_c0_seq1	hypothetical protein UCRNP2_3278	709	1	1.01299e-66	0.82	0	-	-	SignalP-noTM (SIGNALP_EUK)
comp5576_c0_seq1	pectinesterase catalytic	2216	1	0	0.93	5	P:cell wall modification; C:cell wall; F:pectinesterase activity; P:starch metabolic process; P:sucrose metabolic process	(3.1) Acting on ester bonds	IPR000070 (PFAM); SignalP-noTM (SIGNALP_GRAM_NEGATIVE); SignalP-TM (SIGNALP_GRAM_POSITIVE); SignalP-noTM (SIGNALP_EUK)
comp16237_c0_seq1	pectate lyase a protein	1194	1	1.81634e-179	0.95	0	-	-	IPR002022 (PFAM); SignalP-noTM (SIGNALP_EUK); SignalP-TM (SIGNALP_GRAM_POSITIVE); SignalP-noTM (SIGNALP_GRAM_NEGATIVE)
comp5154_c0_seq1	glycoside hydrolase family 71 protein	2744	1	0	0.87	0	-	-	IPR005197 (PFAM); SignalP-noTM (SIGNALP_EUK); SignalP-TM (SIGNALP_GRAM_POSITIVE)
comp6705_c0_seq1	glycoside hydrolase family 43 protein	2100	1	0	0.88	0	-	-	SignalP-noTM (SIGNALP_EUK); SignalP-noTM (SIGNALP_GRAM_NEGATIVE); SignalP-TM (SIGNALP_GRAM_POSITIVE)
comp11253_c0_seq1	glycosyl hydrolase family 61 protein	1806	1	9.3311e-131	0.95	0	-	-	IPR005103 (PFAM); SignalP-noTM (SIGNALP_GRAM_NEGATIVE); SignalP-noTM (SIGNALP_EUK); TMhelix (TMHMM)
comp4944_c0_seq1	---NA---	982	0			0	-	-	SignalP-noTM (SIGNALP_EUK)
comp5491_c0_seq3	chitin-binding type 1	2684	1	0	0.82	3	F:hydrolase activity, acting on carbon-nitrogen (but not peptide) bonds; P:carbohydrate metabolic process; P:nitrogen compound metabolic process	-	IPR002509 (PFAM); SignalP-noTM (SIGNALP_EUK)
comp5685_c1_seq2	pectin lyase a precursor protein	1601	1	0	0.94	0	-	-	IPR002022 (PFAM); SignalP-noTM (SIGNALP_GRAM_NEGATIVE); SignalP-noTM (SIGNALP_EUK); SignalP-TM (SIGNALP_GRAM_POSITIVE)
comp1761_c0_seq1	peptidase s8 s53 subtilisin kexin sedolisin protein	1655	1	0	0.94	2	F:serine-type endopeptidase activity; P:proteolysis	(3.4) Acting on peptide bonds (peptide hydrolases)	IPR015500 (PRINTS); IPR000209 (PFAM); SignalP-TM (SIGNALP_GRAM_POSITIVE); SignalP-noTM (SIGNALP_EUK); SignalP-noTM (SIGNALP_GRAM_NEGATIVE)
comp30770_c0_seq1	gpi-anchored cell wall organization protein ecm33 protein	1341	1	1.47968e-25	0.49	0	-	-	SignalP-noTM (SIGNALP_EUK); SignalP-noTM (SIGNALP_GRAM_NEGATIVE)
comp10552_c0_seq1	glycosyl hydrolase family 7 protein	1745	1	0	0.94	2	P:carbohydrate metabolic process; F:hydrolase activity, hydrolyzing O-glycosyl compounds	-	IPR001722 (PRINTS); IPR001722 (PFAM); SignalP-noTM (SIGNALP_GRAM_NEGATIVE); SignalP-TM (SIGNALP_GRAM_POSITIVE); SignalP-noTM (SIGNALP_EUK)
comp1696_c0_seq1	dichlorophenoxyacetate alpha-ketoglutarate dioxygenase protein	1671	1	3.75039e-128	0.87	0	-	-	SignalP-noTM (SIGNALP_EUK)
comp15609_c0_seq1	beta-glucosidase g protein	2674	1	0	0.92	2	P:carbohydrate metabolic process; F:hydrolase activity, hydrolyzing O-glycosyl compounds	-	IPR001764 (PRINTS); IPR002772 (PFAM); IPR001764 (PFAM); IPR026891 (PFAM); SignalP-noTM (SIGNALP_EUK); SignalP-noTM (SIGNALP_GRAM_NEGATIVE); SignalP-TM (SIGNALP_GRAM_POSITIVE)
comp11573_c0_seq1	hypothetical protein MPH_04272	1959	1	5.86269e-28	0.61	0	-	-	SignalP-noTM (SIGNALP_GRAM_NEGATIVE); SignalP-TM (SIGNALP_GRAM_POSITIVE); SignalP-noTM (SIGNALP_EUK)
comp7101_c0_seq1	glycoside hydrolase family 35	3995	1	0	0.92	2	F:hydrolase activity, hydrolyzing O-glycosyl compounds; P:carbohydrate metabolic process	-	IPR001944 (PRINTS); IPR025300 (PFAM); IPR001944 (PFAM); IPR018954 (PFAM); IPR025972 (PFAM); SignalP-TM (SIGNALP_GRAM_POSITIVE); SignalP-noTM (SIGNALP_EUK); SignalP-noTM (SIGNALP_GRAM_NEGATIVE)
comp5526_c0_seq1	choline dehydrogenase protein	2081	1	0	0.89	3	P:oxidation-reduction process; F:oxidoreductase activity, acting on CH-OH group of donors; F:flavin adenine dinucleotide binding	-	IPR000172 (PFAM); IPR007867 (PFAM); SignalP-noTM (SIGNALP_EUK); SignalP-TM (SIGNALP_GRAM_POSITIVE)
comp7222_c0_seq1	glucose-methanol-choline oxidoreductase	3410	1	0	0.86	3	F:oxidoreductase activity, acting on CH-OH group of donors; P:oxidation-reduction process; F:flavin adenine dinucleotide binding	-	IPR007867 (PFAM); IPR000172 (PFAM); SignalP-noTM (SIGNALP_EUK)
comp2506_c0_seq1	glycoside hydrolase family 35	3195	1	0	0.89	2	F:hydrolase activity, hydrolyzing O-glycosyl compounds; P:carbohydrate metabolic process	-	IPR001944 (PRINTS); IPR018954 (PFAM); IPR001944 (PFAM); IPR025300 (PFAM); IPR025972 (PFAM); SignalP-noTM (SIGNALP_EUK); SignalP-noTM (SIGNALP_GRAM_NEGATIVE); SignalP-TM (SIGNALP_GRAM_POSITIVE)
comp2744_c0_seq1	alpha-l-rhamnosidase protein	2461	1	0	0.93	0	-	-	IPR008902 (PFAM); SignalP-noTM (SIGNALP_EUK); SignalP-noTM (SIGNALP_GRAM_NEGATIVE); SignalP-TM (SIGNALP_GRAM_POSITIVE)
comp2941_c0_seq2	hypothetical protein MPH_01356	1929	1	8.68032e-88	0.73	0	-	-	IPR029476 (PFAM); SignalP-noTM (SIGNALP_GRAM_NEGATIVE); SignalP-noTM (SIGNALP_EUK); SignalP-TM (SIGNALP_GRAM_POSITIVE)
comp13101_c0_seq1	hypothetical protein UCRNP2_416	1760	1	1.82889e-08	0.77	0	-	-	SignalP-noTM (SIGNALP_EUK)
comp16086_c0_seq1	glycoside hydrolase family 5 protein	1828	1	0	0.91	2	P:carbohydrate metabolic process; F:hydrolase activity, hydrolyzing O-glycosyl compounds	-	IPR001547 (PFAM); SignalP-noTM (SIGNALP_GRAM_NEGATIVE); SignalP-noTM (SIGNALP_EUK)
comp8473_c0_seq1	short-chain dehydrogenase reductase sdr	3164	1	1.53686e-169	0.81	0	-	-	SignalP-noTM (SIGNALP_EUK); SignalP-TM (SIGNALP_GRAM_POSITIVE)
comp10260_c0_seq1	---NA---	2131	0			0	-	-	SignalP-noTM (SIGNALP_EUK); SignalP-TM (SIGNALP_GRAM_POSITIVE)
comp20185_c0_seq1	---NA---	652	0			0	-	-	SignalP-noTM (SIGNALP_EUK); TMhelix (TMHMM)
comp2507_c0_seq1	gdsl-like lipase acylhydrolase protein	2787	1	2.83931e-120	0.85	0	-	-	PF13472 (PFAM); SignalP-noTM (SIGNALP_EUK)
comp2683_c0_seq1	pectate lyase a protein	2759	1	3.31334e-145	0.92	0	-	-	IPR002022 (PFAM); SignalP-noTM (SIGNALP_GRAM_NEGATIVE); SignalP-noTM (SIGNALP_EUK); SignalP-TM (SIGNALP_GRAM_POSITIVE)
comp6561_c0_seq1	glycoside hydrolase subgroup catalytic core	3199	1	9.30575e-160	0.88	0	-	-	IPR018620 (PFAM); SignalP-noTM (SIGNALP_EUK)
comp2912_c0_seq1	34-dihydroxy-2-butanone 4-phosphate synthase	1452	1	1.15319e-55	0.88	0	-	-	SignalP-TM (SIGNALP_GRAM_POSITIVE); SignalP-noTM (SIGNALP_EUK); SignalP-noTM (SIGNALP_GRAM_NEGATIVE)
comp7079_c0_seq1	transcription factor mads-box	1970	1	5.30611e-112	0.99	0	-	-	SignalP-TM (SIGNALP_EUK)
comp2740_c0_seq1	hypothetical protein UCRNP2_8261	2761	1	6.32657e-130	0.84	0	-	-	SignalP-noTM (SIGNALP_EUK); SignalP-TM (SIGNALP_GRAM_POSITIVE); SignalP-noTM (SIGNALP_GRAM_NEGATIVE)
comp7410_c0_seq1	hypothetical protein MPH_05132	1844	1	7.20485e-23	0.67	0	-	-	SignalP-noTM (SIGNALP_EUK); SignalP-TM (SIGNALP_GRAM_POSITIVE); SignalP-noTM (SIGNALP_GRAM_NEGATIVE); TMhelix (TMHMM)
comp5898_c0_seq1	hypothetical protein MPH_00573	7080	1	0	0.83	0	-	-	SignalP-noTM (SIGNALP_EUK)
comp6502_c0_seq1	hypothetical protein MPH_10336	11939	1	0	0.75	0	-	-	SignalP-noTM (SIGNALP_EUK)
comp9531_c0_seq1	endopolygalacturonase protein	1835	1	1.16499e-142	0.88	3	F:polygalacturonase activity; P:starch metabolic process; P:sucrose metabolic process	(3.2) Glycosylases	IPR000743 (PFAM); SignalP-noTM (SIGNALP_EUK); SignalP-noTM (SIGNALP_GRAM_NEGATIVE); SignalP-TM (SIGNALP_GRAM_POSITIVE)
comp8268_c0_seq1	heterokaryon incompatibility	4375	1	1.30223e-163	0.57	0	-	-	SignalP-noTM (SIGNALP_EUK); TMhelix (TMHMM)
comp11490_c0_seq1	hypothetical protein UCRNP2_1958	1777	1	1.68484e-107	0.89	0	-	-	SignalP-noTM (SIGNALP_EUK); SignalP-TM (SIGNALP_GRAM_POSITIVE); SignalP-noTM (SIGNALP_GRAM_NEGATIVE)
comp9432_c0_seq1	hypothetical protein V496_04663	2750	1	0	0.79	1	F:carbon-nitrogen ligase activity, with glutamine as amido-N-donor	-	IPR000120 (PFAM); SignalP-TM (SIGNALP_GRAM_POSITIVE); SignalP-noTM (SIGNALP_GRAM_NEGATIVE); SignalP-noTM (SIGNALP_EUK)
comp5340_c0_seq1	beta-glucosidase 1 protein	4381	1	0	0.96	2	F:hydrolase activity, hydrolyzing O-glycosyl compounds; P:carbohydrate metabolic process	-	IPR001764 (PRINTS); IPR001764 (PFAM); IPR002772 (PFAM); IPR026891 (PFAM); SignalP-noTM (SIGNALP_EUK); SignalP-noTM (SIGNALP_GRAM_NEGATIVE); SignalP-TM (SIGNALP_GRAM_POSITIVE)
comp11710_c0_seq1	hypothetical protein MPH_09891	3264	1	0	0.89	0	-	-	SignalP-TM (SIGNALP_GRAM_POSITIVE); SignalP-noTM (SIGNALP_GRAM_NEGATIVE); SignalP-noTM (SIGNALP_EUK)
comp6697_c0_seq1	hypothetical protein MPH_12080	1208	1	1.23346e-99	0.95	0	-	-	SignalP-noTM (SIGNALP_GRAM_NEGATIVE); SignalP-noTM (SIGNALP_EUK); SignalP-TM (SIGNALP_GRAM_POSITIVE)
comp5755_c0_seq2	glycoside hydrolase family 32 protein	4149	1	0	0.91	0	-	-	PF13854 (PFAM); SignalP-TM (SIGNALP_GRAM_POSITIVE); SignalP-noTM (SIGNALP_EUK); SignalP-noTM (SIGNALP_GRAM_NEGATIVE); TMhelix (TMHMM)
comp4616_c0_seq2	hypothetical protein MPH_09288	1474	1	2.42123e-166	0.76	2	F:hydrolase activity, acting on ester bonds; P:lipid metabolic process	-	IPR001087 (PFAM); SignalP-noTM (SIGNALP_EUK)
comp12572_c0_seq1	glycoside hydrolase family 16	1234	1	2.01129e-130	0.86	2	P:carbohydrate metabolic process; F:hydrolase activity, hydrolyzing O-glycosyl compounds	-	IPR000757 (PFAM); SignalP-TM (SIGNALP_GRAM_POSITIVE); SignalP-noTM (SIGNALP_EUK); SignalP-noTM (SIGNALP_GRAM_NEGATIVE)
comp11495_c0_seq1	lipase gdsl	2287	1	0	0.9	2	P:lipid metabolic process; F:hydrolase activity, acting on ester bonds	-	IPR001087 (PFAM); SignalP-noTM (SIGNALP_GRAM_NEGATIVE); SignalP-TM (SIGNALP_GRAM_POSITIVE); SignalP-noTM (SIGNALP_EUK)
comp9212_c0_seq1	cell wall galactomannoprotein	1334	1	4.63378e-75	0.87	0	-	-	IPR021054 (PFAM); SignalP-TM (SIGNALP_GRAM_POSITIVE); SignalP-noTM (SIGNALP_EUK); SignalP-noTM (SIGNALP_GRAM_NEGATIVE)
comp12398_c0_seq1	---NA---	2642	0			0	-	-	SignalP-TM (SIGNALP_GRAM_POSITIVE); SignalP-noTM (SIGNALP_EUK)
comp7603_c0_seq1	methyltransferase type 11	3138	1	2.10167e-168	0.85	0	-	-	SignalP-TM (SIGNALP_GRAM_POSITIVE); SignalP-noTM (SIGNALP_GRAM_NEGATIVE); SignalP-noTM (SIGNALP_EUK); TMhelix (TMHMM)
comp2208_c0_seq1	hypothetical protein MPH_13123	1243	1	2.56462e-71	0.94	0	-	-	SignalP-noTM (SIGNALP_GRAM_NEGATIVE); SignalP-noTM (SIGNALP_EUK); SignalP-TM (SIGNALP_GRAM_POSITIVE)
comp16592_c0_seq1	---NA---	796	0			0	-	-	SignalP-noTM (SIGNALP_EUK); SignalP-noTM (SIGNALP_GRAM_NEGATIVE)
comp5853_c1_seq1	endo- -beta-mannosidase protein	2264	1	0	0.93	2	F:hydrolase activity, hydrolyzing O-glycosyl compounds; P:carbohydrate metabolic process	-	IPR001547 (PFAM); SignalP-noTM (SIGNALP_EUK); SignalP-TM (SIGNALP_GRAM_POSITIVE)
comp1936_c0_seq1	Pc21g22880	2801	1	9.08856e-09	0.42	0	-	-	PF13637 (PFAM); SignalP-noTM (SIGNALP_EUK); SignalP-noTM (SIGNALP_GRAM_NEGATIVE)
comp61703_c0_seq1	glycoside hydrolase family 28	1375	1	0	0.87	3	F:polygalacturonase activity; P:starch metabolic process; P:sucrose metabolic process	(3.2) Glycosylases	IPR000743 (PFAM); SignalP-noTM (SIGNALP_EUK)
comp15870_c0_seq1	hypothetical protein UCRNP2_6924	754	1	5.37254e-06	0.54	0	-	-	SignalP-noTM (SIGNALP_GRAM_NEGATIVE); SignalP-TM (SIGNALP_GRAM_POSITIVE); TMhelix (TMHMM)
comp13164_c0_seq1	apo9 cpo9 protein	1543	1	0	0.84	3	F:peroxidase activity; P:peroxidase reaction; P:response to oxidative stress	(1.1) Acting on the CH-OH group of donors	IPR000028 (PFAM); SignalP-noTM (SIGNALP_EUK); TMhelix (TMHMM); TMhelix (TMHMM)
comp15147_c0_seq1	arabinogalactan endo- -beta-galactosidase protein	2445	1	0	0.93	2	F:glucosidase activity; P:carbohydrate metabolic process	(3.2) Glycosylases	IPR011683 (PFAM); SignalP-TM (SIGNALP_EUK); TMhelix (TMHMM); TMhelix (TMHMM)

## Sheet: Clust4_SP_annot
File_S7 “Global transcriptional analysis suggests Lasiodiplodia theobromae pathogenicity factors involved in modulation of grapevine defensive response”
Marcos Paolinelli-Alfonso1, Jose Manuel Villalobos-Escobedo2, José Fabricio López-Hernández2, Clara Galindo-Sánchez3, Philippe Rolshausen4, Alfredo Heriberto Herrera-Estrella2 and Rufina Hernández-Martínez1
1Centro de Investigación Científica y de Educación Superior de Ensenada. Departamento de Microbiología. Ensenada, Baja California, México.2Laboratorio Nacional de Genómica para la Biodiversidad (LANGEBIO). Centro de Investigación y de Estudios Avanzados del I. P. N. Irapuato, Guanajuato, México.3 Centro de Investigación Científica y de Educación Superior de Ensenada. Departamento de Biotecnología…
Seq. Name	Seq. Description	Seq. Length	#Hits	min. eValue	mean Similarity	#GOs	GOs	Enzyme Codes	InterProScan
comp6461_c0_seq1	protein bli-3 protein	1369	1	2.07438e-109	0.93	0	-	-	SignalP-noTM (SIGNALP_EUK)
comp4709_c0_seq1	histidine phosphatase superfamily clade-2	1858	1	0	0.88	3	F:acid phosphatase activity; P:riboflavin metabolic process; P:hexachlorocyclohexane metabolic process	(3.1) Acting on ester bonds	IPR000560 (PFAM); SignalP-noTM (SIGNALP_EUK)
comp6859_c0_seq1	general substrate transporter	2052	1	0	0.94	3	P:transmembrane transport; C:integral to membrane; F:transmembrane transporter activity	-	IPR005828 (PFAM); SignalP-TM (SIGNALP_EUK); TMhelix (TMHMM); TMhelix (TMHMM); TMhelix (TMHMM); TMhelix (TMHMM); TMhelix (TMHMM); TMhelix (TMHMM); TMhelix (TMHMM); TMhelix (TMHMM); TMhelix (TMHMM); TMhelix (TMHMM); TMhelix (TMHMM); TMhelix (TMHMM)
comp5947_c0_seq4	hypothetical protein W97_02317	2275	1	4.08341e-155	0.8	0	-	-	SignalP-noTM (SIGNALP_GRAM_NEGATIVE); SignalP-TM (SIGNALP_GRAM_POSITIVE); SignalP-noTM (SIGNALP_EUK)
comp15847_c0_seq1	hypothetical protein MPH_01918	1791	1	2.71858e-08	0.56	0	-	-	SignalP-noTM (SIGNALP_GRAM_NEGATIVE); SignalP-noTM (SIGNALP_EUK); TMhelix (TMHMM)
comp8732_c0_seq1	glycoside hydrolase family 47	2202	1	0	0.91	4	C:membrane; F:mannosyl-oligosaccharide 1,2-alpha-mannosidase activity; F:calcium ion binding; P:carbohydrate metabolic process	(3.2) Glycosylases	IPR001382 (PRINTS); IPR001382 (PFAM); SignalP-noTM (SIGNALP_GRAM_NEGATIVE); SignalP-TM (SIGNALP_GRAM_POSITIVE); SignalP-noTM (SIGNALP_EUK)
comp4187_c0_seq4	carboxylesterase type b	3054	1	0	0.85	0	-	-	IPR002018 (PFAM); SignalP-noTM (SIGNALP_EUK); SignalP-TM (SIGNALP_GRAM_POSITIVE); SignalP-noTM (SIGNALP_GRAM_NEGATIVE)
comp12417_c0_seq1	peptidase s8 s53 subtilisin kexin sedolisin	2408	1	0	0.91	2	F:serine-type endopeptidase activity; P:proteolysis	(3.4) Acting on peptide bonds (peptide hydrolases)	IPR015366 (PFAM); IPR000209 (PFAM); SignalP-TM (SIGNALP_GRAM_POSITIVE); SignalP-noTM (SIGNALP_GRAM_NEGATIVE); SignalP-noTM (SIGNALP_EUK)
comp11026_c0_seq1	hypothetical protein MPH_07150	1206	1	4.58901e-98	0.73	0	-	-	SignalP-noTM (SIGNALP_EUK); TMhelix (TMHMM)
comp7774_c0_seq1	sun domain protein	2407	1	0	0.86	0	-	-	IPR005556 (PFAM); SignalP-noTM (SIGNALP_GRAM_NEGATIVE); SignalP-TM (SIGNALP_GRAM_POSITIVE); SignalP-noTM (SIGNALP_EUK)
comp6892_c0_seq1	hypothetical protein MPH_11464	2270	1	7.97656e-37	0.73	0	-	-	SignalP-noTM (SIGNALP_GRAM_NEGATIVE); SignalP-TM (SIGNALP_GRAM_POSITIVE); SignalP-noTM (SIGNALP_EUK); TMhelix (TMHMM); TMhelix (TMHMM)
comp12640_c0_seq1	allergen v5 tpx-1-related protein	2735	1	3.18077e-88	0.81	0	-	-	IPR001283 (PRINTS); IPR014044 (PFAM); SignalP-noTM (SIGNALP_EUK); SignalP-noTM (SIGNALP_GRAM_NEGATIVE); SignalP-TM (SIGNALP_GRAM_POSITIVE)
comp5934_c1_seq4	hypothetical protein UCRNP2_9291	2302	1	2.26013e-28	0.89	0	-	-	IPR008427 (PFAM); SignalP-noTM (SIGNALP_GRAM_NEGATIVE); SignalP-noTM (SIGNALP_EUK); SignalP-TM (SIGNALP_GRAM_POSITIVE)
comp1740_c1_seq1	serine family protein	1251	1	4.63708e-130	0.68	2	F:serine-type peptidase activity; P:proteolysis	-	IPR008758 (PFAM); SignalP-noTM (SIGNALP_GRAM_NEGATIVE); SignalP-noTM (SIGNALP_EUK)
comp4431_c0_seq2	pyridine nucleotide-disulfide oxidoreductase class-2	1360	1	0	0.85	2	P:oxidation-reduction process; F:oxidoreductase activity	-	IPR000103 (PRINTS); IPR013027 (PRINTS); IPR023753 (PFAM); SignalP-noTM (SIGNALP_EUK)
comp4332_c0_seq2	Putative esterase	3283	1	0	0.97	0	-	-	PF13472 (PFAM); SignalP-TM (SIGNALP_GRAM_POSITIVE); SignalP-noTM (SIGNALP_EUK); SignalP-noTM (SIGNALP_GRAM_NEGATIVE)
comp12056_c0_seq1	carboxypeptidase s1 protein	1810	1	0	0.85	2	P:proteolysis; F:serine-type carboxypeptidase activity	(3.4) Acting on peptide bonds (peptide hydrolases)	IPR001563 (PRINTS); IPR001563 (PFAM); SignalP-TM (SIGNALP_GRAM_POSITIVE); SignalP-noTM (SIGNALP_GRAM_NEGATIVE); SignalP-noTM (SIGNALP_EUK)

## Sheet: Clust5_SP_annot
File_S7 “Global transcriptional analysis suggests Lasiodiplodia theobromae pathogenicity factors involved in modulation of grapevine defensive response”
Marcos Paolinelli-Alfonso1, Jose Manuel Villalobos-Escobedo2, José Fabricio López-Hernández2, Clara Galindo-Sánchez3, Philippe Rolshausen4, Alfredo Heriberto Herrera-Estrella2 and Rufina Hernández-Martínez1
1Centro de Investigación Científica y de Educación Superior de Ensenada. Departamento de Microbiología. Ensenada, Baja California, México.2Laboratorio Nacional de Genómica para la Biodiversidad (LANGEBIO). Centro de Investigación y de Estudios Avanzados del I. P. N. Irapuato, Guanajuato, México.3 Centro de Investigación Científica y de Educación Superior de Ensenada. Departamento de Biotecnología…
Seq. Name	Seq. Description	Seq. Length	#Hits	min. eValue	mean Similarity	#GOs	GOs	Enzyme Codes	InterProScan
comp21334_c0_seq1	carboxylesterase protein	2164	1	0	0.85	0	-	-	IPR002018 (PFAM); SignalP-TM (SIGNALP_GRAM_POSITIVE); SignalP-noTM (SIGNALP_GRAM_NEGATIVE); SignalP-noTM (SIGNALP_EUK)
comp3908_c0_seq1	---NA---	930	0			0	-	-	SignalP-noTM (SIGNALP_EUK); TMhelix (TMHMM); TMhelix (TMHMM)
comp7819_c0_seq1	asparagine synthase	3948	1	0	0.84	2	P:carbohydrate metabolic process; F:hydrolase activity, hydrolyzing O-glycosyl compounds	-	IPR000757 (PFAM); SignalP-noTM (SIGNALP_GRAM_NEGATIVE); SignalP-noTM (SIGNALP_EUK); SignalP-TM (SIGNALP_GRAM_POSITIVE); TMhelix (TMHMM)
comp12095_c0_seq1	tannase subunit protein	2025	1	0	0.9	0	-	-	IPR011118 (PFAM); SignalP-noTM (SIGNALP_GRAM_NEGATIVE); SignalP-noTM (SIGNALP_EUK); SignalP-TM (SIGNALP_GRAM_POSITIVE)
comp6974_c0_seq1	integral membrane protein	3938	1	0	0.9	0	-	-	IPR018827 (PFAM); IPR018825 (PFAM); SignalP-noTM (SIGNALP_GRAM_NEGATIVE); SignalP-noTM (SIGNALP_EUK); SignalP-TM (SIGNALP_GRAM_POSITIVE); TMhelix (TMHMM); TMhelix (TMHMM); TMhelix (TMHMM); TMhelix (TMHMM); TMhelix (TMHMM); TMhelix (TMHMM); TMhelix (TMHMM); TMhelix (TMHMM); TMhelix (TMHMM); TMhelix (TMHMM)
comp2451_c0_seq1	carboxylesterase, putative	3254	1	0	0.74	0	-	-	IPR002018 (PFAM); SignalP-noTM (SIGNALP_GRAM_NEGATIVE); SignalP-noTM (SIGNALP_EUK); SignalP-TM (SIGNALP_GRAM_POSITIVE); TMhelix (TMHMM)
comp13725_c0_seq1	glycoside hydrolase family 3	4293	1	0	0.91	2	P:carbohydrate metabolic process; F:hydrolase activity, hydrolyzing O-glycosyl compounds	-	IPR001764 (PRINTS); IPR002772 (PFAM); IPR001764 (PFAM); SignalP-noTM (SIGNALP_EUK)
comp11267_c0_seq1	fad binding domain-containing protein	1378	1	3.03643e-57	0.79	0	-	-	SignalP-noTM (SIGNALP_GRAM_NEGATIVE); SignalP-TM (SIGNALP_GRAM_POSITIVE); SignalP-noTM (SIGNALP_EUK)
comp1455_c0_seq2	hypothetical protein MPH_02144	1410	1	5.28062e-131	0.7	0	-	-	SignalP-noTM (SIGNALP_EUK); TMhelix (TMHMM)
comp20099_c0_seq1	cellulose-binding protein	1529	1	0	0.93	0	-	-	IPR011483 (PFAM); SignalP-noTM (SIGNALP_EUK); SignalP-TM (SIGNALP_GRAM_POSITIVE); TMhelix (TMHMM)
comp6250_c0_seq3	nitrate transporter protein	6472	1	0	0.82	2	P:transmembrane transport; C:integral to membrane	-	IPR011701 (PFAM); SignalP-noTM (SIGNALP_EUK); TMhelix (TMHMM); TMhelix (TMHMM); TMhelix (TMHMM); TMhelix (TMHMM); TMhelix (TMHMM); TMhelix (TMHMM); TMhelix (TMHMM); TMhelix (TMHMM); TMhelix (TMHMM)
comp3994_c0_seq1	hypothetical protein MYCFIDRAFT_55662	1378	1	6.94517e-137	0.76	0	-	-	IPR011118 (PFAM); SignalP-noTM (SIGNALP_GRAM_NEGATIVE); SignalP-TM (SIGNALP_GRAM_POSITIVE); SignalP-noTM (SIGNALP_EUK)
comp6801_c0_seq1	f5 8 type c domain protein	2552	1	0	0.95	3	P:cell adhesion; F:hydrolase activity, hydrolyzing O-glycosyl compounds; P:carbohydrate metabolic process	-	IPR000421 (PFAM); IPR006710 (PFAM); SignalP-noTM (SIGNALP_GRAM_NEGATIVE); SignalP-TM (SIGNALP_GRAM_POSITIVE); SignalP-noTM (SIGNALP_EUK)
comp12549_c0_seq1	hypothetical protein UCRNP2_2390	868	1	4.49994e-46	0.76	0	-	-	SignalP-noTM (SIGNALP_GRAM_NEGATIVE); SignalP-TM (SIGNALP_GRAM_POSITIVE); SignalP-noTM (SIGNALP_EUK)
comp13294_c0_seq1	ubiquitin fusion degradation protein ufd1	2665	1	0	0.88	1	P:ubiquitin-dependent protein catabolic process	-	IPR004854 (PFAM); SignalP-noTM (SIGNALP_GRAM_NEGATIVE); SignalP-noTM (SIGNALP_EUK); SignalP-TM (SIGNALP_GRAM_POSITIVE)
comp4858_c0_seq1	hypothetical protein MPH_00996	1748	1	0	0.91	2	P:transmembrane transport; C:integral to membrane	-	IPR011701 (PFAM); SignalP-noTM (SIGNALP_EUK); TMhelix (TMHMM); TMhelix (TMHMM); TMhelix (TMHMM); TMhelix (TMHMM); TMhelix (TMHMM); TMhelix (TMHMM); TMhelix (TMHMM); TMhelix (TMHMM)
comp6714_c0_seq1	hypothetical protein UCRNP2_2460	1363	1	4.02793e-61	0.83	0	-	-	SignalP-noTM (SIGNALP_GRAM_NEGATIVE); SignalP-noTM (SIGNALP_EUK); SignalP-TM (SIGNALP_GRAM_POSITIVE)
comp51056_c0_seq1	hypothetical protein UCRNP2_4865	2162	1	3.51821e-15	0.7	0	-	-	SignalP-noTM (SIGNALP_GRAM_NEGATIVE); SignalP-noTM (SIGNALP_EUK); SignalP-TM (SIGNALP_GRAM_POSITIVE)
comp7760_c0_seq1	thioredoxin protein	2200	1	3.19745e-83	0.89	0	-	-	SignalP-noTM (SIGNALP_EUK)
comp2065_c0_seq1	---NA---	3429	0			0	-	-	SignalP-noTM (SIGNALP_EUK)
comp23174_c0_seq1	---NA---	793	0			0	-	-	SignalP-noTM (SIGNALP_EUK)
comp10058_c0_seq1	Arylsulfotransferase	3513	1	0	0.9	0	-	-	PF14269 (PFAM); SignalP-noTM (SIGNALP_EUK); SignalP-noTM (SIGNALP_GRAM_NEGATIVE); SignalP-TM (SIGNALP_GRAM_POSITIVE)
comp6286_c0_seq2	extracellular dioxygenase protein	2414	1	1.14112e-124	0.96	0	-	-	SignalP-noTM (SIGNALP_EUK); SignalP-noTM (SIGNALP_GRAM_NEGATIVE); SignalP-TM (SIGNALP_GRAM_POSITIVE)
comp5629_c0_seq2	glycoside hydrolase family 53 protein	3274	1	0	0.93	2	F:glucosidase activity; P:carbohydrate metabolic process	(3.2) Glycosylases	IPR011683 (PFAM); SignalP-noTM (SIGNALP_EUK); SignalP-noTM (SIGNALP_GRAM_NEGATIVE); SignalP-TM (SIGNALP_GRAM_POSITIVE)
comp5305_c0_seq4	hypothetical protein MPH_12087	4458	1	0	0.76	0	-	-	PF13854 (PFAM); SignalP-TM (SIGNALP_GRAM_POSITIVE); SignalP-noTM (SIGNALP_EUK); TMhelix (TMHMM)
comp15263_c0_seq1	major facilitator superfamily	1718	1	0	0.87	0	-	-	SignalP-noTM (SIGNALP_EUK)
comp15919_c0_seq1	multicopper oxidase type 1	2104	1	0	0.94	3	F:copper ion binding; F:oxidoreductase activity; P:oxidation-reduction process	-	IPR011707 (PFAM); IPR001117 (PFAM); IPR011706 (PFAM); SignalP-noTM (SIGNALP_EUK); SignalP-noTM (SIGNALP_GRAM_NEGATIVE); SignalP-TM (SIGNALP_GRAM_POSITIVE)
comp3323_c0_seq2	---NA---	2128	0			0	-	-	SignalP-TM (SIGNALP_GRAM_POSITIVE); SignalP-noTM (SIGNALP_EUK); SignalP-noTM (SIGNALP_GRAM_NEGATIVE)
comp5779_c0_seq3	hypothetical protein MPH_01881	2458	1	0	0.85	0	-	-	PR01217 (PRINTS); SignalP-TM (SIGNALP_EUK)
comp8376_c0_seq1	serine carboxypeptidase protein	1865	1	0	0.92	2	F:serine-type carboxypeptidase activity; P:proteolysis	(3.4) Acting on peptide bonds (peptide hydrolases)	IPR001563 (PRINTS); IPR001563 (PFAM); SignalP-TM (SIGNALP_GRAM_POSITIVE); SignalP-noTM (SIGNALP_GRAM_NEGATIVE); SignalP-noTM (SIGNALP_EUK)
comp13514_c0_seq1	---NA---	1154	0			0	-	-	SignalP-noTM (SIGNALP_EUK)
comp7209_c0_seq1	peptidase a1	4290	1	0	0.91	2	F:aspartic-type endopeptidase activity; P:proteolysis	(3.4) Acting on peptide bonds (peptide hydrolases)	IPR001461 (PRINTS); IPR001461 (PFAM); SignalP-noTM (SIGNALP_EUK)
comp5386_c0_seq2	six-hairpin glycosidase-like protein	2339	1	0	0.88	0	-	-	IPR010905 (PFAM); SignalP-TM (SIGNALP_GRAM_POSITIVE); SignalP-noTM (SIGNALP_EUK); SignalP-noTM (SIGNALP_GRAM_NEGATIVE)
comp1928_c0_seq1	histidine phosphatase superfamily clade-2 protein	2760	1	0	0.92	3	F:acid phosphatase activity; P:riboflavin metabolic process; P:hexachlorocyclohexane metabolic process	(3.1) Acting on ester bonds	IPR000560 (PFAM); SignalP-TM (SIGNALP_GRAM_POSITIVE); SignalP-noTM (SIGNALP_GRAM_NEGATIVE); SignalP-noTM (SIGNALP_EUK)
comp1663_c0_seq1	glycoside hydrolase family 61 protein	1568	1	3.13788e-156	0.9	0	-	-	IPR005103 (PFAM); SignalP-noTM (SIGNALP_EUK)
comp2785_c0_seq1	beta- protein	3054	1	0	0.93	2	F:hydrolase activity, hydrolyzing O-glycosyl compounds; P:carbohydrate metabolic process	-	IPR001944 (PRINTS); IPR001944 (PFAM); IPR025972 (PFAM); IPR025300 (PFAM); IPR018954 (PFAM); SignalP-noTM (SIGNALP_EUK)

## Sheet: Clust6_SP_annot
File_S7 “Global transcriptional analysis suggests Lasiodiplodia theobromae pathogenicity factors involved in modulation of grapevine defensive response”
Marcos Paolinelli-Alfonso1, Jose Manuel Villalobos-Escobedo2, José Fabricio López-Hernández2, Clara Galindo-Sánchez3, Philippe Rolshausen4, Alfredo Heriberto Herrera-Estrella2 and Rufina Hernández-Martínez1
1Centro de Investigación Científica y de Educación Superior de Ensenada. Departamento de Microbiología. Ensenada, Baja California, México.2Laboratorio Nacional de Genómica para la Biodiversidad (LANGEBIO). Centro de Investigación y de Estudios Avanzados del I. P. N. Irapuato, Guanajuato, México.3 Centro de Investigación Científica y de Educación Superior de Ensenada. Departamento de Biotecnología…
Seq. Name	Seq. Description	Seq. Length	#Hits	min. eValue	mean Similarity	#GOs	GOs	Enzyme Codes	InterProScan
comp10024_c0_seq1	mfs myo-inositol protein	1133	1	1.04392e-36	0.66	0	-	-	SignalP-noTM (SIGNALP_EUK); SignalP-noTM (SIGNALP_GRAM_NEGATIVE); SignalP-TM (SIGNALP_GRAM_POSITIVE)
comp8083_c0_seq1	glycoside hydrolase family 18 protein	6875	1	0	0.65	3	F:chitin binding; P:carbohydrate metabolic process; F:hydrolase activity, hydrolyzing O-glycosyl compounds	-	IPR001002 (PFAM); IPR001223 (PFAM); SignalP-TM (SIGNALP_GRAM_POSITIVE); SignalP-noTM (SIGNALP_GRAM_NEGATIVE); SignalP-noTM (SIGNALP_EUK)
comp6711_c0_seq1	glycoside hydrolase subgroup catalytic core	2811	1	0	0.89	0	-	-	SignalP-noTM (SIGNALP_GRAM_NEGATIVE); SignalP-TM (SIGNALP_GRAM_POSITIVE); SignalP-noTM (SIGNALP_EUK)
comp7302_c0_seq1	hypothetical protein UCRNP2_674	1166	1	9.25658e-56	0.66	0	-	-	SignalP-TM (SIGNALP_GRAM_POSITIVE); SignalP-noTM (SIGNALP_GRAM_NEGATIVE); SignalP-noTM (SIGNALP_EUK)
comp37418_c0_seq1	hypothetical protein PFICI_09980	1514	1	2.59576e-13	0.45	0	-	-	SignalP-noTM (SIGNALP_EUK)
comp18096_c0_seq1	beta-glucosidase 1 protein	2775	1	0	0.88	2	P:carbohydrate metabolic process; F:hydrolase activity, hydrolyzing O-glycosyl compounds	-	IPR001764 (PRINTS); IPR002772 (PFAM); IPR026891 (PFAM); IPR001764 (PFAM); SignalP-noTM (SIGNALP_EUK); SignalP-TM (SIGNALP_GRAM_POSITIVE); SignalP-noTM (SIGNALP_GRAM_NEGATIVE)
comp2413_c0_seq1	sorbitol dehydrogenase protein	2008	1	0	0.95	3	F:oxidoreductase activity; P:oxidation-reduction process; F:zinc ion binding	-	IPR013154 (PFAM); IPR013149 (PFAM); SignalP-noTM (SIGNALP_EUK)
comp9571_c0_seq1	hypothetical protein MPH_02289	1190	1	1.44502e-73	0.85	0	-	-	IPR018392 (PFAM); SignalP-noTM (SIGNALP_EUK); SignalP-TM (SIGNALP_GRAM_POSITIVE); SignalP-noTM (SIGNALP_GRAM_NEGATIVE)
comp10076_c0_seq1	---NA---	432	0			0	-	-	SignalP-TM (SIGNALP_GRAM_POSITIVE); SignalP-noTM (SIGNALP_EUK); SignalP-noTM (SIGNALP_GRAM_NEGATIVE)
comp8325_c0_seq1	peptidase s41 family protein	2870	1	0	0.88	2	F:serine-type peptidase activity; P:proteolysis	-	IPR005151 (PFAM); SignalP-noTM (SIGNALP_EUK); SignalP-TM (SIGNALP_GRAM_POSITIVE); SignalP-noTM (SIGNALP_GRAM_NEGATIVE)
comp4729_c0_seq1	multicopper oxidase type 1	3801	1	0	0.89	3	P:oxidation-reduction process; F:oxidoreductase activity; F:copper ion binding	-	IPR001117 (PFAM); IPR011706 (PFAM); IPR011707 (PFAM); SignalP-TM (SIGNALP_GRAM_POSITIVE); SignalP-noTM (SIGNALP_EUK); SignalP-noTM (SIGNALP_GRAM_NEGATIVE); TMhelix (TMHMM)
comp7863_c0_seq1	six-hairpin glycosidase-like protein	2996	1	0	0.91	0	-	-	IPR012939 (PFAM); SignalP-noTM (SIGNALP_EUK); SignalP-TM (SIGNALP_GRAM_POSITIVE); SignalP-noTM (SIGNALP_GRAM_NEGATIVE); TMhelix (TMHMM)
comp7051_c0_seq1	hypothetical protein MPH_04437	1633	1	3.76331e-134	0.82	0	-	-	SignalP-noTM (SIGNALP_EUK); SignalP-noTM (SIGNALP_GRAM_NEGATIVE); SignalP-TM (SIGNALP_GRAM_POSITIVE)

## Sheet: Clust7_SP_annot
File_S7 “Global transcriptional analysis suggests Lasiodiplodia theobromae pathogenicity factors involved in modulation of grapevine defensive response”
Marcos Paolinelli-Alfonso1, Jose Manuel Villalobos-Escobedo2, José Fabricio López-Hernández2, Clara Galindo-Sánchez3, Philippe Rolshausen4, Alfredo Heriberto Herrera-Estrella2 and Rufina Hernández-Martínez1
1Centro de Investigación Científica y de Educación Superior de Ensenada. Departamento de Microbiología. Ensenada, Baja California, México.2Laboratorio Nacional de Genómica para la Biodiversidad (LANGEBIO). Centro de Investigación y de Estudios Avanzados del I. P. N. Irapuato, Guanajuato, México.3 Centro de Investigación Científica y de Educación Superior de Ensenada. Departamento de Biotecnología…
Seq. Name	Seq. Description	Seq. Length	#Hits	min. eValue	mean Similarity	#GOs	GOs	Enzyme Codes	InterProScan
comp6978_c0_seq1	eukaryotic translation initiation factor 3 subunit 7	2078	1	0	0.98	4	C:eukaryotic translation initiation factor 3 complex; F:translation initiation factor activity; C:ribosome; P:regulation of translational initiation	-	IPR007783 (PFAM); IPR007783 (HAMAP); SignalP-noTM (SIGNALP_EUK)
comp5391_c0_seq2	heat shock protein 70 protein	1053	1	1.76516e-10	0.45	0	-	-	SignalP-noTM (SIGNALP_GRAM_NEGATIVE); SignalP-TM (SIGNALP_GRAM_POSITIVE); SignalP-noTM (SIGNALP_EUK); TMhelix (TMHMM)
comp10717_c0_seq1	protein phosphatase 2c-like protein	1687	1	0	0.96	1	F:catalytic activity	-	IPR001932 (PFAM); SignalP-TM (SIGNALP_GRAM_POSITIVE); SignalP-TM (SIGNALP_EUK); TMhelix (TMHMM)
comp2172_c0_seq1	---NA---	670	0			0	-	-	SignalP-noTM (SIGNALP_EUK)
comp10679_c0_seq1	hypothetical protein NFIA_106630	1569	1	3.17251e-100	0.53	1	F:transferase activity, transferring glycosyl groups	-	IPR007657 (PFAM); SignalP-TM (SIGNALP_EUK); SignalP-TM (SIGNALP_GRAM_POSITIVE)
comp13533_c0_seq1	---NA---	495	0			0	-	-	SignalP-noTM (SIGNALP_GRAM_NEGATIVE); SignalP-TM (SIGNALP_GRAM_POSITIVE); SignalP-noTM (SIGNALP_EUK); TMhelix (TMHMM)
comp12543_c0_seq1	nucleoside-diphosphate-sugar epimerase protein	539	1	2.09367e-35	0.89	0	-	-	SignalP-noTM (SIGNALP_EUK)

## Sheet: Clust8_SP_annot
File_S7 “Global transcriptional analysis identifies Lasiodiplodia theobromae pathogenicity factors involved in modulation of grapevine defensive response”
Marcos Paolinelli-Alfonso1, Jose Manuel Villalobos-Escobedo2, José Fabricio López-Hernández2, Clara Galindo-Sánchez3, Philippe Rolshausen4, Alfredo Heriberto Herrera-Estrella2 and Rufina Hernández-Martínez1
1Centro de Investigación Científica y de Educación Superior de Ensenada. Departamento de Microbiología. Ensenada, Baja California, México.2Laboratorio Nacional de Genómica para la Biodiversidad (LANGEBIO). Centro de Investigación y de Estudios Avanzados del I. P. N. Irapuato, Guanajuato, México.3 Centro de Investigación Científica y de Educación Superior de Ensenada. Departamento de Biotecnología…
Seq. Name	Seq. Description	Seq. Length	#Hits	min. eValue	mean Similarity	#GOs	GOs	Enzyme Codes	InterProScan
comp2139_c0_seq1	hypothetical protein UCRNP2_7388	5171	1	8.60467e-127	0.85	3	P:oxidation-reduction process; F:copper ion binding; F:oxidoreductase activity	-	IPR011706 (PFAM); SignalP-noTM (SIGNALP_EUK)
comp2497_c0_seq1	abc transporter-like protein	2902	1	0	0.94	4	F:ATPase activity, coupled to transmembrane movement of substances; F:ATP binding; C:integral to membrane; P:transport	-	IPR010929 (PFAM); IPR013525 (PFAM); IPR003439 (PFAM); SignalP-noTM (SIGNALP_EUK); TMhelix (TMHMM); TMhelix (TMHMM); TMhelix (TMHMM); TMhelix (TMHMM); TMhelix (TMHMM); TMhelix (TMHMM); TMhelix (TMHMM); TMhelix (TMHMM); TMhelix (TMHMM)
comp6506_c0_seq1	hypothetical protein MPH_09513	989	1	2.28562e-108	0.82	0	-	-	SignalP-TM (SIGNALP_GRAM_POSITIVE); SignalP-noTM (SIGNALP_EUK)
comp4478_c0_seq1	chlorogenic acid esterase precursor protein	2731	1	0	0.79	0	-	-	IPR002018 (PFAM); SignalP-noTM (SIGNALP_GRAM_NEGATIVE); SignalP-TM (SIGNALP_GRAM_POSITIVE); SignalP-noTM (SIGNALP_EUK)
comp28234_c0_seq1	---NA---	1818	0			0	-	-	SignalP-noTM (SIGNALP_EUK); SignalP-TM (SIGNALP_GRAM_POSITIVE); SignalP-noTM (SIGNALP_GRAM_NEGATIVE)
comp11100_c0_seq1	---NA---	1928	0			0	-	-	SignalP-noTM (SIGNALP_GRAM_NEGATIVE); SignalP-TM (SIGNALP_GRAM_POSITIVE); SignalP-noTM (SIGNALP_EUK); TMhelix (TMHMM)
comp7432_c0_seq1	Thioredoxin	1535	1	5.81253e-180	0.91	2	C:endoplasmic reticulum; P:cell redox homeostasis	-	PR00421 (PRINTS); IPR011679 (PFAM); IPR013766 (PFAM); SignalP-TM (SIGNALP_GRAM_POSITIVE); SignalP-noTM (SIGNALP_EUK); SignalP-noTM (SIGNALP_GRAM_NEGATIVE)
comp4527_c0_seq1	purine nucleoside permease	2657	1	0	0.68	1	P:transmembrane transport	-	IPR009486 (PFAM); SignalP-noTM (SIGNALP_GRAM_NEGATIVE); SignalP-noTM (SIGNALP_EUK); SignalP-TM (SIGNALP_GRAM_POSITIVE)

## Sheet: Clust9_SP_annot
File_S7 “Global transcriptional analysis suggests Lasiodiplodia theobromae pathogenicity factors involved in modulation of grapevine defensive response”
Marcos Paolinelli-Alfonso1, Jose Manuel Villalobos-Escobedo2, José Fabricio López-Hernández2, Clara Galindo-Sánchez3, Philippe Rolshausen4, Alfredo Heriberto Herrera-Estrella2 and Rufina Hernández-Martínez1
1Centro de Investigación Científica y de Educación Superior de Ensenada. Departamento de Microbiología. Ensenada, Baja California, México.2Laboratorio Nacional de Genómica para la Biodiversidad (LANGEBIO). Centro de Investigación y de Estudios Avanzados del I. P. N. Irapuato, Guanajuato, México.3 Centro de Investigación Científica y de Educación Superior de Ensenada. Departamento de Biotecnología…
Seq. Name	Seq. Description	Seq. Length	#Hits	min. eValue	mean Similarity	#GOs	GOs	Enzyme Codes	InterProScan
comp11112_c0_seq1	glutaminase protein	3140	1	0	0.87	0	-	-	IPR014870 (PFAM); IPR024462 (PFAM); SignalP-noTM (SIGNALP_GRAM_NEGATIVE); SignalP-noTM (SIGNALP_EUK); SignalP-TM (SIGNALP_GRAM_POSITIVE)
comp2073_c0_seq1	glycerophosphoryl diester phosphodiesterase	3199	1	0	0.96	0	-	-	PF03009 (PFAM); SignalP-noTM (SIGNALP_EUK); TMhelix (TMHMM)
comp1615_c0_seq1	cupin 1	2336	1	0	0.91	1	F:nutrient reservoir activity	-	IPR006045 (PFAM); SignalP-TM (SIGNALP_GRAM_POSITIVE); SignalP-noTM (SIGNALP_GRAM_NEGATIVE); SignalP-noTM (SIGNALP_EUK)
comp5834_c1_seq1	hypothetical protein MPH_00110	1748	1	3.22188e-19	0.56	0	-	-	SignalP-noTM (SIGNALP_EUK)
comp2586_c0_seq1	monooxygenase fad-binding protein	4046	1	0	0.81	2	F:oxidoreductase activity; P:metabolic process	-	IPR003042 (PRINTS); IPR002938 (PFAM); SignalP-noTM (SIGNALP_EUK)
comp12931_c0_seq1	carboxylesterase type b	2087	1	0	0.87	0	-	-	IPR002018 (PFAM); SignalP-noTM (SIGNALP_GRAM_NEGATIVE); SignalP-TM (SIGNALP_GRAM_POSITIVE); SignalP-noTM (SIGNALP_EUK)
comp7038_c0_seq1	glutathione-dependent formaldehyde-activating protein	3419	1	1.88726e-72	0.9	0	-	-	SignalP-TM (SIGNALP_GRAM_NEGATIVE); SignalP-noTM (SIGNALP_EUK); SignalP-TM (SIGNALP_GRAM_POSITIVE); TMhelix (TMHMM)
comp2645_c0_seq2	cation efflux protein	3053	1	0	0.91	0	-	-	SignalP-noTM (SIGNALP_EUK)
comp6141_c0_seq1	delta-1-pyrroline-5-carboxylate dehydrogenase protein	2462	1	0	0.96	2	F:oxidoreductase activity; P:oxidation-reduction process	-	IPR015590 (PFAM); SignalP-noTM (SIGNALP_EUK); SignalP-TM (SIGNALP_GRAM_POSITIVE)
comp3403_c0_seq2	cell wall assembly cell proliferation-coordinating protein knr4	4587	1	0	0.95	0	-	-	SignalP-noTM (SIGNALP_EUK)
comp6831_c0_seq1	gpi anchored cell wall protein	1445	1	4.43032e-86	0.9	0	-	-	IPR018620 (PFAM); SignalP-noTM (SIGNALP_GRAM_NEGATIVE); SignalP-noTM (SIGNALP_EUK); SignalP-TM (SIGNALP_GRAM_POSITIVE)
comp2443_c0_seq2	alkaline phosphatase d-related protein	2803	1	0	0.93	0	-	-	IPR018946 (PFAM); SignalP-TM (SIGNALP_GRAM_POSITIVE); SignalP-noTM (SIGNALP_EUK); SignalP-noTM (SIGNALP_GRAM_NEGATIVE)
comp1690_c0_seq1	fad fmn-containing dehydrogenase protein	3426	1	0	0.93	6	F:UDP-N-acetylmuramate dehydrogenase activity; F:flavin adenine dinucleotide binding; P:oxidation-reduction process; C:membrane; F:D-arabinono-1,4-lactone oxidase activity; P:amino sugar metabolic process	(1.1) Acting on the CH-OH group of donors; (1.1) Acting on the CH-OH group of donors	IPR006094 (PFAM); IPR007173 (PFAM); SignalP-noTM (SIGNALP_GRAM_NEGATIVE); SignalP-TM (SIGNALP_GRAM_POSITIVE); SignalP-noTM (SIGNALP_EUK)
comp10546_c0_seq1	glycoside hydrolase family 43 protein	1664	1	0	0.96	2	P:carbohydrate metabolic process; F:hydrolase activity, hydrolyzing O-glycosyl compounds	-	IPR006710 (PFAM); SignalP-noTM (SIGNALP_EUK)
comp6443_c0_seq1	hypothetical protein UCRNP2_3190	933	1	1.00193e-31	0.74	3	F:structural constituent of cell wall; C:fungal-type cell wall; P:cell wall biogenesis	-	IPR001338 (PFAM); SignalP-TM (SIGNALP_GRAM_POSITIVE); SignalP-noTM (SIGNALP_GRAM_NEGATIVE); SignalP-noTM (SIGNALP_EUK)
comp7351_c0_seq1	hypothetical protein FPSE_07850	4321	1	0	0.63	2	P:cell adhesion; F:carbohydrate binding	-	IPR019019 (PFAM); SignalP-noTM (SIGNALP_EUK)
comp3981_c0_seq1	fad binding domain containing protein	1869	1	0	0.87	4	F:UDP-N-acetylmuramate dehydrogenase activity; F:flavin adenine dinucleotide binding; P:oxidation-reduction process; P:amino sugar metabolic process	(1.1) Acting on the CH-OH group of donors	IPR006094 (PFAM); SignalP-noTM (SIGNALP_EUK); SignalP-noTM (SIGNALP_GRAM_NEGATIVE); SignalP-TM (SIGNALP_GRAM_POSITIVE)
comp25572_c0_seq1	galactose oxidase kelch beta-propeller	2041	1	0	0.84	0	-	-	PF13854 (PFAM); SignalP-noTM (SIGNALP_EUK); TMhelix (TMHMM)
comp6531_c0_seq1	fad linked oxidase	5476	1	0	0.91	4	P:oxidation-reduction process; F:UDP-N-acetylmuramate dehydrogenase activity; F:flavin adenine dinucleotide binding; P:amino sugar metabolic process	(1.1) Acting on the CH-OH group of donors	IPR006094 (PFAM); SignalP-TM (SIGNALP_GRAM_POSITIVE); SignalP-noTM (SIGNALP_EUK); SignalP-noTM (SIGNALP_GRAM_NEGATIVE)
comp9966_c0_seq1	hypothetical protein MPH_12102	1382	1	2.45069e-50	0.65	0	-	-	SignalP-noTM (SIGNALP_GRAM_NEGATIVE); SignalP-noTM (SIGNALP_EUK); SignalP-TM (SIGNALP_GRAM_POSITIVE)
comp3790_c0_seq1	---NA---	1370	0			0	-	-	SignalP-noTM (SIGNALP_EUK)
comp7663_c0_seq1	beta-glucanosyltransferase gel2 protein	2084	1	0	0.93	0	-	-	IPR004886 (PFAM); SignalP-noTM (SIGNALP_GRAM_NEGATIVE); SignalP-noTM (SIGNALP_EUK)
comp1907_c0_seq1	Arylsulphatase	1827	1	0	0.76	2	F:sulfuric ester hydrolase activity; P:metabolic process	-	IPR000917 (PFAM); SignalP-noTM (SIGNALP_GRAM_NEGATIVE); SignalP-noTM (SIGNALP_EUK)
comp16639_c0_seq1	Sulfatase	1751	1	0	0.94	2	F:sulfuric ester hydrolase activity; P:metabolic process	-	IPR000917 (PFAM); SignalP-noTM (SIGNALP_GRAM_NEGATIVE); SignalP-TM (SIGNALP_GRAM_POSITIVE); SignalP-noTM (SIGNALP_EUK)
comp5380_c0_seq2	amp-binding domain	2263	1	0	0.91	2	F:catalytic activity; P:metabolic process	-	SignalP-noTM (SIGNALP_EUK)
comp4844_c0_seq1	kelch-type beta propeller	2658	1	9.73121e-180	0.89	2	P:carbohydrate metabolic process; F:hydrolase activity, hydrolyzing O-glycosyl compounds	-	IPR001223 (PFAM); SignalP-TM (SIGNALP_GRAM_POSITIVE); SignalP-noTM (SIGNALP_EUK); SignalP-noTM (SIGNALP_GRAM_NEGATIVE)
comp1603_c0_seq2	domon domain protein	2090	1	8.35734e-148	0.79	0	-	-	SignalP-TM (SIGNALP_GRAM_POSITIVE); SignalP-noTM (SIGNALP_GRAM_NEGATIVE); SignalP-noTM (SIGNALP_EUK); TMhelix (TMHMM); TMhelix (TMHMM); TMhelix (TMHMM); TMhelix (TMHMM); TMhelix (TMHMM)
comp11842_c0_seq1	laccase-1 precursor protein	2077	1	0	0.83	3	F:copper ion binding; P:oxidation-reduction process; F:oxidoreductase activity	-	IPR011707 (PFAM); IPR011706 (PFAM); IPR001117 (PFAM); SignalP-noTM (SIGNALP_EUK); SignalP-noTM (SIGNALP_GRAM_NEGATIVE); SignalP-TM (SIGNALP_GRAM_POSITIVE)
comp1564_c0_seq1	hypothetical protein UCRNP2_8413	4141	1	0	0.95	0	-	-	SignalP-noTM (SIGNALP_EUK); SignalP-TM (SIGNALP_GRAM_POSITIVE)
