# Supplementary material for: Global transcriptional analysis suggests Lasiodiplodia theobromae pathogenicity factors involved in modulation of grapevine defensive response
Source: BMC Genomics. 2016 Aug 11;17:615. doi: 10.1186/s12864-016-2952-3 (PMC4981995; doi:10.1186/s12864-016-2952-3)
Supplement: Additional file 15: File S8. — List of genes with functional annotation, LFC values and predicted protein sequence that were used to construct the model of L. theobromae response to HS (shown in Fig. 5). (XLSX 63 kb) [file 12864_2016_2952_MOESM15_ESM.xlsx]

## Sheet: Hoja1
File_S8 "Global transcriptional analysis suggests Lasiodiplodia theobromae pathogenicity factors involved in modulation of grapevine defensive response"
Marcos Paolinelli-Alfonso1, Jose Manuel Villalobos-Escobedo2, José Fabricio López-Hernández2, Clara Galindo-Sánchez3, Philippe Rolshausen4, Alfredo Heriberto Herrera-Estrella2 and Rufina Hernández-Martínez1
1Centro de Investigación Científica y de Educación Superior de Ensenada. Departamento de Microbiología. Ensenada, Baja California, México.2Laboratorio Nacional de Genómica para la Biodiversidad (LANGEBIO). Centro de Investigación y de Estudios Avanzados del I. P. N. Irapuato, Guanajuato, México.3 Centro de Investigación Científica y de Educación Superior de Ensenada. Departamento de Biotecnología…
Seq. Name	Seq. Description	Seq. Length	#Hits	min. eValue	mean Similarity	#GOs	GOs	Enzyme Codes	InterProScan	Alternative function BlastP with predicted aa sequence	LFC(FWS/F)	LFC(FWS/FW)	LFC(FW/F)	LFC(FS/F)	Predicted protein (TransDecoder_r20140704)
comp2754_c0_seq1	short-chain dehydrogenase reductase sdr	3329	1	0	96.0%	0	-	-	no IPS match	putative peroxisomal hydratase-dehydrogenase-epimerase [Diplodia seriata]	-0.630583	0.940995	-1.57158	-0.92716	ATLYLSRTETGPLPLRTFIPSPAFPFSSSTLLHARAAQSFRRSAPCFLYSLCCASITTSTMAEQLRFDGQTVVVTGAGGGLGKAYATFFGSRGANVVVNDLGGSFKGEGNSTKAADVVVDEIKKAGGKAVANYDSVENGDRIIDTAVKAFGRIDILINNAGILRDVSFKNMKDADWDLINSVHVKGAYKCARAAWPHFRKQKYGRVINTASAAGLFGNFGQCNYSAAKLAQVGFTETLAKEGLKYNILANVIAPIAASRMTETIMPPDVLENLKPDWIVPLVAVLVHPSNTEETGSIFEVGGGHVAKLRWERAKGGLLKADSTMTPGAVLSKWSDITDFSKPEYPTGPANFVELLEEAQKIPSNPPAQNPDFTGKVALITGGGAGLGRAYALLFAKYGA…
comp9689_c0_seq1	alpha beta hydrolase protein	1613	1	0	84.0%	0	-	-	PF12697 (PFAM)	Pimeloyl-ACP methyl ester carboxylesterase [Coenzyme transport and metabolism, General function prediction only] [Superfamily, evalue = 4.32e-05]cl21494, Esterases and lipases (includes fungal lipases, cholinesterases, etc.)	No significant	1.19833	-1.82501	-2.00633	FSTFTMAREHSTERRNEEAKASAGGKFSTLFPLGPKEGWTQWCTNSSPATTEEKVLSFIPGVQKPSTAGATATKVSSSSQSSLASSAGNSETSSSGSTPYESGSRRWNSQLVQLSGKDRALNEFSIERVGEKVEHNLVMLHGYGAGLGFFYKNFESLSRRPGWKLYALDMLGMGRSSRPPFKIRAKDHQGKITEAENWFIDALEEWRVKRGIDRMTLLGHSMGGYMVTAYALKYPGRIEKLILVSPVGIPEDPLATKSDLPEAPTDTTATNEFLHDQSISLDNSTADIKPSETQPGEEKPFQKPPPKWLVHLWEANISPFSIIRLSGPLGPRLTSGWTSRRFAHLPQDEALALHDYSYSLFRQRGSGEYALAYILAPGVFARDPLIRRIHKIGRQEGEN…
comp27262_c0_seq1	hypothetical protein MPH_14002	1240	1	8.21821e-63	65.0%	3	F:nucleic acid binding; F:ribonuclease H activity; P:regulation of RNA metabolic process	(3.1) Acting on ester bonds	IPR002156 (PFAM)	[Superfamily, evalue = 2.21e-53]cl14782, Ribonuclease H-like superfamily, including RNase H, HI, HII, HIII, and RNase-like domain IV of spliceosomal protein Prp8	2.18784	4.43033	-2.24249	No significant	MGMGCDGVWTATAFLPPSGATPDDLFAARHVLAGNETYCFVLRRRHVPTVGSLYTAAIFVDGACSHNGGGRSIPRGGCGFITNPSPNGRHAFALEQEGPSGERRPHTSNRAELRAAIAALQFRYLADGGWERIVLITDSQYVGRHATYWLRVWSQRGWLSTSGQPIKNRDLWEALSEEMGMLARQGCEVSFWMVPRWWNAVADAAAKSATKEFGSEKFLRAFWSKWLVQCWETGSPMATPGHRD
comp7672_c0_seq1	hypothetical protein MPH_02406	1732	1	1.15402e-136	79.0%	0	-	-	IPR000782 (PFAM); SignalP-noTM (SIGNALP_EUK); SignalP-noTM (SIGNALP_GRAM_NEGATIVE); SignalP-TM (SIGNALP_GRAM_POSITIVE); TMhelix (TMHMM)	[Superfamily, evalue = 1.69e-15]cl02663, Fasciclin domain	-1.69789	2.90431	-4.6022	No significant	MLKHITLAALASMAFAQTQDLNATLSGIPELSNLTSYYISLPDSLSALSAARNITILAPSNNAFEQLLSSPLGAALTDDPDLVQAMLTYHVLNGSYSSNQITEDSQFIPTLLTDPRYTNV TGGQRVEVEKEDGNDVFFSGLRQNLTLARSDINFTGGYIHIIDTVLTLPPNVSSTAVATNLTALVGALTNASLVGAVDTTPDVTIFAPVNDAFAAIGSVLDGTSSDDLANLLSYHVVNGTVAYSTDLQGNQTVTALNGGDLTIRVLDDGDVFVNGARVLIPDILVANGVVHVIDNVLNPSNATAGPSDENDDSGDVQYTGATSATNVPFTSGVATATATVGVTGTGGGGGATGTATGTGGGASASASGAAAGVGLSGGLMGVAVGLGGVVLAL
comp10566_c0_seq1	flavin-binding protein	2218	1	0	91.0%	0	-	-	PF13738 (PFAM)	[Superfamily, evalue = 3.32e-15]cl21454, Rossmann-fold NAD(P)(+)-binding proteins	No significant	1.5968	-2.2717	No significant	MLATDSLHTIKFPTFTKPEPALASKTPSPPANPTEVASKWLTSFAGALSAADLSTSLPTVGLEWVESMFEWETSVGRGKGMLRLVLDGGEWKAYMLYTALQELKGFEDKVGVRRPHGGNNSLVGGVMNGGNWTERRERQREFVDEEPQVVCVGAGQSGLNIAARLQAMGVSCLLIDRNKRVGDNWRCRYRTLVTHDPVNYTHMAYMPFPSTWPLFTPKDKLGDWFEAYATLLELNVWLSTTITSSSYSDATHTWTITVNRGTNGNQTRTLHPHHVIFCTGHSGEPKIPTFPGQSDFAGTVYHGSQHADATSSGADLSTKKVVVVGTGNSGHDIAQNYHEAGAASVTMVQRRGTYVISAAEGKGIFAMHQGLYDEFGPPTEDADVFAQSLPAAVQFALHV…
comp2317_c0_seq2	tannase feruloyl esterase	3628	1	1.66501e-165	89.0%	2	F:actin binding; C:intracellular	-	IPR002108 (PFAM)	[Superfamily, evalue = 3.78e-48]cl15697, Actin depolymerization factor/cofilin- and gelsolin-like domains	-1.64383	0.897541	-2.54137	-1.18434	MQSGITASAELHTAFEKLTTDPSSRFLTASVSGETIIPRESIAAQSDFYSDLSLLAPHLTPNEALYILVRQSSGDESARFMAVTYVPDAAPVRQKTLTASTRLALVRQLGGEKFAETFFATTAEELSAEGWKRHEAHVAGAVPLTEEEQNLVDIKAAEALESGGTGARRVQTSGHLSMQVQDGIVEALKSLPENDGANLVQLDIDVANETFRLVSTTTVSAAELGNSIAPDAPRYSFYRHDAAPDGSRPILFIYTCPPTSKVKERMVYAASRGFAIHLAEKEASIEIHKRLEFSNPEEIGATTIDEEFAPKEEKKTGFSKPKRPGRR
comp3074_c0_seq2	atpase p-type h+ transporting proton pump	4260	1	0	91.0%	5	P:cation transport; F:cation-transporting ATPase activity; C:integral to membrane; F:metal ion binding; F:nucleotide binding	-	IPR001757 (PRINTS); IPR001757 (PRINTS); IPR006068 (PFAM); IPR023214 (PFAM); IPR008250 (PFAM); TMhelix (TMHMM); TMhelix (TMHMM); TMhelix (TMHMM); TMhelix (TMHMM); TMhelix (TMHMM); TMhelix (TMHMM); TMhelix (TMHMM); TMhelix (TMHMM); TMhelix (TMHMM)	[Superfamily, evalue = 2.60e-16]cl02930, Cation transporter/ATPase	No significant	1.7716	-2.02151	No significant	MGIEDTTLDVEETTEPPIRGPVEERISKGTAFPAEKDGGSAGTTLTSAPSTDLSTDDGKEGCGFKDAHTVPAATVARVLGVDPQNGLSRAEAASRLERDGLNKVEGAKGLSLWKILLRQVSNSLTLVCRPVTFAINNGWRMSRIDDFVERRHSDACASFLRH
comp23378_c0_seq1	major facilitator superfamily	1931	1	0	79.0%	2	P:transmembrane transport; C:integral to membrane	-	IPR011701 (PFAM); TMhelix (TMHMM); TMhelix (TMHMM); TMhelix (TMHMM); TMhelix (TMHMM); TMhelix (TMHMM); TMhelix (TMHMM); TMhelix (TMHMM); TMhelix (TMHMM); TMhelix (TMHMM); TMhelix (TMHMM); TMhelix (TMHMM); TMhelix (TMHMM)	[Superfamily, evalue = 1.02e-28]cl21472, The Major Facilitator Superfamily (MFS) is a large and diverse group of secondary transporters that includes uniporters, symporters, and antiporters	-1.84599	3.60175	-5.44774	1.34131	AMEAAAADIESGRPAAVSHWRLLADQALVTPHLLSSSFHGQGTETEPFIVEWDDHDPRNPQGWAKWYKWMITMVVAITSLAVSFCSSAYSGGIPDLMRDFDISREVAVLGLSLFVVGFALGPLLWAPLSELYGRQIIFFATFGAYAAFNAGAAGSQNTETVLILRFLAGSFGSSPLTNAGGVIADMFEAEERGLAMCVFSIAPFMGPVLGPVAGGFLGEAAGWRWLEGLMAIFSGALWIVGTLAVPETYGPVILRKRAEKLTQMTGKHYRSIVDHDRGKMTFQMVLNKSMRRPWALLFTEPIVLLLTIYLAIVYGILYMLFGAFPVVYQQHRQWTQGVAGLPFLGVAIGMVFSMLYNILDNRRYIQVVKANHGHAPPESRLPPSIVGSFALPVGLFWFA…
comp4276_c0_seq1	intradiol ring-cleavage dioxygenase	2003	1	0	94.0%	4	F:ferric iron binding; P:cellular aromatic compound metabolic process; P:oxidation-reduction process; F:catalytic activity	-	IPR000627 (PFAM); SignalP-TM (SIGNALP_GRAM_POSITIVE); SignalP-noTM (SIGNALP_EUK)		4.13217	3.94489	No significant	3.41057	MVNMKSFGAVALSLLAATEVVAHPHHDHKAEALERRTNMAKMSKRSLSHCAEKLKARGIEAKNAARRQAMHDQLSKRATLAKRDLDTVLNTSHHSDLDGVTPNADPSLLFTGNNSCILAPETTQGPYYVVGELFRQNITESQEGVPLYMDIQVIDTNTCEPIKDVAMDFWHCNATGVYXXXXXXXXXXXXXXXXLDKTFLRGIQATNEDGVLQFVSIVPGHYTSRTNHIHVLAHSPGSWSLLPNGTITGGTSSAHVGQIFFDQDLINEVETFEPYSTNTQEWTLNDEDSILSGEADDIDPVVEYVLLGDSVSDGIFSWISVGIDSTANYTVNPAAYY
comp1641_c0_seq1	extracellular cell wall glucanase crf1 allergen asp f9 protein	1197	1	9.963e-109	76.0%	0	-	-	no IPS match	[Superfamily, evalue = 7.93e-90]cl22861, Laminin G domain; Laminin G-like domains are usually Ca++ mediated receptors that can have binding sites for steroids, beta1 integrins, heparin, sulfatides, fibulin-1, and alpha-dystroglycans	-2.29977	1.69684	-3.99661	-4.45728	NGPIYIAVAYRCSLFASLNATQFDNMSSFNNFSRGAMAAALAALISTSSAQLTTSCNPMNTSQAPCPENAGLCQTAPHVTDFSKGADSRWVIADGTDLKYTGDGADFTISGRYQAPTIETDFYIFYGRVSVAMKSSPGVGIISSVTLASDDLDEIDWEFLGGNNTMVHSDYFGKGNGTVSDREGDHDVATPHDSWHTYTIDWTEEKIDWLIDDVTVRTMHYADALDGHNFPQTPMKVRMGTWAGGDPDKSYWTRLWAGGNTTYTEEAGMPWTMTVKDVEITNYNPAESYKYTDTTGDSSSISKTGTQCK
comp12473_c0_seq1	salicylate hydroxylase protein	1658	1	0	96.0%	2	F:oxidoreductase activity; P:oxidation-reduction process	-	IPR003042 (PRINTS); IPR006076 (PFAM); IPR002938 (PFAM)	[Non-specific hit, evalue = 6.36e-21]TIGR03219, salicylate 1-monooxygenase ;Members of this protein family are salicylate 1-monooxygenase, also called salicylate hydroxylase. This enzyme converts salicylate to catechol, which is a common intermediate in the degradation of a number of aromatic compounds (phenol, toluene, benzoate, etc.)	No significant	3.17528	-4.3008	No significant	TYRKKHEHSTDGNRSYILHTGSGNITSSTNMGSFAAGGWRKLDVGVVGGGIGGMSVAIALRRAGHKVTIYERNDFAGEVGASVSCAANGTRWLHEWEVDVEKGDPVVLKKLINRDWKTGEPVSVYDLDDYEEKWGYVYNMFHRQYMHAMLKDSAMGEEGKGEPAKLFVHHKCKHIDLSAGRIEFENGKTVQHDLIIGADGIGSAVRGLIGIRPEKRPADSSCLHANVATEDAVRLGLVDYSKDAALEYWGGQEGKWDKIVLSPCNGGKLLSYYCFFPRDKGDYTNQAWGVEDRPVEELLAPYPQLDEQVKAHLAIGKDIQPWRLWMHDPYPYIAKGTVCLLGDAGHPMMPHQSQGACMAIEDAAALGILFSPKYFSGDVAETLSIYDEVRLPRATRVQS…
comp8784_c0_seq1	homogentisate 12-dioxygenase	1964	1	0	98.0%	5	P:oxidation-reduction process; P:L-phenylalanine catabolic process; P:tyrosine metabolic process; F:homogentisate 12-dioxygenase activity; P:styrene catabolic process	(1.1) Acting on the CH-OH group of donors	IPR005708 (PFAM)	[Non-specific hit, evalue = 0e+00]pfam04209, homogentisate 1,2-dioxygenase ;Homogentisate dioxygenase cleaves the aromatic ring during the metabolic degradation of Phe and Tyr.	-1.02173	1.63664	-2.65837	-1.09965	MPSTKFAVPEKYRYQNGFNSYHETEAVEGALPVGANSPQKPPYGLYAEKLSGTAFTAPRHENQQSWLYRILPASAHANFEPREHSTFNTNPENKPFEKIHQIPNQLRWDPFDLDETVDWVLVRPNEICVIPRGVRYRVTLPDGPVRGYILELYQGHFELPGLGPIGSNCLANARDFQAPIAYFDEDTNSEWTLLAKFAGHLFAAKQNHTPFDIVAWHGQYYPYKYDLGRFNTIGSVSFDHPDPSIYTVLTAQSDHPGTAIADFVIFPPRWLVGEDTFRPPWYHRNTMSEFMGLIHGQYDAKTGGGFQPAGASLHNVMSAHGPDASTHEKASNAELKPAKVGEGSMAFMFESCLMVGVTDWGLKKCQKVQEDYNAESWEPLKPHFKRPTPADIKNAARG
comp1446_c0_seq2	NmrA-like protein	1130	1	2.21467e-160	86.0%	0	-	-	no IPS match	[Non-specific hit, evalue = 7.16e-21]pfam05368, NmrA-like family ;NmrA is a negative transcriptional regulator involved in the post-translational modification of the transcription factor AreA. NmrA is part of a system controlling nitrogen metabolite repression in fungi	No significant	2.05918	-1.90719	-1.7179	MRFETIAVFGANGQVGERILEKLGHHPTHNFNILAFIQPDDDLSCAGNDHKTVIKSFDFDNLSRERLTKDLRGVDAVVSALNGKALDAQPLIQDAAADAGVKRFYPSEYGMHHIYRKPGDPWGYLHPVWNQKERLNELVTRHPAVLSGKMTYTIIGCGDFYDQDREPVWCPWTQHDVPDYTFRLIGDPEARADFTNMDDFADYLAATLIEPAKADNQFLNFVSATVSHLEIADSLRNQTGKTVKIDYYPDETMHEVVDDPKKAPQELGKSNFPLDFWFLVKGMQGQGRFRRPRGQINNNLFPEVQPTTFEKYFEQKFKAA
comp11752_c0_seq1	mandelate racemase muconate lactonizing enzyme family protein	2429	1	0	99.0%	0	-	-	PF13378 (PFAM); IPR013341 (PFAM)	[Specific hit, evalue = 0e+00]cd03325, D-galactonate dehydratase catalyses the dehydration of galactonate to 2-keto-3-deoxygalactnate (KDGal), as part of the D-galactonate nonphosphorolytic catabolic Entner-Doudoroff pathway	No significant	1.94052	-1.36484	-3.28716	YLPPNCLIVSYKQTNISTAKFPAMAKIKTIEYFRVKPRWLMVKITDETGEHGWGEATLEGHDLAVEGTLDEMIVRLIGMDASNIEHIWQKFWRHGFYRGGPVFMSALSGIDIALWDLKGRKLKVPVWELLGGKVRNKVQVYAWIGGDRPADVEVAAKARIAQGLKCVKMNATEDVNWLDSPSAVEATVERLKAVKALGLDAGLDFHGRLHKPMAKQLAKALEPYRPLFIEEPLLCEHPEAIKQLAAHTTIPIAFGERLYTRWDVKPFLEDVDVLQPDIAHAGGISETKRIAQMAEAYDVA
comp4979_c0_seq1	carboxyl transferase	2140	1	0	99.0%	1	F:ligase activity	-	IPR000022 (PFAM)	[Superfamily, evalue = 1.71e-07]cl21466, Crotonase/Enoyl-Coenzyme A (CoA) hydratase superfamily. This superfamily contains a diverse set of enzymes including enoyl-CoA hydratase, napthoate synthase, methylmalonyl-CoA decarboxylase, 3-hydoxybutyryl-CoA dehydratase, and dienoyl-CoA isomerase. Many of these play important roles in fatty acid metabolism	-1.23998	1.14318	-2.38316	-1.48584	MVLGLPCIYLVDSGGANLPHQADVFPDREHFGRIFFNQARMSSMGIPQISVVMGPCTAGGAHALVLARRSIANLNYPKATIPSPSSLDAPNRTETWDEPLHDPKELAGIVGTNPRLPVPARAIIARIVDGSRFDEFKPLYGTTLVTGFARIQGHPVGILANDGILFSEASLKGAHFIQLCSKRGVPLVFLQNISGFMVGADAEKGGIAKNGAKLVTAVSCADVPKFTVVVGSSAGAGNYGMCGRAYSPRFLWTWPNARTSVMGPEQLSSVMEAVGKQADPALKARIERESEATFGSARLWDDGIIPPEHTRAVLGLGLEVASQGRAAERRERERSEKWGVFRM
comp11065_c0_seq1	ketopantoate reductase family protein	1391	1	0	86.0%	0	-	-	no IPS match	[Superfamily, evalue = 2.98e-32]cl07237, Ketopantoate reductase PanE/ApbA C terminal ;This is a family of 2-dehydropantoate 2-reductases also known as ketopantoate reductases	1.14781	2.22564	-1.07782	-1.76905	MADQIDVLLYGLGAIGSFYAFILGRAPNVRLTVVARSNYDAVKEKGLIIESENHGNHVVRPFEVVKTPADLRKTFDYVVCTNKATDQDETARALVPVVDQGKTSIVIIQNGVGNEPPFRSVFSNCTIITCVTWVGAIQTSPGFVIHRKSEDLQIGLFKDQVESQGSDDQAKLDRFAELLKQGGTKFQVLEDMQVQRWEKVVWNAAWNSLTTLTMLDTKTWLNSSAQATPLTRQLMQEVIDVARACNVGLDSSLIDRLMDRILAMPGIGSSMQTDCKNGKPMEVEVILGYPVRKARELGVKTPIIETLYTLLLGVDLRLRNESK
comp8674_c0_seq1	carboxylic acid transport protein	2176	1	0	95.0%	2	P:transmembrane transport; C:integral to membrane	-	IPR011701 (PFAM); TMhelix (TMHMM); TMhelix (TMHMM); TMhelix (TMHMM); TMhelix (TMHMM); TMhelix (TMHMM); TMhelix (TMHMM); TMhelix (TMHMM); TMhelix (TMHMM); TMhelix (TMHMM); TMhelix (TMHMM); TMhelix (TMHMM)	[evalue = 1.62e-72]TIGR00891, putative sialic acid transporter ;[Transport and binding proteins, Carbohydrates, organic alcohols, and acids]	-0.997254	1.9729	-2.97016	-1.93094	MPAEGEPAEPMQKGVLFTAKQAWGDLFIWKQRVVVTNEYGEERTEWQSPPPLQNPFTLFAQLSFKDWVFFLVGLAAWTADAFDFHALSIQTVKLSKYYNQSKTNITTAITLTLLLRSIGAAFFGLAGDKFGRKWPMVLNMIILGILQIATIYSTTFNQFLAVRSLFGLFMGGVYGNAIAMALENCPVNARGLMSGILQQGYSLGYVFAACANLGVGGATDSWKTVFWIAAGISIAVGIIRIFFPESQQFIEAKKAGKKAMAPGAFWHETKVMLAQEWKMCIYCIILMTWFNYYSHTSQDSYTTFMLTQKELDNSGASRASILMKVGACVGGTIIGYLSQFVGRRRAIIVAALVSGCLIPAWILPEGERSLSASGFFMQFFVQGAWGVIPIHLNELSPPA…
comp14342_c0_seq1	Fumarylacetoacetase	1441	1	0	97.0%	3	F:fumarylacetoacetase activity; P:tyrosine metabolic process; P:styrene catabolic process	(3.7) Acting on carbon-carbon bonds	IPR002529 (PFAM); IPR015377 (PFAM); SignalP-noTM (SIGNALP_EUK)	Superfamily, evalue = 7.40e-28]cl11421, Fumarylacetoacetate (FAA) hydrolase family ;This family consists of fumarylacetoacetate (FAA) hydrolase, or fumarylacetoacetate hydrolase (FAH) and it also includes HHDD isomerase/OPET decarboxylase from Escherichia coli strain W. FAA is the last enzyme in the tyrosine catabolic pathway, it hydrolyses fumarylacetoacetate into fumarate and acetoacetate which…	-2.26806	1.50407	-3.77213	-2.55364	LLQHLLVAFLFSCSLVTMPSLRSWFNIPKGSHFSLANIPFGIISTSSKASPRVAIAIGDHALDLDAFASHNGFSALSTIQPHQHVFSEPTLNAFAALGRPIHSVVRKYIQDIFLENTPHPSILKDNASLQQAALVPLKEVKTHLPFQIGDYTDFYAGLNHAFNVGVLFRGASNALQPNYKHLPVGYHGRASSVVVSGTPIVRPSGQILANPAAEVKTPIFSPCRRLDIELELGAFVCRKTKLGEPIPIDEAEQSLFGVVLMNDWSARDIQAWEYVPLGPFNSKNFGTTISAWVVLADALEPFLAKGLESDTEVLPYLKEKKAENVYDIKLQVDLKTSSGNTSTISKTTARNLLFSFPQMLAHHSITGCPFNVGDLLGSGTISGKEPNERGSLLEQNENG…
comp2002_c0_seq1	hydantoinase	2246	1	0	79.0%	1	F:hydrolase activity	-	IPR002821 (PFAM); IPR010318 (PFAM)	[Superfamily, evalue = 1.22e-134]cl17829, Protein of unknown function (DUF917) ;This family consists of hypothetical bacterial and archaeal proteins of unknown function.	No significant	2.71818	1.77088	1.77088	IAVASGEAELGDPNLTSSVPRDVVSEARSKTKRMIEAVVERMRISAAPVHVLLVGGGSLLVSGSLKGVAKLTVPIHHGAANAVGAAIAKVSGEVDVIEILEYADEKVVVAAACQKAASQAAEKGADPKDVKIVEINKIPLQYTTNRAIRLQVRAVGKLAIPEAKARQRDSTTTKVSIQNGEDDELEGPKISIPDALEPTTKPSLFVDIDTYRPNVENGIWYVSEVDLEFIATGAGVLGTGGGGPTHHDLLRGLQTLRSGGAGKMRVISPSAVKDSDIICFGSWYGAPSVINERISGGDEISNGINTLLKVLGHQSFDAVFTDEIGGGNGLSAFPTGVKYDVPVIDGDAMGRAYPTMYHATLYINGHSITPCALGDARGNVSIVMNAESPIRVESMLRTT…
comp6086_c0_seq1	longin-like protein	2370	1	3.62104e-93	100.0%	0	-	-	SignalP-TM (SIGNALP_GRAM_POSITIVE)	[Superfamily, evalue = 5.93e-63]cl02092, Clathrin adaptor complex small chain	No significant	1.47347	-1.0577	No significant	MVLSFILIQNRQGKTRLAKWYAPYSDEEKVKLKGEIHRLIAPRDQKHQSNFVEFRNTSKIVYRRYAGLFFCACVDTNDNELAYLEAIHFFVEVLDAFFGNVCELDLVFNFYKVYAILDEVFLAGEIEETSKQVVLTRLEHLDKLE
comp1703_c0_seq1	Amidase	1809	1	0	96.0%	1	F:carbon-nitrogen ligase activity with glutamine as amido-N-donor		IPR000120 (PFAM)	[Non-specific hit, evalue = 8.36e-86]pfam01425, Amidase ;	-2.11801	1.25774	-3.37576	-1.23365	LRASRRALLKTVREKMVYPLDYFQHRRDCRRKQTERASKIANLPPEYQSPLLPSERTLLRKPIQELVQEVQGHVTSPVDVLRAYAKVAVAAQHKTNCLTEILFPEAEQWVEKGEINLQGPLAGIPVSLKDSIAVGGFDVSVGYSSNTGKPYEKDGTMVRILKDAGAIPFVKTNLPVTLLSFESTNDVWGRTTNPHNDKYSPGGSTGGESALLAFGGSRIGIGSDVAGSVRAPAHFAGCYSLRCSTGRWPKMGMNTSMPGQEGIASVFSPMARTLNDLHYFTASFIRMKPWNYDHTVHPMEWRQNVTEEYLEKKKYRVGVMRTDGVVDPSPACARALQQTAAALSAEGHEVFDVTPPSPYEALKIASHLLNSDGCRTFLSFFRTGEWNDPGAAQMVFYAK…
comp6363_c0_seq1	amino acid polyamine transporter i	4616	1	0	91.0%	2	P:transmembrane transport; C:membrane	-	IPR004841 (PFAM); TMhelix (TMHMM); TMhelix (TMHMM); TMhelix (TMHMM); TMhelix (TMHMM); TMhelix (TMHMM); TMhelix (TMHMM)	[evalue = 7.16e-43]COG0833, Amino acid permease [Amino acid transport and metabolism]	No significant	1.38094	-1.5155	No significant	MVTYLPISSPFIRFAGRYVDEAFGFAAGWNFFVFEAALVPFEIVACNIIIHYWSDAVPAGGIISIVIVLYGLINVLAVKWYGETEFWAAIGKVLLIIGLIFYTFITMLGGNPLGDRFGFRYWNNPGAFTELYYDGTLGRFLGFLQCLIQASFTIAG
comp6042_c0_seq1	hypothetical protein MPH_06262	3738	1	0	61.0%	0	-	-	no IPS match	[evalue = 6.78e-03]pfam09770, Topoisomerase II-associated protein PAT1 ;Members of this family are necessary for accurate chromosome transmission during cell division.	-0.858839	1.11471	-1.97355	-0.873892	IAESIPTPENAQDATTALAPADDGDVTAATEAEVQLSSIKEPEPAGVETRTSIADFSIAAAAAAAVPEMEESSAGLEDLSSQTVVHKVIDDAPLVAEPEATSVDVTAFPAAEASAVSEKDEAEEPTESIADTAAEIRSKLYSPHTSSSQAASSVAAESISLKDILHEDLTKENKKDDGEGGAGPSQGLDLRHVSNAGDEDGWAIPDRDEEPQVAAPVRSRRKSLPMLFKDIKDSRKEKKSQLPVKKEPKEAKISLPLKKDHKPIISTAAARESRIPTAPLSASMAEPARTPFSPSKKARNVLHRTPPTLRFDQPMPSPTKEKEKKKRTSLLGVVFGRSMTPTPDLDKERERQLEKLNKERAKEQEKAKEPKSKKDSKSKLVIPQRRYSLAGPLGGHDHH…
comp6044_c0_seq3	lipopolysaccharide-modifying protein	6577	1	0	96.0%	0	-	-	IPR006598 (PFAM); TMhelix (TMHMM)	[Non-specific hit, evalue = 2.00e-65]cd06448, Serine dehydratase is a pyridoxal phosphate (PLP)-dependent enzyme which catalyzes the conversion of L- , D-serine, or L-threonine to pyruvate/ketobutyrate and ammonia.	No significant	1.29499	-0.943016	No significant	MLAKLRAAGATDVIVRGRDLAEAGEYLQKHILPTNPRYGVYVPPYDHPDIWAGNGSVVHEVAAQMAERGEGRGAPDAIVCSVGGGGLLNGVCAAMDAVGWGEECSVLAMETRGTHSLAAALEAGELVSLEKIGSEAKSLGARRVSEETFRLASERKNVRSVVLDDREAAMGCWRLADDERLMVELACGVNVALCYDGRLEKAVGKKLTKESKVVIVLCGGNDVTVEKLHQWRKEYGDVEKEIPRNADVPSESTAPGHR
comp7071_c0_seq1	major facilitator superfamily	6883	1	0	0.93	2	C:integral to membrane; P:transmembrane transport	-	IPR011701 (PFAM); TMhelix (TMHMM); TMhelix (TMHMM); TMhelix (TMHMM); TMhelix (TMHMM); TMhelix (TMHMM); TMhelix (TMHMM); TMhelix (TMHMM); TMhelix (TMHMM); TMhelix (TMHMM); TMhelix (TMHMM); TMhelix (TMHMM)	Superfamily, evalue = 9.66e-25]cl21472, The Major Facilitator Superfamily (MFS) is a large and diverse group of secondary transporters that includes uniporters, symporters, and antiporters	-1.7112	1.2837	-2.9949	1.53391	MVRKSHNQNNNVAHVEGGSNPESSQSSTAGEKPVQKSKGCVAGGIYLQAVHAESDKGAAHGPLTEVEIDMPLTYFDHHHHEGEDFILLRFAPGDAENPFNWSNARKNLSTALLCLMTLTIGLATTAYSSGINSMCDEFGVSTEIGQLGLFLFNFVCALAPMFLAPFCELVGRKVIYVGAYLCFCITFIGLALGKNIGTILVMRAFLGLFGCVGTILVGGTFDDMYPPEKRSRPMSLFSYVAILGTVGAPIYAGFIDQAIGWRWIEGIQGLSCVPLLIIILVFFRETRGGVTLHKRAKALRAATGDERYKAQMDLEARNIKQMLNASSVKAVKMLATEPVVFAFGLWIAFAWFLTFLFLSVIPITFTEKHGWGEGISGLPYISLCVGTTIAFGLNFLQIS…
comp5440_c0_seq2	fyve domain	2680	1	9.59123e-77	0.91	0	-	-	no IPS match	[Specific hit, evalue = 5.03e-15]cd15760, FYVE domain found in Saccharomyces cerevisiae vacuolar protein sorting-associated protein 27 (scVps27p) and similar proteins ;scVps27p, also termed Golgi retention defective protein 11, is the putative yeast counterpart of the mammalian protein Hrs and is involved in endosome maturation. It is a mono-ubiquitin-binding protein that interacts with ubiquitin…	No significant	1.32734	-1.20822	No significant	MFCRRHHCRRCGDIFCYEHSSHEIKLDQDALFHPSGTPSRACDSCWSAYRQWEAARKSRTNSASSQGSSSTVGGFAQTRAEPQGLQLPQPRGVAQAHAQTHKVGSYVGSVPRDWNWSTF
comp4267_c0_seq2	hypothetical protein MPH_11325	4664	1	0	0.92	3	P:transmembrane transport; F:substrate-specific transmembrane transporter activity; C:integral to membrane	-	IPR003663 (PRINTS); IPR005828 (PFAM); TMhelix (TMHMM); TMhelix (TMHMM); TMhelix (TMHMM); TMhelix (TMHMM); TMhelix (TMHMM); TMhelix (TMHMM); TMhelix (TMHMM); TMhelix (TMHMM); TMhelix (TMHMM); TMhelix (TMHMM)	Non-specific hit, evalue = 1.21e-108]cd05345, putative beta-ketoacyl acyl carrier protein [ACP] reductase (BKR), subgroup 3, classical (c) SDR ;This subgroup includes the putative Brucella melitensis biovar Abortus 2308 BKR, FabG, Mesorhizobium loti MAFF303099 FabG, and other classical SDRs. BKR, a member of the SDR family, catalyzes the NADPH-dependent reduction of acyl carrier protein in the fi…	No significant	1.38325	-1.21836	No significant	MGRLDNKVAIVTGAGSGFGEAIAKHYVEEGAKVLVCDINNEAGEKVAANSEALSFQHVDVSKKQDWDAAIQRAVELWGKVDILVNNAGTAYKNKSTNDVTEDEFDRVFAVNVKGVYLGCNAYTAQVLKQGTPGAIVNIASVGAHRPRPGLVWYNASKGAIANATMGLAAEYGPKKIRVNSICPLATMTGLLETFIGSAITEDVKASIVAGVPLGRLGELRDVTNAAVWLASDEASFVTGVNLDVDGGRAI
comp31821_c0_seq1	o-methyltransferase family 2	1566	1	7.07873e-150	0.88	1	F:O-methyltransferase activity	(2.1) Transferring one-carbon groups	IPR001077 (PFAM)	[Non-specific hit, evalue = 2.09e-26]pfam00891, O-methyltransferase ;This family includes a range of O-methyltransferases. These enzymes utilize S-adenosyl methionine.	-1.38417	2.03893	-3.4231	1.92401	MADSLKALSNDLSQAIDSYTDSSGPEGFAQRKKIVALAKSIIDDVQDPLEKPFDYCVSMAEMGALRVLMDWRALEHIPQGGSISYVDLAAKVDAEEPLLRRFASMLVSTGVLRQIGEDRVAHTKLSPIYANNVPQGMFFQIMFDEGLVPYCKFSEYFRAYGRKEPLEPTHSPHGFGWGVPEKNFWDACTEERIEALNISMQTLDQVLPVIGIYPFRWVMENADKVAPDAPLIVDVGGGKGQVLAQIKESLPELPPERLVLQDRDITIKHAEESRPKQLEGAKFMVHDFFKPQPVKGALVYFLRRVMHDWSDKYNAQILGHCRDAMTPHSRILIMDQVMPNPPTALPCQVDICMMNLGAKERTVQDWHTLVDLAGLDLVKIWQIPSSEVSVIECKKRAEV
comp10662_c0_seq1	hypothetical protein MPH_04854	1728	1	1.13403e-155	0.74	0	-	-	TMhelix (TMHMM); TMhelix (TMHMM); TMhelix (TMHMM); TMhelix (TMHMM); TMhelix (TMHMM); TMhelix (TMHMM)	putative glycosyl transferase [Diplodia seriata]	-0.980047	1.36602	-2.34607	1.48781	MLNDVQNAFILEQWLEYGIGMSIFVLRFYARWKSVGFEGYSWDDLFAGLSMIFFTFDPALLNVVITHGSFVGLNDETAQQLTPPMIESFTTGSKALFAAWFTYVTLIWTLKGQVLGYYNRLTAGTWQHKWVKVMAVVCFVSWITLILLIFCRCTPIQRNWQIVPYAGDQCTRTTSTVVLLMVLNILNDIGLVLIPANVLWSAKIPLKRKLLISVLLSSSFFIIACALLRGILGLQSINNIVVSIQWGTRETFVTIIVICVPPIKPLFSSSGSSHFGSSQELYATGTGTGTRWGGAGGGGSKSNAIPLKDTPATAMDRDLERTGSSSVRDVDLQSLGSSKDLIEDREASKAFAAPATSTTATMEHGAGISVRTEFTVSNSQSHGEMDGQQAGWSRHESWT…
comp10101_c0_seq1	amp-dependent synthetase ligase	2511	1	0	0.92	2	F:catalytic activity; P:metabolic process	-	IPR025110 (PFAM); IPR000873 (PFAM)	[Non-specific hit, evalue = 0e+00]cd05943, Acetoacetyl-CoA synthetase (acetoacetate-CoA ligase, AACS) ;AACS is a cytosolic ligase that specifically activates acetoacetate to its coenzyme A ester by a two-step reaction. Acetoacetate first reacts with ATP to form an acyl-adenylate intermediate, which then reacts with CoA to produce an acyl-CoA ester. This is the first step of the mevalonate pathway…	-1.36716	1.47953	-2.84669	1.04224	SATQKKNNPQHFNSKTTTMAVSYTNGTNGAEPAAKKLWTHHSPQNTPMHAFLQHINKKYHLQLKSYDDLYAWSIENIAAFWGEVWHYVGIKASQPYEEVVNEAAPMFPRPAFFRSAKLNFAENLLFPSVNVDENSPAVIAATETSRQVVTWKELRERVKQCQAGMIEFGLQAGDRVAGYVANHTDALVAMLAATSLGALWTAVSPDTGVHAVLERLRQIEPVLIFADNASFYNGRSHPVLPKVQEIVTPLPSVRGVVVLPTVSSVDVDVSSLEGPSRKAYAYSTFASAKSAELIFKQLPPDHPVYILYSSGTTGAPKCIVHGAIGTLIQHKKEHVLQCSIKPGSRLFYFTTCTWMMWHWLVSGLASGATLVLYDGSPFRYTSTSEPGTSVADDLAMARL…
comp28833_c0_seq1	zinc iron permease	692	1	1.56325e-42	0.63	4	F:metal ion transmembrane transporter activity; P:metal ion transport; P:transmembrane transport; C:membrane	-	IPR003689 (PFAM); TMhelix (TMHMM); TMhelix (TMHMM); TMhelix (TMHMM)	[Superfamily, evalue = 3.20e-12]cl00437, ZIP Zinc transporter ;The ZIP family consists of zinc transport proteins and many putative metal transporters. The main contribution to this family is from the Arabidopsis thaliana ZIP protein family these proteins are responsible for zinc uptake in the plant. Also found within this family are C. elegans proteins of unknown function which are annotated as …	No significant	2.34252	-2.36105	No significant	AMPGAICLLAIFFIATVEMVFSPGGHMHGHR
comp1603_c0_seq2	domon domain protein	2090	1	8.35734e-148	0.79	0	-	-	SignalP-TM (SIGNALP_GRAM_POSITIVE); SignalP-noTM (SIGNALP_GRAM_NEGATIVE); SignalP-noTM (SIGNALP_EUK); TMhelix (TMHMM); TMhelix (TMHMM); TMhelix (TMHMM); TMhelix (TMHMM); TMhelix (TMHMM)	[Specific hit, evalue = 4.35e-54]cd09630, Heme-binding cytochrome domain of fungal cellobiose dehydrogenases ;Cellobiose dehydrogenase (CellobioseDH or CDH) is an extracellular fungal oxidoreductase that degrades both lignin and cellulose. Specifically, CDHs oxidize cellobiose, cellodextrins, and lactose to corresponding lactones, utilizing a variety of electron acceptors. Class-II CDHs are monom…	-1.97588	1.0969	-3.07278	1.37924	MWSRVAVAALLGLASTTSAQTSSNCNGDICYALNIPESTASSGTGDIFLQITAPTSYSWVAIGQGSSMSGSQMFVVYTSASGDNVTVSPRLGSGHSTPRFNSDAQVTLLDGSGVSNGQMTANFKCASCSSWSGGTMDFSSSSASWIHASKSGSSLDSDDTSASIQQHGSDYGSWDWDFSSAKGGSSANPFSSGSATSTGGSSSGTADCVPSPTSSSSGSGSNSNSGSGSSTTQSWPPWRTGSGSGPWGGGNSKRQDSGTNYCAPGQSPGSSSGQQIGGGAALAEYQRVQRMLIAHAVLACLAMVIFFPLGAIAIRTFSFPGLIWFHGGLQVFAYSMFIAAVGLGIYIGQLGGYLSSYHAIIGLLVFALMFFMPILGWLHHKLFKKYGHRTFWSYTHIWM…
comp16725_c0_seq1	alpha beta hydrolase fold-1	1811	1	0	83.0%	0	-	-	IPR000073 (PRINTS); PF12697 (PFAM); SignalP-TM (SIGNALP_GRAM_POSITIVE); SignalP-noTM (SIGNALP_GRAM_NEGATIVE); SignalP-noTM (SIGNALP_EUK)	[Specific hit, evalue = 1.82e-19]pfam12697, Alpha/beta hydrolase family ;This family contains alpha/beta hydrolase enzymes of diverse specificity.	No significant	1.37072	-1.69619	No significant	MPSLATTAFLLANAGLSIAAPAVSRRSSGPTCSDVNLTVTITAQNHAVPQYLLDGLDSASLTPSGLESLLNGVGNELQLALVNGTYNIAGLYCEPEVQVAGRENTVQLLVHGITFDHHYWTGGVGGTDDQYSWIAHASKQGYATLAIDRLGAGASDHPDPITVVQKPTHVEIAHQVVQALRAGKVGGRPFSKVAYVGHSYGSLIGNTLAARYPADADALVLTGYTSEIKQSVAGVVITPGGAPAALVDPARFGKLSLGYSLMTIKAGARSLFYTSDPSGWDAAVVANDWKNRHTFTQGEAISTFFVNDVAEDFDKPVLVLTGHEDQIFCGLALPLLGEGDCTGYGEKTARLFPSADYRFQDVANTGHAMNFHYTAGETFAAAHDFLEGAGF
comp4971_c0_seq1	f-box domain-containing protein	2357	1	0	88.0%	0	-	-	no IPS match	putative f-box domain-containing protein [Diplodia seriata]	2.2803	4.18518	-1.90488	No significant	MTPHMAELASAVQERNPASPNPEIAAHRLAVAQRQRAFANWDPSYPGERISFYEEFIARHAPVQMSWLQQAYGDDREPAEATGLGVYYDEATHMADRIFAPLDDGSIGVWDINQSDTKQGAMVGRTEPGFLAGNAPLAEAKAVMTETGAVECVSIDNRQNKGYFAVLNVLKEVDLETLQVVSESKYPFPITTLSEARHPTPVTVGTNMTIHLHDTRQQQSMDDSTPPLRCELIAGTPPKDSFSDVLLGNVPRKHAALSQPGPLSILHLPDREWDGNGDIWVAGRFTSLLNYDRRFFPRLRGTVHSGARLSSMALIHHPFIPRNLGFHSMSLDNAVHRDPSVTGHTIIAAGEYKGKGALELFGLSTDPRHTILSSDTGSAVRNRGACIQNRQTASSSKLL…
comp3035_c0_seq2	mfs multidrug transporter protein	1823	1	5.41006e-48	0.81	0	-	-	no IPS match	[Specific hit, evalue = 6.89e-05]cd06174, The Major Facilitator Superfamily (MFS) is a large and diverse group of secondary transporters that includes uniporters, symporters, and antiporters	No significant	1.77184	-1.43192	No significant	MLTYDHTAPSLYGAQPASTNLAPVMPATNGVRAQPHHRHIWIITGPAGCGKSTVAKYLADQLQLPYVEGDEYHPKANIEKMGNGIPLTDADRWDWLILLREQAVRELETGASGVVVTCSALKKKYRDVIRVASYNNARVLVHFVYLQATEEMLMARVRARPGHYMKDNMVRSQFESLEEPDQEELSKDVLAVDVSGTMPQVQDLALGLVQEVLKKDSLPAAA
comp2437_c0_seq1	hypothetical protein UCRNP2_1811	499	1	1.19508e-50	97.0%	0	-	-	no IPS match	[Superfamily, evalue = 8.23e-12]cl17157, Alternaria alternata allergen Alt a 1 ;Alt a 1 defines a new homologous protein family with unknown function exclusively found in fungi. The unique structure of Alt a 1 contains intramolecular disulfide bonds that are conserved among the Alt a 1 homologs.	4.93757	No significant	5.77115	No significant	MMSQTIPTTQRAIIVDDSGNFVESSNVPVMQLEPDAVIIKVAAVALNPVDTKMLGDFATPGAILGFDCAGTVVAVGRDVGARLKPGDRVCGSADGMNRFRPLSGGFAEYVSLPGDLALKIPEGMSFEAAAPLGTALASAGMALFASLKLPATLTEPASAPFWVLVNGGSTSTGTMMIQLLKL
comp2498_c0_seq1	tyrosinase protein	2257	1	0	77.0%	2	P:metabolic process; F:oxidoreductase activity	-	IPR002227 (PRINTS); IPR002227 (PFAM); SignalP-noTM (SIGNALP_EUK); SignalP-noTM (SIGNALP_GRAM_NEGATIVE); SignalP-TM (SIGNALP_GRAM_POSITIVE)	[Superfamily, evalue = 2.02e-44]cl02830, Common central domain of tyrosinase ;This family also contains polyphenol oxidases and some hemocyanins. Binds two copper ions via two sets of three histidines. This family is related to pfam00372.	-2.14189	-3.34129	No significant	No significant	MEWPSADQAPALIKAVKALFDSPGQEPSSQSLDGLLSRLEELRRGDQPEVWDRLIESLADACRDPKWREPIEQSGILKYYLENLDAASSPPASSKQLLRAIGNGVADRDESRAVVLAFLDKIMSCLQNPALLPVAISVLYNTCLGYEPAQKEAAGLRLDRQLCRHLSDDTPNISQLIELLAWVSDNLSEDVIAESEDCLAAIMQCISACEEWEDFKNLIAAASVYLQDSSIQHKILHSDGLSQITTLLKQKTDQLPLLQATMDEDETKDFLEDLRITTGLVMNIIAAITASDDFTRLYTLSSPLIREQGAWLSSPSPILRTCACITLGNIAVSDAVNVEMVREHSYHLPTLHILATATDRTELYLAAGFLRHLVQPAANIEPVTAAAPLPTLAALLDRK…
comp7300_c0_seq1	multicopper oxidase type 1	3067	1	0	86.0%	3	F:copper ion binding; F:oxidoreductase activity; P:oxidation-reduction process	-	IPR011706 (PFAM); IPR001117 (PFAM); IPR011707 (PFAM); SignalP-noTM (SIGNALP_GRAM_NEGATIVE); SignalP-TM (SIGNALP_GRAM_POSITIVE); SignalP-noTM (SIGNALP_EUK)	[Specific hit, evalue = 9.90e-69]cd13901, The third cupredoxin domain of the fungal laccases similar to Ma-LCC from Melanocarpus albomyces ;The subfamily of fungal laccases includes Ma-LCC and similar proteins. Ma-LCC is a multicopper oxidase (MCO) from Melanocarpus albomyces.	3.80613	No significant	5.0032	3.19259	MTLSPATAKAIQNGARGITLVTSLRIRHLIPNPTLLQSAHHLTFSTFSHRTTHALKPNNLFTMAPHMYDSPSSEDASKPVTQEQNHSIKTTSSCCCCCRKSAESAVNGEKTTETEKKKAEDGETKDEKEKEGGKKDDKSEETLDPSKVGMACGMKNLYSGKEDKKGRFQWQDTIPEDIGKPVENAETAKWALLVRNVKVYNDPRKVMEMHSIVIQSPLLKKLLERVLKGYPGVTPGLKRLEFDGRFQPLIHRWPELKRAIDKLDPDSKSEDERVTKEHANVLLNVLQSEFKDTIEQSQDLISKGVMTYEHLWTLFQPGAIIYCRNDGQETAMKLSDTRYGCDDNQRPCFWVRCKYVDWNGTQFGTSSLNIKIPGYSGTRTIHQLSAYPIEYHQDSDALR…
comp9533_c0_seq1	duf300-domain-containing protein	1714	1	2.07028e-130	69.0%	0	-	-	IPR005178 (PFAM); TMhelix (TMHMM); TMhelix (TMHMM); TMhelix (TMHMM); TMhelix (TMHMM); TMhelix (TMHMM)	[Non-specific hit, evalue = 1.23e-47]pfam03619, Organic solute transporter Ostalpha ;This family is a transmembrane organic solute transport protein. In vertebrates these proteins form a complex with Ostbeta, and function as bile transporters. In plants they may transport brassinosteroid-like compounds and act as regulators of cell death.	No significant	-2.55772	3.37038	-3.52042	PAEKYPCVLGTRTINTGFFLSLAFPSAQGPHLFAHLSLSLSILAQSKILTLQNDGEGEDHELPSRRKAPHRGAGEGEGCCRRWQRGLLWSRCKDGSGGDCSRQKAGLAYHANALVHVLPELSRQKRHRTSPFKRSGRRPRPPRLPVQHCHLDPLRWVRLSEQSQHFPPQMLMKRSYLLMQIPSNMFMSSKKVRPSIYMGICMGAWAVVSACTALVHDYKGLVLVRFFLGVAEAPFYPGALFMLSLFYTRKEIATRISILYSGNILATAFSGLIAAAVFGTVDGAHGLKGWRWLFIIEGILTFSISLISLFTLADHPLSTRWLTPRERELAHARIARDTVSAENDRGARAGFMQAIRDPRLYLFCFMQNMHLSACGFNNFFPTVVETLGFNSTITLVLTC…
comp2892_c0_seq2	AtrD	7467	1	0	71.0%	4	F:ATPase activity coupled to transmembrane movement of substances; P:transport; C:integral to membrane; F:ATP binding	-	IPR013525 (PFAM); IPR029481 (PFAM); IPR010929 (PFAM); IPR003439 (PFAM); TMhelix (TMHMM); TMhelix (TMHMM); TMhelix (TMHMM); TMhelix (TMHMM); TMhelix (TMHMM); TMhelix (TMHMM); TMhelix (TMHMM); TMhelix (TMHMM); TMhelix (TMHMM); TMhelix (TMHMM); TMhelix (TMHMM); TMhelix (TMHMM)	[Superfamily, evalue = 3.79e-17]cl12078, Cytochrome P450 ;Cytochrome P450s are haem-thiolate proteins involved in the oxidative degradation of various compounds. They are particularly well known for their role in the degradation of environmental toxins and mutagens.	2.28792	No significant	3.92742	No significant	FRSQQAMYSPLTLLSCLAVAASASNFDCIPGEPCWPSLSQWASFNSTLDGQLRITEPWASPCYDDSGNYDASLCAMATTNFQDDVARAAIYGSTQNLQWQECGPQKCVLKAADGLQCSLGALSAYYVNATTANDVIQTLNFVNKTGVRMSIKNSGHDYFGRSVGPNSLALWTRNIQNYEFHEKFTPEGCSKTYENIGVIGAGVSAGEAAAYFKEKGMDITLGAMASVGAAGGFGQGAGHGPLGPKHGLMVDQAVEFDVVTADGILRTVNACQEPDLFWALRGGGGGTYAVLINYKFKVYPSVPFNTYSFLADITDLPKDVTQSWVYHAIFTRFVESQQAWSNANMSGYNFFSRNKIETHLVWPANQPLSAMIDLTSEWANFLTSLPGMKINKHAYERFP…
comp11184_c0_seq1	carbohydrate-binding wsc	3241	1	0	90.0%	0	-	-	IPR015202 (PFAM); IPR009880 (PFAM); IPR029469 (PFAM); IPR002889 (PFAM)	[evalue = 2.09e-26]pfam07250, Glyoxal oxidase N-terminus ;This family represents the N-terminus (approximately 300 residues) of a number of plant and fungal glyoxal oxidase enzymes. Glyoxal oxidase catalyses the oxidation of aldehydes to carboxylic acids, coupled with reduction of dioxygen to hydrogen peroxide. It is an essential component of the extracellular lignin degradation pathways of the w…	2.26303	No significant	3.26551	No significant	HSLQLPSCTMLTQAVLATLATLAASQQVGTQKEEVHPSLTWQTCTSSGCTTNQGSVVVDANWRWVHNTEGYTNCYTGNTWNADYCTDNTECATNCALDGADYSGTYGATTSGDSLRLNFITNGQQKNIGSRLYLMEDDSTYAIHKLLNKEFTFDVDTSKLPCGLNGAVYFVSMDADGGTAKFPDNKAGAKYGTGYCDSQCPRDLKFIDGKANVEGWTPSDNDSNSGVGNMGSCCAEMDIWEANSISTAYTPHSCKTVAQHSCEGDNCGGTYSSTRYAGDCDPDGCDFNSYRQGVTDFYGPGMTVDSNSVVTVVTQFITDDGTASGTLSEIKRFYVQDGKVIPNSESTIAGVSGNSITADYCDAQKTAFGDTTSFQDQGGMASMSQALNAGMVLVMSVWD…
comp4965_c2_seq1	endopolygalacturonase protein	573	1	3.2016e-80	92.0%	0	-	-	no IPS match	[Superfamily, evalue = 3.40e-24]cl19188, Pectate lyase superfamily protein ;This family of proteins possesses a beta helical structure like Pectate lyase	5.55844	No significant	6.95825	No significant	MNKGNSLFHVDSSFNPRRAGLSLLRAARLPPPGTGGATDFADTRAAFADLPAATRDELVARDHVACHSLMHSRKLACPELLAGVDPEEYPFGKHRLVQKHEPSGRWNLYVASHVHHVEGLEKQESDRLVRELYEHACQPKYVLRVEWENDGDLVMWDNTCVMHRATAGDYERKYARDMRRATVHDSSSQAYGLNKETDVRQGFP
comp2943_c0_seq1	glycoside hydrolase family 1	2504	1	0	96.0%	2	F:hydrolase activity hydrolyzing O-glycosyl compounds; P:carbohydrate metabolic process	-	IPR001360 (PRINTS); IPR001360 (PFAM)	Superfamily, evalue = 7.67e-174]cl01046, Beta-glucosidase/6-phospho-beta-glucosidase/beta-galactosidase [Carbohydrate transport and metabolism] ;linked to 3D-structure	1.15387	-1.37808	2.53195	-1.23396	MRATTALAAALPILGASARLVGVKVPSTIAPGDTFTAIMINEIYIQSVYDVAVAFGIDIPPGHEGSIGQVIGSTYLGPALSNQRQNLNLTLTMPESVQKGSDKVFYAALYSLYGASSMPTISTFNVTTCIGDVTSEDYVSSL
comp8174_c0_seq1	shikimate kinase	1905	1	6.66644e-139	94.0%	0	-	-	IPR000623 (PFAM)	[Specific hit, evalue = 1.04e-67]cd02021, Gluconate kinase (GntK) catalyzes the phosphoryl transfer from ATP to gluconate. The resulting product gluconate-6-phoshate is an important precursor of gluconate metabolism	0.704203	-0.936848	1.64105	-0.698675	MFSTMKVALLALFASSTMVAALPGGGGKNTDYPPPPAESTCTTKYETAFITTSTAVVHSTTKNVPVPITTTGSTVITVTKPVPYTYTTVSVGEKPVTEAVPCTETKSTVITSVYTTVYTTNKVKTVPFTSTIIATGTSNKPCPTTQPVVGTTTTYSASVCVTTEYQPFTTSTVNTKSECYTKTKGYGGY
comp4989_c0_seq1	hypothetical protein V491_00822	1804	1	9.45866e-108	77.0%	0	-	-	no IPS match	[Specific hit, evalue = 1.04e-67]cd02021, Gluconate kinase (GntK) catalyzes the phosphoryl transfer from ATP to gluconate. The resulting product gluconate-6-phoshate is an important precursor of gluconate metabolism	No significant	-2.31014	3.55478	No significant	MWDGEAVGEGFCGVRSKQQLMPWPALTDNAKSTFERYKSSPSVDFIRIQSTPRIRITDRLHRPIHHPLQTPTMKFNAIILLAAAAFSPVFSAAVSDAATECGSLGVMSLDGVAEGVDPASVRKCAEHPLGNTPNVESSSSSFAPVDDSNDTSTELGLEKRACWWGAEYGCTDGYCWKTCGAAGSGKWCWTAANSDGSGPWYTCSTYRNCNMGMACGTGNNCNSCGCSC
comp2237_c1_seq1	sodium calcium exchanger membrane region	9441	1	0	93.0%	2	C:integral to membrane; P:transmembrane transport	-	IPR004837 (PFAM); IPR005185 (PFAM); TMhelix (TMHMM); TMhelix (TMHMM); TMhelix (TMHMM); TMhelix (TMHMM); TMhelix (TMHMM); TMhelix (TMHMM); TMhelix (TMHMM); TMhelix (TMHMM); TMhelix (TMHMM); TMhelix (TMHMM); TMhelix (TMHMM); TMhelix (TMHMM); TMhelix (TMHMM); TMhelix (TMHMM)	putative gtp binding protein [Diplodia seriata]	2.09793	No significant	2.98923	No significant	DALDECTQEDQLLGALERISASKMKVRILASSRNQPSLKIEHIQIDAPEQAAKTYADIKAFVSGSLKHFDEEWNVEEAIISKAEGNFKYARIAVDSLISVPEGVFTDLKAFSRDLPNGINGLYQRKINDLSVGARRVLVTALRWLVCGGDKIQFLPIADELRGTYNSTTATRPGRQLTLHSRGSIEELEAKQIERFAISFKNVGRDFLRVNGTTLHLEHNSIRDFVNSFNRAKFQDGSLDEIASAMAEAGEKEGHSLMAEHILKTLNSPGFQERFLSSMVVDKYKDTQRRATKADQLRYESPLHVAARYGIVSLMTTFISDDLRNKGNSNGDTPLHIVCSGHSDFVGVDLLLGLSNVNIRNNDGDTPLLLAIRNNAKLSVVKKLLGRRADPTLADNGKT…
comp8604_c0_seq1	atpase aaa+ type core protein	4633	1	0	88.0%	1	F:ATP binding	-	IPR003959 (PFAM)	[Specific hit, evalue = 1.81e-12]cd00009, The AAA+ (ATPases Associated with a wide variety of cellular Activities) superfamily represents an ancient group of ATPases belonging to the ASCE (for additional strand, catalytic E) division of the P-loop NTPase fold. The ASCE division also includes ABC, RecA-like, VirD4-like, PilT-like, and SF1/2 helicases. Members of the AAA+ ATPases function as molecu…	-1.39233	-2.39748	1.00515	-1.39994	RCAATLLCFVVFLALQNKTLYKPYSAAHSTSSLSLTIIMSNSEDLLTLQPFQPGVPTGFASPADIKNAYDRARLICQRHGLTLQDILTLSPNFWNFHLDTIHAVANNCLVLLTTHLNLCVGTLGTYLKDRPDLAPLIDKLLKFEINGQYLLTEVGWGVDADELKTTATLQPDGTFDLHTPYQRAAKFMSPNTLDAGMPRGGIVFARLIVDGEDRGVRPFWVLLHDSEKMEEGVISYALPKRAGTQATDHAVTLFNHKRLPKESLLGTLDKPADPVAHFTSIVARASIGTLSLSTVNVPCLKLSTYIAAKYSQRRTITGPDGHTQLPILAYRTQQRPILHALAQSLVWAAAAPRTTATFSSPDTPLALRSALAIAFKTAIQAQTQATLTVLAERCGAQGL…
comp4091_c0_seq1	vitamin h transporter protein	1821	1	0	90.0%	2	P:transmembrane transport; C:integral to membrane	-	IPR011701 (PFAM); TMhelix (TMHMM); TMhelix (TMHMM); TMhelix (TMHMM); TMhelix (TMHMM); TMhelix (TMHMM); TMhelix (TMHMM); TMhelix (TMHMM); TMhelix (TMHMM); TMhelix (TMHMM); TMhelix (TMHMM)	evalue = 1.97e-41]TIGR00893, D-galactonate transporter ;[Transport and binding proteins, Carbohydrates, organic alcohols, and acids]	5.28893	-2.20256	7.4915	No significant	MKEWNAKLASSAPVNNCIHHLIQQFSKQQPDRPAVHGWDGKLSYRELDQLSSQLAGHLHNLGVGPECIIPVCMEKSTWTIVAMLSILKAGGAFVPFDPEAPLDRLLGLLKDTSANIVIASPKTAARLQEHVQQVIVSPSFIKNLPVRKFRETVTPNNLAYVLFTSGTTGVPKGIMMQHSQFLASSTRYSPLINLTPSSRVLQFSAYTFDASIFELWSTLTTGGCVCQISDAQRMNDVSRAITALRPDTMFMTPTMLDILAPASSIPSIRTVITGGEVIKQGIFRAWAPPQGVEHLVEAYGPTETAVYATFQTAVQPSSDRFSIGRSFCCRAWVVDPETAASSRPRLVPVGAAGELWLEGPSLARGYLNANAKTAAAFVERPDFLSTPSAVPELRRFYRT…
comp2131_c0_seq1	fad-binding domain-containing protein/alcohol oxidase	2481	1	0	87.0%	0	-	-	SignalP-TM (SIGNALP_GRAM_POSITIVE)	[evalue = 8.25e-04]TIGR01678, sugar 1,4-lactone oxidases ;This model represents a family of at least two different sugar 1,4 lactone oxidases, both involved in synthesizing ascorbic acid or a derivative. These include L-gulonolactone oxidase (EC 1.1.3.8) from rat and D-arabinono-1,4-lactone oxidase (EC 1.1.3.37) from Saccharomyces cerevisiae. Members are proposed to have the cofactor FAD covalent…	-1.42929	-2.43644	1.00715	-1.54731	TNANVISELLSGVAKFCPTAFVAIITNPVNSTVPIAVEVLKKAGVYNPRKVFGVTTLDVVRASTFLAHVLGEEDPQKFKVPVVGGHSGATILPLFSQSQPAVDLTKEKLDAITYRVQFGGDEIVKSKAGAGSATTCMAYAGFRFAQAILKASKGESGIIEEAYVYLPGVPGGEEIAKSLGVDYFAVPIEFDAEGARKALPIGKLSAYEEDLLKTAVGELKGNVAKGESHVRGVAA
comp10552_c0_seq1	glycosyl hydrolase family 7 protein	1745	1	0	94.0%	2	P:carbohydrate metabolic process; F:hydrolase activity hydrolyzing O-glycosyl compounds	-	IPR001722 (PRINTS); IPR001722 (PFAM); SignalP-noTM (SIGNALP_GRAM_NEGATIVE); SignalP-TM (SIGNALP_GRAM_POSITIVE); SignalP-noTM (SIGNALP_EUK)	[Superfamily, evalue = 0e+00]cl21662, Glycosyl hydrolase family 7 ;Glycosyl hydrolase family 7 contains eukaryotic endoglucanases (EGs) and cellobiohydrolases (CBHs) that hydrolyze glycosidic bonds using a double-displacement mechanism. This leads to a net retention of the conformation at the anomeric carbon. Both enzymes work synergistically in the degradation of cellulose,which is the main comp…	6.51449	-1.29414	7.80863	No significant	MAPPAACARAEHGTAVEPVALSAARKPAGRVQQRRGGGVGPDRRGHDEGWESSQHEKRSKLKVMRRRESVGSGSLAVEVSFASATPSRHGPRQLMPPRRRPVATAHVIAEELRAAVDWLARAKLAAGSRFRSAVLPWRPSAGHHTRVRRPATWRLCFCELLQYGHVLSKKGRVRAESVLLGRKRATDTYKTPVAAEPPCTDDARSPSHQIPDDATPAQAHEALSAPPHCASSTLVMSCLAQSLSAIACNRSSISSSLSTRNSGSVPACPSARGPPTIPISSSPFLKSTLSTWLSVEMPSSTTSFQSPSAVSRFFSFFSRKFSASCVFGPDAVAL
comp1696_c0_seq1	-dichlorophenoxyacetate alpha-ketoglutarate dioxygenase protein	1671	1	3.75039e-128	87.0%	0	-	-	SignalP-noTM (SIGNALP_EUK)	[Specific hit, evalue = 6.44e-34]pfam02668, Taurine catabolism dioxygenase TauD, TfdA family ;This family consists of taurine catabolism dioxygenases of the TauD, TfdA family. TauD from Escherichia coli is an alpha-ketoglutarate-dependent taurine dioxygenase. This enzyme catalyses the oxygenolytic release of sulfite from taurine. TfdA from Burkholderia sp. is a 2,4-dichlorophenoxyacetic acid/alph…	4.55327	No significant	6.11972	No significant	SHPSHPDPNSAPTATTKKKKKKPTNQQTMAVRHNPSTGEPYLQFPPPHAHLRLTPMRFSDGPATIAAMNDPRVYMNILGPPFPYLPQHWDQQFATIDAATRRAREELDDVEAWRKQQDGDGMVGPKRWVGSGLPFTAIREMVGEEEEERFLGRINIRRKDYRTVADEEERAALKAANDAKVAGDPEIEWEMGFWLCPSAQGRGVMTTVLRTLLETFFVGYMNVHRLRGSHLDHNIGSGRVLEKCGFVFEGKEAGVFEVNENKTGIKGQKVGAVHFRWAA
comp9840_c0_seq1	hypothetical protein MPH_00947	1486	1	3.87777e-63	87.0%	0	-	-	no IPS match	putative secreted protein nis1 [Diplodia seriata]	-0.838245	-1.76284	0.924597	-1.17187	MLTGRSQAGPFSPSSLYHRTFPKARVRKAKSEHEDDLWYALKHFMIRVYTDLSNSFFYFFPAPSFWISATTAAVTSFVVALPPRSAVTTPASQTFSTASSKALLASFSPSQASISAAVQKVPTGLAMPLPVMSKAEPWMGSNMDGFSRVGSRLEVGAMPMEPASAAARSLRMSAWRFVATTVSMVSGFMTMRAVMASTSILSTVTSGKSLATSLATSSQSTMPWRWALLLVTTVSSLRGRLWAVWKAKRIRRSTPWRVKMDVSVAISHGLPRCERPPWPAYSPSLFSRMMTQSRSPTSHRRSGDCVPRNTLVGRTLAYCWKGWQMASRRPQREMWSGTSGAPTAPNRMASCFFNSSRPPSGMYFPVFL
comp13101_c0_seq1	hypothetical protein UCRNP2_416	1760	1	1.82889e-08	77.0%	0	-	-	SignalP-noTM (SIGNALP_EUK)	evalue = 2.29e-03]COG4880, Secreted protein containing C-terminal beta-propeller domain distantly related to WD-40 repeats [General function prediction only]	-1.40362	-2.73077	1.32716	-1.32883	MHSSTTFATAAFAAIGAAAAATVPDLTDFSGDVGTFDVTATSGPADGISWANFTIENAKLGASANCNWQYNFDGPNPNITLGTKTKVVLFVTECDTPDFAVYWGNTSESIKIDYNTTLTGRPVTIDASGGLLLNAQESVSAAVDIDEVDLLDNTGSDEEPSQYGYWDITYRNFTSSVQEGYKSEDFTFQYSGGGYTSCFKTTTEAGATPNRFCTGDLNAQFDTAVVPERSVSVNSTVELDGTNTTLIGTAPIRGVCYIQPGGLVCEDRLRVQVSQATA
comp6465_c0_seq1	hypothetical protein AURDEDRAFT_113503	888	1	2.40809e-22	60.0%	0	-	-	SignalP-TM (SIGNALP_GRAM_POSITIVE)	IDI-2 precursor [Ustilaginoidea virens]	6.7375	-1.87481	8.6123	-1.06471	MSGAYFKNDGVELFYVVEGTGAPILLLHGWTCDHLDWSWQQPFLQSLGFQTIAIDHRGHGRSGVLPGDNYGPEILADDAAALLSHLGVEKAIVMGHSLGTVVASALAVRHPEKVKALVLVDPVYHLFWEELEPFVAFMSQPNSPENAATFFDQAFYTDSSPAWLKAWHRHRTLGNPPHVVSAVMTQLYAQENSIGRKENSVMYNRRRACPRLVTCMEQMKADLEHEIGLNPATDKVELIPSGHWHHQQDADVFNAVVKGWFQAQDLLPKTNN
comp4713_c0_seq3	hypothetical protein MPH_08376/ankyrin repeats	3435	1	0	58.0%	1	F:protein binding	-	IPR020683 (PFAM); PF13637 (PFAM); IPR003877 (PFAM)	[evalue = 1.46e-07]PLN03192, Voltage-dependent potassium channel; Provisional	1.52614	-2.76651	4.29265	No significant	STNMASSNFEPEKDIPEMSGKVIFITGGTSGLGAESVAQLAKKHPRAIYFSGRNAKSAEGVIEKVKASTPDAPALHFVQCDLASLQSVAAAAQQVLDQEDRLDVLMCNAGIMATPTSLTTDGYEVQFGTNHVGHALLIKKLLPLLVQTSERPNADVRIVILTSLGFALHPRGGIVFSDLKTVQNYTFFGGFRRYGQSKLANLLYARELARRYPQITTLAIHPGVVSTGLAGQSSLINTILIYILAWWQMVPPEKGAHNQLWAAAGKVPKENNGQMYEPVGVLSTKLDETAKDDKLAEKLWDWTQKELEKY
comp8473_c0_seq1	short-chain dehydrogenase reductase sdr/4-hydroxyphenylacetate 3-hydroxylase [Penicillium camemberti]	3164	1	1.53686e-169	81.0%	0	-	-	SignalP-noTM (SIGNALP_EUK); SignalP-TM (SIGNALP_GRAM_POSITIVE)	Superfamily, evalue = 4.60e-21]cl09933, Acyl-CoA dehydrogenase ;Both mitochondrial acyl-CoA dehydrogenases (ACAD) and peroxisomal acyl-CoA oxidases (AXO) catalyze the alpha,beta dehydrogenation of the corresponding trans-enoyl-CoA by FAD, which becomes reduced. The reduced form of ACAD is reoxidized in the oxidative half-reaction by electron-transferring flavoprotein (ETF), from which the electro…	1.00881	-2.39265	3.40146	-1.10314	MPLTPPYTLLPITEADIDACMANATPAFFHDAIRLATFPPHLVDPQYPDEESDFRRRRLRKRLAAGCVAHKIVDPDDTSKVAAWAVWIPPLGKGRNGEEEEKGGKDGEEGEGARAGEGWTDDVPKCAVRELWDVQIGMMKEAERKVFGEDKNFWCKWSPFSSSSSSSTVVMMGLIRWIYRPRYVVVPSGLSGKGPWCCLGEVGPGAG
comp3288_c0_seq1	nonribosomal peptide protein	3556	1	0	74.0%	2	P:metabolic process; F:catalytic activity	-	IPR001242 (PFAM); IPR000873 (PFAM); IPR009081 (PFAM)	[Specific hit, evalue = 2.12e-155]cd05918, The adenylation (A) domain of siderophore-synthesizing nonribosomal peptide synthetases (NRPS) ;The adenylation (A) domain of NRPS recognizes a specific amino acid or hydroxy acid and activates it as an (amino) acyl adenylate by hydrolysis of ATP. The activated acyl moiety then forms a thioester to the enzyme-bound cofactor phosphopantetheine of a peptid…	4.45371	No significant	5.69058	No significant	MSSVRSRLSILAAALAALPGALSDCVSYGIDFQNGGSYFINKALAENFTAVSEFEGCAGGTADVLLVDPNYAEYICTDVPVTPDDTPQLSSCPILKSQMFSGDWLVIVFGNNGPNKDDAPYAYQRELFLTVGSQVTSTFTSTVTWDVTSTPIVTSNLTSTLLVTDTIPNTQTITSPSATAKKTVTPKAVTSWVTWVKTRTRHSWTKSLTTVTKTKTASCTVPPKPSQHDPTAKYTPTRVTVAALQSGSPVRVRNVVDTPMDPSVARRMIREARLRRGMSIPDRLNERDLDERAPDEATVIVTADTVVNTTITHTAAPSTTTETILTTQTVSTTLPPSTVYSGRTTVTITAPTPTKTRTSISYTTITAIKTLYKTWTYTTTVTPTESVKACTSKGGHILP…
comp4147_c0_seq1	malate nad-dependent	799	1	2.06386e-130	89.0%	2	P:oxidation-reduction process; F:oxidoreductase activity acting on the CH-OH group of donors NAD or NADP as acceptor	-	IPR001236 (PFAM); IPR022383 (PFAM)	Non-specific hit, evalue = 7.45e-118]cd01337, Glyoxysomal and mitochondrial malate dehydrogenases ;MDH is one of the key enzymes in the citric acid cycle, facilitating both the conversion of malate to oxaloacetate and replenishing levels of oxalacetate by reductive carboxylation of pyruvate. Members of this subfamily are localized to the glycosome and mitochondria.	3.96198	-2.74662	6.70861	No significant	MRCIWTSVAAFVALAPRSAFAQTYTECNPLESSSCPSDDALSSGSYTADFTQGESDQWTVTAGTVNYGSNGAEFTIKQSGDAPTIETSFYFLFGKVEVLLRAAPGTGIVSSVVMESDDLDEIDLEWLGGKPNQVETNYFGKGNTTSYDRAVYHSVSPDTQNNLHNYTIYWSSAYTTWYIDGVAVRTLNYADAVGGTNYPQTPMRLRLGVWAGGDSNNDEGTIGWAGGTTDYSQGPFTCYVEKVSIVNFSPATSYSYSDTSGSWTSITVDGGSVNSNEGGVVATATSGSTASSTSRSGMWWTASAAAVKAASGASLNDRAVAWNCVMVALGLAFGFTVI
comp5415_c0_seq2	aat family amino acid transporter protein	7359	1	0	92.0%	2	P:transmembrane transport; C:membrane	-	IPR004841 (PFAM); TMhelix (TMHMM); TMhelix (TMHMM); TMhelix (TMHMM); TMhelix (TMHMM); TMhelix (TMHMM); TMhelix (TMHMM); TMhelix (TMHMM); TMhelix (TMHMM); TMhelix (TMHMM); TMhelix (TMHMM); TMhelix (TMHMM)	No hits blastp	-1.49329	-2.46128	0.967986	-1.47212	MLLSPASNIFPTTCNQFPNFTCTIARKPTMKATTALLFLAAAVTATAAPSPPAHQHTRRQNAKEYDVLTTPDADIAALLASSSITDDAAIFATFDNPRFRGFSGAFTDEEVAALRAADGVVVSVREAVEEKMVVPEVRGRRRVKGQKREEAVEKRQQSGGVKSRDDATWGLQRISQEGKVEEVGGSATGRGYTYTWKDTSTLGAGVDIYVMDSGIYTEHEEFSGRAIEGYNFYPDQPGDKFGHGSHCAGSAAGSTVGVATNASLISVKVISDDGLGSTSGYLGGIDWILSRHANRSTEANFVASVVSISLSWSTVFETIDTATKELTAAGLHVAIAAGNTYDDACTYSPASLGGASNSNDVLVVGASTIADSILWFSSTGPCVDVYAPGAEVVSAAVTG…
comp1781_c0_seq1	hypothetical protein SS1G_12293	934	1	2.95814e-48	57.0%	2	F:N-acetyltransferase activity; P:acyl-carrier-protein biosynthetic process	(2.3) Acyltransferases	IPR000182 (PFAM)	Superfamily, evalue = 1.18e-03]cl17182, N-Acyltransferase superfamily: Various enyzmes that characteristicly catalyze the transfer of an acyl group to a substrate ;NAT (N-Acyltransferase) is a large superfamily of enzymes that mostly catalyze the transfer of an acyl group to a substrate and are implicated in a variety of functions, from bacterial antibiotic resistance to circadian rhythms in mamm…	2.87779	-1.87394	4.75173	No significant	TSSSRAMKMRSIAAFLLALGLPVSSAPTPGLAKRTSRTTAPSGCLTVGSGATYQTVSSALSALGTSSTADACIFISEGTYAEQLTITYKGALTLYGSTADTGSYKSNTVTISHSIKSADAGSLDASSTINVKADGFKMYNINVVNGYGAGAQAVALTANADKLGFYGCQFKSYQDTLYAKKGTQYYSNCYIEGAVDYIFGAASAWFGECTVASSGGGAITASSRETADDESWYVIDSSTVTAASGVSGLAEKVYLGRPWRVLARVVFQKSKLADIVNPKGWTTMAEGATPLFYEWNNEGDGASTAEREYESSLEAAVSHATVLGSDYNSWIDSSYQSLSAIACNRSSISSSLSTRNSGSVPACPSARGPPTIPISSSPFLKSTLSTWLSVEMPSS
comp6174_c0_seq5	tartrate dehydrogenase decarboxylase protein	3193	1	0	93.0%	1	F:transferase activity transferring acyl groups other than amino-acyl groups	-	IPR003480 (PFAM)	No conserved domain	3.88237	-1.40677	5.28914	No significant	AARPRLFQPCPPFQQQQHHHHHIKTAKMSSPPPPPTQEQVIHACATAPLPDILSALAACPDPPHVTKIAEAAVEHDRVDLLQHLLATGTPTGYIPRKAVVRKRSTAMLQALLDAGWDINDYLGGYTGCALTLAILCRAPDDFVAWLLDRGADPNGPPGGIDHCGYALRLAVQVLREGDGEEEPSGVARMLLERGADVDESRALHMAAENRGIAWVKWLVEEGGADVNAEGFDPDWAGSTEREKGIGLPLHYAARSGNVEIVKYLLDMGADVTRKDTNGRTPKEVAERLQHDEAARLLTVEGVNA
comp2740_c0_seq1	hypothetical protein UCRNP2_8261	2761	1	6.32657e-130	84.0%	0	-	-	SignalP-noTM (SIGNALP_EUK); SignalP-TM (SIGNALP_GRAM_POSITIVE); SignalP-noTM (SIGNALP_GRAM_NEGATIVE)	No conserved domain	0.975241	-1.05982	2.03506	-0.888087	MNLSYRDIVAILVIIFYTPALLASILLIHRHGFRQSWESWFVLATFSISRILYGSLELAASANPDAYGYRLAAATFAVDGLSPLLFAALGLLRRLRDLVAAKRVQEGRSPVLRVTTRQMNVLDLVITAAFICASVAYRGLSREEVESGIQHHSGTARAAAILYVVAFAAIAAGAAVMFVCYRGEVEVGEMRVLVALVGSLPFLFVRLLYLVLDILGEVERFSAITGSVTIFLCMALLEEAVAAAWYLVVGFTVRVITREETLAMREAEKKVVEGKTEEVGDVSMWERSRMKLDEEDSSGRADLDDRTRRA
comp7172_c0_seq1	alpha beta hydrolase fold-1	1502	1	1.37756e-150	88.0%	0	-	-	no IPS match	[Specific hit, evalue = 1.73e-31]COG0596, Pimeloyl-ACP methyl ester carboxylesterase [Coenzyme transport and metabolism, General function prediction only] ;	-1.37512	-2.29326	0.918141	No significant	MWLVAADKHVQYAEDIYTITPRDNKALNLLCPTRHIRSRGDTLNLSTINIEIEAQFDGVISIEATHFSGAQRRGPDFDLYPDGRPELGKTNISKGDKGTTLTAGSLSATVGPDPQAFDIRFHATDGSKELTQLLNRSVGLAYSPATGSPKQVEDMRNLQHYIFTQHELGVGESIHGLGERFGAWNKVGQAIDLWNEDGGTSSDQAYKNISFYLSSKGYGVFIDTPDKVSLEIGSERCCRLQTSVEGQRLKWYIIYGPSGPKEVLTKYSILTGKPGKLPAWSFGLWLSTSFTTDYDEKTVTHFLEEMRSREVPVETFHFDCFWLRAFHWCDFVFSSEHFPDPAGQIRRMKESKLANKVCVWINPYLGQASPVFQYAAERGYLLKRKNGDVWQWDLWQTGM…
comp5974_c1_seq1	short-chain dehydrogenase reductase family protein	1782	1	1.20826e-134	82.0%	2	F:oxidoreductase activity; P:metabolic process	-	IPR002347 (PRINTS); IPR002198 (PFAM)	[evalue = 1.56e-09]TIGR03325, cis-2,3-dihydrobiphenyl-2,3-diol dehydrogenase ;Members of this family occur as the BphD protein of biphenyl catabolism and as the TodD protein of toluene catabolism. Members catalyze the second step in each pathway and proved interchangeable when tested; the first and fourth enzymes in each pathway confer metabolic specificity. In the context of biphenyl degradation…	1.41748	-1.987	3.40448	-2.66378	MSISGIPTLFTREPEIGNSDAGQDLYGLGVRIGFYLQSLGMLLYMYSGQKDYGQGLKVASGSITISMLASWFGYAARGLLSPAEAVIILLIIISLNFPAKATLANSRTIVGEMLGLVTMLVVELATCAALLWTFARLVDGDLPTLGTPNVVFFFAEVGLNGWFRYLVLVYCAIDALTSLSFAYKVLRIATIAGGLYFDKRSQEAYDDQSQEEYDQKKKKKQEKLGEIEKIMGWKDIEKFTLCLAWPLWVLVVVAVELTIRWNHLTPSNDLRTPGQLMALITGIIIITDAALVAGRHWIPRFMEPIHQRIPELNLYDIRTITLLKVLCKWLGQLSKSRMNIVSCSRASISSRSSAHHGESAEQV
comp4547_c0_seq2	gnat family protein/acetyl transferase	1722	1	8.33528e-27	82.0%	0	-	-	no IPS match	No conserved domain	2.52121	-1.55721	4.07842	No significant	MASFEEKLEQACQARDLPNAVLISSNKDGSFKYERVFGKRSLLEGGDQSPLDADAVMWVASCTKLMTSVAAMQCVERGQLSLEAPVYDLLPELRDLEIIDSIDDNGNIKTRKNPTPITLRHLLTHSSGIGYDEMHPILMAWRKASGTKPGGKTVEERFTYPLLFEPGTAWMYGASIDWAGKLVERATGTRLEAYMQQHLWAPLGITDMTFHLRSRPDLEARMTDLSGRPQPDAKCVHMRSPFLFPDLADDLGGQGVYTTARELFKFVHALLLDDERLLKRASLDRLFSPHLDPAARASLNDIMKAPADRRTVPAAGYAPETVIDWGLAGLVVTNDVPGWTRAGTMLWSGLPNVNWWVDRKAGLAVLYASQLFPPADPKTVEMQELYAREMYKRYGVERE…
comp11490_c0_seq1	hypothetical protein UCRNP2_1958	1777	1	1.68484e-107	89.0%	0	-	-	SignalP-noTM (SIGNALP_EUK); SignalP-TM (SIGNALP_GRAM_POSITIVE); SignalP-noTM (SIGNALP_GRAM_NEGATIVE)	[evalue = 5.14e-04]COG1813, Archaeal ribosome-binding protein aMBF1, putative translation factor, contains Zn-ribbon and HTH domains [Translation, ribosomal structure and biogenesis]	2.71091	-1.14075	3.85166	1.91768	MQFTTAVLGLLAATTSVLAAPADLEAKLMTAVAAQWTVTDFTRTCNGDDSSCHVSFGVNRNDGSAVQKCAYDVTGKPASRTDYNSVACGVYTISSGWSGQFGEGNGFTTLAVTDRKQIIYPAYTDKQLASGQVVKPDQSYAPQALP
comp12572_c0_seq1	glycoside hydrolase family 16	1234	1	2.01129e-130	86.0%	2	P:carbohydrate metabolic process; F:hydrolase activity hydrolyzing O-glycosyl compounds	-	IPR000757 (PFAM); SignalP-TM (SIGNALP_GRAM_POSITIVE); SignalP-noTM (SIGNALP_EUK); SignalP-noTM (SIGNALP_GRAM_NEGATIVE)	[Specific hit, evalue = 2.42e-108]cd02183, glycosylphosphatidylinositol-glucanosyltransferase ;Group of fungal GH16 members related to Saccharomyces cerevisiae Crh1p. Chr1p and Crh2p are transglycosylases that are required for the linkage of chitin to beta(1-3)glucose branches of beta(1-6)glucan, an important step in the assembly of new cell wall. Both have been shown to be glycosylphosphatidylin…	1.11196	No significant	1.9418	No significant	MAGPGGGPSRRSHTKSRKGCKTCKKRHIRCDETFPQCRNCTKHQVRCDYNDNPASAAPDSPKGPQQPNLLWTPEIEATINIWQSTGEFPFPELNVYPQPQWRNYSKTDLRLIHHLSSISNEMFRGRTSKLTVWAENMPKFLSIASSYPFVMHSILAFSASHLAWISQSTETRNLAIAHGGIALKGLHEAIGNFSRANSDAVLASSLLLSWQATDWRGWASLMTGIKTIVNAMQPWRHESAFADYIAEQGATVSQSFMNSAGSFVAPDTRRDHLATLQLVHSNIQRLQPYLANYDQECKWLEQLKGYIERLRISNPPQTPEDQFQQLYALRKWLFWVPISLLSARSGDINVLLVLSFFYAAAVAIEPIFPDIGAAFCADNALLPLEEIIRYVNTLQATQG…
comp14303_c0_seq1	peptidase s8 s53 subtilisin kexin sedolisin	1930	1	3.99635e-123	72.0%	0	-	-	no IPS match	Specific hit, evalue = 4.04e-84]cd04077, Peptidase S8 family domain in ProteinaseK-like proteins ;The peptidase S8 or Subtilase clan of proteases have a Asp/His/Ser catalytic triad that is not homologous to trypsin. This CD contains several members of this clan including: PCSK9 (Proprotein convertase subtilisin/kexin type 9), Proteinase_K, Proteinase_T, and other subtilisin-like serine proteases.…	No significant	-1.2559	2.00449	No significant	MEWPRGLDSRLQYTVGWFAPLACERAAAEALIDEKHGPPTDFIQDPVDNLAYSWGRIGNHNIVITSGPAGVDGLVAAAHATTRMLASFPKIRFGLLVGIGGAIPRIEETNGNLEVDEDRDIRLGDIVVSQPVENHGGVVQYDHYKATEDGLEEKGFLRPPPEVLLNALGRLQAQHEQNPPRVHDIIREFGRTNEYMATERGYKHPGHSYDRLFNPSFRHNGQKSCRACPADQEVVRTQRSNDNPRIHYGTIASGNFVVKGASRRETLVQHLPAAAECLCFEMEAAGLMNNFPCLVIRGMCDYADSHKNDIWHRYAALTAAAFAKELLLSMTDGVVEQAETAEAWMKNRLNTITISAMRTEVEMRLGAVDPSRKRSDIKNDVESVNLKFHEAGQWLLGGE…
comp13568_c0_seq1	pectinesterase family protein	1387	1	5.03066e-138	80.0%	6	F:pectinesterase activity; P:cell wall modification; F:aspartyl esterase activity; C:cell wall; P:starch metabolic process; P:sucrose metabolic process	(3.1) Acting on ester bonds	no IPS match	[Superfamily, evalue = 3.26e-50]cl01911, Pectinesterase	3.55185	No significant	4.98783	No significant	MSQFNAPREESYEGASYPSSTDDNSSSLVDMHYRQANQYSPGSYSTFPSLQEGQQHTYYGASYANPATNTYQDENHTWNMHRTAYPMAGVAEAFFEGTDQTVHGDLSGYQFQDAEASGGHYGSESAMGTEVSGYQQPDMTGRSGHTRYRYTSGSTLKYPQQTAGAYGESSHASRAPLVRVHAPADNEQGGLMRSPSTSGYPEGSAYSFPNTESAMLSPNYGLDAGDEEEESSDGSRSEGQGPASPSGTDTHHDPERKWRCRQAECAERRGFKRHADLMRHMSTVHHRGDQEKFDCVKRTCPRKGENGFTRKDHLTEHLRNFHLQDIPKRRGGRGQNRE
comp10234_c0_seq1	hypothetical protein SETTUDRAFT_168944	987	1	1.02496e-23	47.0%	0	-	-	IPR020683 (PFAM)	[Superfamily, evalue = 1.24e-20]cl02529, ankyrin repeats; ankyrin repeats mediate protein-protein interactions in very diverse families of proteins	1.08462	-1.21755	2.30217	-1.30219	MVSSSVASLSAAVVAAAVAAVANAQNLTTNGTAPLYKNPSAPVEDRVQDLLSRMTLQEKVAQLIQGDITNFINETTGEFNASGLVWNMEWRAGQIWTGYPIPQQTIAEAGKIAQDYLLHNTTLGIPALLQNEGIHGVSYFNSTIFNSPIAHACSFNTELIGEMADVIAQEALALGINQIFAPVVDLARELRFGRVEETYGEDPYLAGEMGYAYVRALESHNVSAMVKHFAGFSNPEQGLNTGPVHGGERELRTTWLPPFHRAIIDAGATSVMSAYHSWDGVPAVADHHTLTDILRGEWGYEYYVSSDAGGTDRLCNSFKMCRADPIDKEAVTMYALPAGNDVEMGGGSYNFETIIDLVDSGKLDLDMVDEAVARTLRTKFVLGIFEDPYRAVPANETAQ…
comp8847_c0_seq1	conserved hypothetical protein	1504	1	8.99547e-22	54.0%	0	-	-	no IPS match	No conserved domain	4.20028	-1.46978	5.67006	-1.57764	GYPIKSPQFPLLQVTATRICKNISREMAAKIIQLAAFSALVGFVAGQNATLCSSAATKTISSQDDADKLGAACPTFTGSVFLGDGPLYSQVALNGIEEITGKLTVQDWMGVSGDSLARIGGDFENINSYTQEISFPALEYVGGGIIFTEVDQYRSSLQRALFPSLKEVNGDLLVTGNHYFHELQAPNIERISGLFQLLNQQQIPNVTMNKLESVGPGGIQLAGSFRDGIYFDSLKSVWPKFSIVATGSGNCSEWDALRQPGGALADLDYYHCQGNCERLYGEECYCPGDNFPSESC
comp5761_c0_seq2	glycoside hydrolase family 31 protein	2551	1	0	96.0%	2	P:carbohydrate metabolic process; F:hydrolase activity hydrolyzing O-glycosyl compounds		IPR025887 (PFAM); IPR000322 (PFAM)	[Specific hit, evalue = 1.72e-162]cd06593, alpha-xylosidase YicI-like ;YicI alpha-xylosidase is a glycosyl hydrolase family 31 (GH31) enzyme that catalyzes the release of an alpha-xylosyl residue from the non-reducing end of alpha-xyloside substrates such as alpha-xylosyl fluoride and isoprimeverose. YicI forms a homohexamer (a trimer of dimers)	4.20028	-1.46978	5.67006	-1.57764	MEIKQWQRQVGDQTFIISTDPSLISRDFVQASFADPAMYWAAALDPQSLDTILKTSLWYGVYLQTQQSTATPQEQGKSDPSTLKQIGMGRLVTDHATIFFLTDVFVLPEYQGKGLAKWMMRCIKEGTDALPAVRRVMFMAKRAPHAIKFYEDALGAEMHDQENGEVVFMSTPH
comp1858_c0_seq1	hypothetical protein MGYG_08226	1413	1	3.23771e-79	65.0%	0	-	-	TMhelix (TMHMM); TMhelix (TMHMM); TMhelix (TMHMM); TMhelix (TMHMM); TMhelix (TMHMM); TMhelix (TMHMM); TMhelix (TMHMM)	No conserved domain	No significant	-2.76689	4.26861	No significant	SKHTNSTMSFESLPVELHLEIASHLRLRDLIIFRSVSQHLRSTINANISSIRPVARRELLRLWDRVVKSPYFLPSRQHIIPHLRNFDRHAHLTSLPYVATGQLQLPDEFETWILEWPAKSVIGWIWPGLDQGPYYQPSYNEFHDKPCADVWWQLAGGNPLGPTTAYRHVYPFTVKKKEGGGNEEPFLWLDWRFSGWSDDDDICFGVPVWMVLPGDQQHWAFGTGHMLIVSGLGPAYDGTVQLFEEGFVDEGDGGRLLLKDTPDDEDFREYPYRGWGNRKTKLWFRGQSWTDWLQKQLEILEEGHDFWDWEAWRFKVIDAEHIP
comp7123_c0_seq1	glycoside hydrolase family 1	4043	1	0	94.0%	0	-	-	no IPS match	[Specific hit, evalue = 5.06e-42]pfam00144, Beta-lactamase ;This family appears to be distantly related to pfam00905 and PF00768 D-alanyl-D-alanine carboxypeptidase.	1.83974	-1.76061	3.60035	No significant	MLGWLPPRPSRCALYLALISLFPLGHSFFVSIPQFHSHIMFFAAATVFSLLLAPCAVLGDTIAYKGADISSLLMLEAKGQTYKNTAGVTTALEKILAASGVNSVRQRIWVNPSDGNYNLDYNLKLSKRVKAAGMGVYLDLHLSDTWADPSHQTTPAAWDDSTIGALTNTVYEYTKSVSNSYASAGIAPQIISIGNEIRAGLLWPLGGTSSYYNIAALLHSAAWGIKDSNLSPKPKIMIHLDNGWDSATQLWWYGEILGQGPLLTSDFDMMGVSYYPFYNKEAYLGSLKYSLQQLAAKYGKQLVVAETNWPASCPNPAYAFPTDTDYVPKSAAGQATWIKDVGAIVKGVSGGVGLYYWEPAWLGNGALGSSCPDNLLVDSTGKARAGIAAIGAL
comp2208_c0_seq1	hypothetical protein MPH_13123	1243	1	2.56462e-71	94.0%	0	-	-	SignalP-noTM (SIGNALP_GRAM_NEGATIVE); SignalP-noTM (SIGNALP_EUK); SignalP-TM (SIGNALP_GRAM_POSITIVE)	putative surface protein 1 [Diplodia seriata]	1.7408	-1.48029	3.2211	-1.76706	MAPLNVLMVGTGEYTTGFVGGGMSGSDKKVGVVGLTLFDLRRRGKVGKLSMVGTSGNKFPAIRDHLHKNITQAYNGLDTSFDSFPADDKRDPDAYKAAIDALSPGDAITIFTPDTTHYPIALYAIQRKIHVLVTKPAVQLLEHHQALLEEARKNGVFVFVEHHKRFDPAYADARFRAQKLGDFNYFYSYMSQPKSQLETFKAWAGKDSDISYYLNSHHIDINESMVPDFKPVRVTASGAKGIATDLGCVEQTEDTITLLVDWVKKTDPSKRATGVYTASWTAPQKAGVHSNQYFHYMAAKGEVRVNQAKRGYDVTEDEAGLVWFNPFYMKYAPDEEGNFNGQTGYGYISFEKFVDAVTALKEGRVTLDDLDKRGLPTLKNTIATGAILEAGRRSLDEKR…
comp6826_c0_seq1	c6 transcription factor protein	3216	1	0	99.0%	0	-	-	no IPS match, NO SignalP-4.1 prediction	[Superfamily, evalue = 3.38e-08]cl21576, Fungal specific transcription factor domain ;	-0.868603	-1.76435	0.895746	-1.05159	SAVLFQLSNSNTRHVVTIEASVRQGSHWYVETSLRKRLRTDDIGDLVTGSSRGIGAAIVLKLASCGADVVVNYVSSQAPAESVAAKAREFGVKAICIRADVSKREEIGHLFDQAKQQLGRVDIVMSNSGIEHFGDLETVKEEEIDRVLAVNVKAQFFVAQEAHTYLEDGGRLILISSISAVWGVPRHALYSASKAAITGMVKCLACDFGSRNITVNCIAPGGIKSDMYTEAAKEYFSAGDKMTVEEIDEKVASMSPMKRPGFPDDVAGVVALLAMPESQWMTGQTFHVGGGAHMATA
comp3475_c0_seq1	ankyrin repeat protein	2273	1	1.1259e-123	55.0%	2	F:catalytic activity; P:nucleoside metabolic process	-	PF05729 (PFAM); IPR000845 (PFAM)	Superfamily, evalue = 1.47e-12]cl00303, Phosphorylase superfamily ;Members of this family include: purine nucleoside phosphorylase (PNP) Uridine phosphorylase (UdRPase) 5'-methylthioadenosine phosphorylase (MTA phosphorylase)	3.16182	-1.69278	4.85459	No significant	RGLDSRLQYTVGWFXXXXXXXXXXXXLIDEKHGPPTDFIQDPVDNLAYSWGRIGNHNIVITSGPAGVDGLVAAAHATTRMLASFPKIRFGLLVGIGGAIPRIEETNGNLEVDEDRDIRLGDIVVSQPVENHGGVVQYDHYKATE-DGLEEKGFLRPPPEVLLNALGRLQAQHEQNPPRVHDIIREFGRTNEYMATER-GYKHPGHSYDRLFNPSFRHNGQKSCRACPADQEVVRTQRSNDNPRIHYGTIASGNFVVKGASRRETLVQHLPAAAECLCFEMEAAGLMNNFPCLVIRGMCDYADSHKNDIWHRYXXXXXXXXXXXXXLSMTDGVVEQAETAEAWMKNRLNTIT-ISAMRTEVEMRLGAVDPSRKRSDIKNDVE----SVNL-----KFHEA…
comp3016_c0_seq1	hypothetical protein MPH_12131	2779	1	1.16748e-47	67.0%	0	-	-	no IPS match	No conserved domain	-0.848531	-2.61285	1.76432	-1.13551	YPQQTAGAYGESSHASRAPLVRVHAPADNE-QGGLMRSPSTSGYPEGSAYSFPNTESAMLSPNYXXXXXXXXXXXXXXXXXXXXGPASPSGTDTHHDPERKWRCRQAECAERRGFKRHADLMRHMSTVHHRGDQEKFDCVKRTCPRKGENGFTRKDHLTEHLRNFHLQDIPKRRGGRGQNRE
comp9551_c0_seq1	glycoside hydrolase family 3 protein	3147	1	0	94.0%	0	-	-	no IPS match, SP='YES' Cleavage site between pos. 24 and 25: ANA-QN D=0.687 D-cutoff=0.450 Networks=SignalP-noTM	[evalue = 5.94e-149]PRK15098, beta-D-glucoside glucohydrolase; Provisional	4.17937	No significant	5.24025	No significant	NAQNLT--NGTAPLYKNPSAPVEDRVQDLLSRMTLQEKVAQLIQGDITNFINETTGEFNASGLVWNMEWRAGQIWTGYPIPQQTIAEAGKIAQDYLLHNTTLGIPALLQNEGIHGVSYFNSTIFNSPIAHACSFNTELIGEMADVIAQEALALGINQIFAPVVDLARELRFGRVEETYGEDPYLAGEMGYAYVRALESHNVSAMVKHFAGFSNPEQGLNTGPVHGGERELRTTWLPPFHRAIIDAGATSVMSAYHSWDGVPAVADHHTLTDILRGEWGYEYYVSSDAGGTDRLCNSFKMCRADPIDKEAVTMYALPAGNDVEMGGGSYNFETIIDLVDSGKLDLDMVDEAVARTLRTKFVLGIFEDPYRAVPANETAQHIHTAKSVALARKLDAESIVL…
comp14535_c0_seq1	rta-like protein	2357	1	9.30121e-69	62.0%	0	-	-	no IPS match,	putative cell wall protein ecm33 precursor [Diplodia seriata]	1.33635	-1.79198	3.12833	-1.23007	MPRYGTSTSWACYGLFDDEYSRAFVAVEAIEIVSLIILLVMWARAQGRTPHQFEVLKWHNFGITXXXXXXXXXXXXXXXXLMGCASSFTIMDAYRMSIAAQVFFWIAKNFLLATVLLAIPRGLDRLRDPAD-VGGRSAWYTAAGCLQAFVALFTLVYLALFIWAFQSAIDYYNGPRWWYLDDRDSPSAFPQYIYVYMAIASCWFVVAVTAAGRIAYALSAAASRWQTVPGGLKGWGWTLCGSLISYGFLITFFAFFDEYGVSNKAVFSQPYEARRIAELVLTMFFAXXXXLSVMQVSKEISQMLAHPDSYGFGR-ERREADDAYVEGQNHHGG
comp1479_c0_seq1	gnat family n-acetyltransferase protein	924	1	2.28761e-79	82.0%	0	-	-	no IPS match	[Superfamily, evalue = 1.22e-05]cl17182, N-Acyltransferase superfamily: Various enyzmes that characteristicly catalyze the transfer of an acyl group to a substrate ;NAT (N-Acyltransferase) is a large superfamily of enzymes that mostly catalyze the transfer of an acyl group to a substrate and are implicated in a variety of functions, from bacterial antibiotic resistance to circadian rhythms in mam…	1.22549	-1.66239	2.88787	-1.83477	MEIKQWQRQVGDQTFIISTDPSLISRDFVQASFADPAMYWAAALDPQSLDTILKTSLWYGVYLQTQQSTATPQEQGKSDPSTLKQIGMGRLVTDHATIFFLTDVFVLPEYQGKGLAKWMMRCIKEGTDALPAVRRVMFMAKRAPHAIKFYEDALGAEMHDQENGEVVFMST
comp24001_c0_seq1	f-box domain cyclin-like protein	1094	1	1.38215e-20	57.0%	1	F:protein binding	-	IPR001810 (PFAM)	[Superfamily, evalue = 4.62e-05]cl02535, F-box domain ;This domain is approximately 50 amino acids long, and is usually found in the N-terminal half of a variety of proteins. Two motifs that are commonly found associated with the F-box domain are the leucine rich repeats (LRRs; pfam00560 and pfam07723) and the WD repeat (pfam00400). The F-box domain has a role in mediating protein-protein interac…	No significant	-2.56662	3.13423	No significant	SFESLPVELHLEIASHLRLRDLIIFRSVSQHLRS-TINANISSIRPVARRELLRLWDRVVKSPYFLPSRQHIIPHLRNFDRHAHLTSLPYVATGQLQLPDEFETWILEWPAKSVIGWIWPGLDQGPYYQPSYNEFHDKPCADVWWQLAGGNPLG
comp15147_c0_seq1	arabinogalactan endo- -beta-galactosidase protein	2445	1	0	93.0%	2	F:glucosidase activity; P:carbohydrate metabolic process	(3.2) Glycosylases	IPR011683 (PFAM); SignalP-TM (SIGNALP_EUK); TMhelix (TMHMM); TMhelix (TMHMM)	[Specific hit, evalue = 6.83e-132]pfam07745, Glycosyl hydrolase family 53 ;This domain belongs to family 53 of the glycosyl hydrolase classification. These enzymes are enzymes are endo-1,4- beta-galactanases (EC:3.2.1.89). The structure of this domain is known and has a TIM barrel fold.	1.50193	-1.13461	2.63654	-1.32865	MFFAAATVFSLLLAPCAVLGDTIAYKGADISSLLMLEAKGQTYKNTAGVTTALEKILAASGVNSVRQRIWVNPSDGNYNLDYNLKLSKRVKAAGMGVYLDLHLSDTWADPSHQTTPAAWDDSTIGALTNTVYEYTKSVSNSYASAGIAPQIISIGNEIRAGLLWPLGGTSSYYNIAALLHSAAWGIKDSNLSPKPKIMIHLDNGWDSATQLWWYGEILGQGPLLTSDFDMMGVSYYPFYNKEAYLGSLKYSLQQLAAKYGKQLVVAETNWPASCPNPAYAFPTDTDYVPKSAAGQATWIKDVGAIVKGVSGGVGLYYWEPAWLGNGALGSSCPDNLLVDSTGK
comp7784_c0_seq1	Oxidoreductase	1712	1	0	99.0%	1	F:oxidoreductase activity	-	IPR000683 (PFAM)	Specific hit, evalue = 2.62e-29]COG0673, Predicted dehydrogenase [General function prediction only] ;	1.79066	No significant	2.70881	No significant	MAPLNVLMVGTGEYTTGFVGGGMSGSDKKVGVVGLTLFDLRRRGKVGKLSMVGTSGNKFPAIRDHLHKNITQAYNGLDTSFDSFPADDKRDPDAYKAAIDALSPGDAITIFTPDTTHYPIALYAIQRKIHVLVTKPAVXXXXXXXXXXXXXRKNGVFVFVEHHKRFDPAYADARFRAQKLGDFNYFYSYMSQPKSQLETFKAWAGKDSDISYYLNSHHIDINESMVPDFKPVRVTASGAKGIATDLGCVEQTEDTITLLVDWVKKTDPSKRATGVYTASWTAPQKAGVHSNQYFHYMAAKGEVRVNQAKRGYDVTEDEAGLVWFNPFYMKYAPDEEGNFNGQTGYGYISFEKFVDAVTALKEGRVTLDDLDKRGLPTLKNTIATGAILEAGRRSLDEKR…
comp4978_c0_seq2	short-chain dehydrogenase reductase sdr	1005	1	1.5986e-152	92.0%	2	P:metabolic process; F:oxidoreductase activity	-	IPR002198 (PRINTS); IPR002347 (PRINTS); IPR002198 (PFAM)	tetrahydroxynaphthalene/trihydroxynaphthalene reductase-like, classical (c) SDRs ;1,3,6,8-tetrahydroxynaphthalene reductase (4HNR) of Magnaporthe grisea and the related 1,3,8-trihydroxynaphthalene reductase (3HNR) are typical members of the SDR family containing the canonical glycine rich NAD(P)-binding site and active site tetrad, and function in fungal melanin biosynthesis. This subgroup also i…	2.0688	-1.27292	3.34171	1.28828	LVTGSSRGIGAAIVLKLASCGADVVVNYVSSQAPAESVAAKAREFGVKAICIRADVSKREEIGHLFDQAKQQLGRVDIVMSNSGIEHFGDLETVKEEEIDRVLAVNVKAQFFVAQEAHTYLEDGGRLILISSISAVWGVPRHALYSASKAAITGMVKCLACDFGSRNITVNCIAPGGIKSDMYTEAAKEYFSAGDKMTVEEIDEKVASMSPMKRPGFPDDVAGVVALLAMPESQWMTGQTFHVGGGAHMATA
comp18638_c0_seq1	4-hydroxyphenylpyruvate	1166	1	0	83.0%	0	-	-	IPR013022 (PFAM)	4-hydroxyphenylpyruvate dioxygenase [Aspergillus fumigatus Af293]	3.02455	No significant	2.17555	No significant	LSFPTVHLQAQFTTLKPETMTTFRPAIASMSLGRAWLHNFDNKLRQAAAHGFEGIEIFYEDLEYLSKELASTSDAPTPDQLLRAAEHARQLCASLHLTIIGLQPFMHYEGLIDREEHRQRIEKAKLWFRLAKVLGTQTIQIPANFLPKEQLVDDVAVAVADMREIADLGAHEQPPVRFAYENLCWGTHVDTWEKAWEVVQLVDRPNFGVCLDTFNIAGRVWADPTAPDGKTPNADRDFKASMERMVKEVDVEKVFYIQVVDAERMEKPLVEGHPFHVEGNPARMNWSRNARAFIYEEDRGAYLPVEQVARTIIEGLGYKGFVSMELFSRTMAEEGEGVPAEHARRGAAAWKKFEQRLELN
comp8181_c0_seq1	sugar inositol transporter	2052	1	0	95.0%	3	F:substrate-specific transmembrane transporter activity; P:transmembrane transport; C:integral to membrane	-	IPR003663 (PRINTS); IPR005828 (PFAM); SignalP-TM (SIGNALP_GRAM_POSITIVE); TMhelix (TMHMM); TMhelix (TMHMM); TMhelix (TMHMM); TMhelix (TMHMM); TMhelix (TMHMM); TMhelix (TMHMM); TMhelix (TMHMM); TMhelix (TMHMM); TMhelix (TMHMM); TMhelix (TMHMM)		4.5724	No significant	4.21981	No significant	MGLMTAKRAYNWYISLVAASCMVLYGYDASVYNAVLGSDNWMNWFGNPNSQTQGAINTAYTXXXXXXXXXXXGPLADFAGRRAGMAAGSLLVIVATFMQAFSPKGNVGCFIGGRVIIGLGQGLALTAGPIYIGELAPSEIRGKVMSFWQMFYSVGSFIAYWINFACQKHKAGLGEWDWRMVVIFQLLMPILILAQLWFIPETPRWHIQKGNNIDAARASLRRVRDTEQDVEDELLVIREALEFEKEAISSGYAALWKDPSVRKRLLLAFVINAGQQVTGQGTLNTYSTKVYKKIFTSNSQIALINALNATFSIIFTLNATWTVDRFGRKALLIVGAIGMGLCMVIAATVETQTPSIV-VDGVATKTQSVGISIVFLMFLFAFFYKPSWGATVWIWTSEI…
